# Supplementary material for: Amine recognizing domain in diverse receptors from bacteria and archaea evolved from the universal amino acid sensor
Source: bioRxiv. 2023 Apr 6:2023.04.06.535858. Preprint. [Version 1] doi: 10.1101/2023.04.06.535858 (PMC10104139; doi:10.1101/2023.04.06.535858)
Supplement: Supplement 2 [file media-2.xlsx]

## Sheet: Bacteria
Dataset 1. dCache_1AM domain containing receptors in bacteria and archaea
RefSeq Id	Protein	Motif	Domain composition	Organism	GTDB Taxonomy
WP_141845684.1	WP_141845684.1/1-169 hypothetical protein [Lapillicoccus jejuensis]	Y{n1}W{n2}M{n3}S{n4}D	dCache_1	Lapillicoccus jejuensis	d__Bacteria;p__Actinobacteriota;c__Actinomycetia;o__Actinomycetales;f__Dermatophilaceae;g__Lapillicoccus;s__Lapillicoccus jejuensis
WP_012086773.1	WP_012086773.1 methyl-accepting chemotaxis protein [Kineococcus radiotolerans]	Y{n1}W{n2}M{n3}T{n4}D	dCache_1,HAMP,MCPsignal	Kineococcus radiotolerans	d__Bacteria;p__Actinobacteriota;c__Actinomycetia;o__Actinomycetales;f__Kineococcaceae;g__Kineococcus;s__Kineococcus radiotolerans
WP_106207652.1	WP_106207652.1 methyl-accepting chemotaxis protein [Kineococcus rhizosphaerae]	Y{n1}W{n2}M{n3}T{n4}D	dCache_1,HAMP,MCPsignal	Kineococcus rhizosphaerae	d__Bacteria;p__Actinobacteriota;c__Actinomycetia;o__Actinomycetales;f__Kineococcaceae;g__Kineococcus;s__Kineococcus rhizosphaerae
WP_146099600.1	WP_146099600.1/1-263 methylaccepting chemotaxis protein [Kineococcus xinjiangensis]	Y{n1}W{n2}M{n3}T{n4}D	dCache_1,HAMP,MCPsignal	Kineococcus xinjiangensis	d__Bacteria;p__Actinobacteriota;c__Actinomycetia;o__Actinomycetales;f__Kineococcaceae;g__Kineococcus;s__Kineococcus xinjiangensis
WP_232813884.1	WP_232813884.1 methyl-accepting chemotaxis protein [Kineosporia rhizophila]	Y{n1}Y{n2}M{n3}S{n4}D	dCache_1,HAMP,MCPsignal	Kineosporia rhizophila	d__Bacteria;p__Actinobacteriota;c__Actinomycetia;o__Actinomycetales;f__Kineosporiaceae;g__Kineosporia;s__Kineosporia aurantiaca
WP_158220430.1	WP_158220430.1/1-303 HAMP domaincontaining protein [Kineosporia sp. A_224]	Y{n1}Y{n2}M{n3}S{n4}D	dCache_1,HAMP,MCPsignal	Kineosporia sp. A_224	d__Bacteria;p__Actinobacteriota;c__Actinomycetia;o__Actinomycetales;f__Kineosporiaceae;g__R-H-3;s__R-H-3 sp002198655
WP_143447911.1	WP_143447911.1/1-304 HAMP domaincontaining protein [Kineosporia sp. R_H_3]	Y{n1}Y{n2}M{n3}S{n4}D	dCache_1,HAMP,MCPsignal	Kineosporia sp. R_H_3	d__Bacteria;p__Actinobacteriota;c__Actinomycetia;o__Actinomycetales;f__Kineosporiaceae;g__R-H-3;s__R-H-3 sp002198675
WP_142137645.1	WP_142137645.1/1-249 HAMP domaincontaining protein [Agromyces sp. SLBN50]	Y{n1}W{n2}M{n3}S{n4}D	dCache_1,HAMP,MCPsignal	Agromyces sp. SLBN50	d__Bacteria;p__Actinobacteriota;c__Actinomycetia;o__Actinomycetales;f__Microbacteriaceae;g__Agromyces;s__Agromyces italicus
WP_142135296.1	WP_142135296.1/1-258 HAMP domaincontaining protein [Agromyces sp. SLBN50]	W{n1}Y{n2}V{n3}S{n4}D	HAMP,DUF948,MCPsignal	Agromyces sp. SLBN50	d__Bacteria;p__Actinobacteriota;c__Actinomycetia;o__Actinomycetales;f__Microbacteriaceae;g__Agromyces;s__Agromyces italicus
WP_135102550.1	WP_135102550.1/1-222 hypothetical protein, partial [Cryobacterium sp. TMT3292]	W{n1}W{n2}T{n3}T{n4}D	dCache_1	Cryobacterium sp. TMT3292	d__Bacteria;p__Actinobacteriota;c__Actinomycetia;o__Actinomycetales;f__Microbacteriaceae;g__Cryobacterium;s__Cryobacterium sp000738085
WP_122889385.1	WP_122889385.1/1-261 methylaccepting chemotaxis protein [[Curtobacterium] plantarum]	F{n1}Y{n2}L{n3}S{n4}D	dCache_1,MCPsignal	Curtobacterium plantarum	d__Bacteria;p__Actinobacteriota;c__Actinomycetia;o__Actinomycetales;f__Microbacteriaceae;g__Curtobacterium;s__Curtobacterium sp900086645
WP_089911311.1	WP_089911311.1/1-162 hypothetical protein [Leifsonia sp. 21MFCrub1.1]	W{n1}W{n2}I{n3}T{n4}D		Leifsonia sp. 21MFCrub1.1	d__Bacteria;p__Actinobacteriota;c__Actinomycetia;o__Actinomycetales;f__Microbacteriaceae;g__Leifsonia;s__Leifsonia sp900107895
WP_053385516.1	WP_053385516.1/1-154 hypothetical protein [Leucobacter celer]	W{n1}W{n2}T{n3}T{n4}D	dCache_1	Leucobacter celer	d__Bacteria;p__Actinobacteriota;c__Actinomycetia;o__Actinomycetales;f__Microbacteriaceae;g__Leucobacter;s__Leucobacter celer
WP_024356068.1	WP_024356068.1/1-150 hypothetical protein [Leucobacter chironomi]	W{n1}W{n2}T{n3}T{n4}D	dCache_1	Leucobacter chironomi	d__Bacteria;p__Actinobacteriota;c__Actinomycetia;o__Actinomycetales;f__Microbacteriaceae;g__Leucobacter;s__Leucobacter chironomi
WP_141887193.1	WP_141887193.1/1-166 hypothetical protein [Leucobacter komagatae]	W{n1}W{n2}T{n3}T{n4}D	dCache_1	Leucobacter komagatae	d__Bacteria;p__Actinobacteriota;c__Actinomycetia;o__Actinomycetales;f__Microbacteriaceae;g__Leucobacter;s__Leucobacter komagatae_A
WP_132201504.1	WP_132201504.1/1-180 hypothetical protein [Leucobacter luti]	W{n1}W{n2}T{n3}T{n4}D	dCache_1	Leucobacter luti	d__Bacteria;p__Actinobacteriota;c__Actinomycetia;o__Actinomycetales;f__Microbacteriaceae;g__Leucobacter;s__Leucobacter luti
WP_017792361.1	WP_017792361.1/1-167 hypothetical protein [Leucobacter salsicius]	W{n1}W{n2}T{n3}T{n4}D	dCache_1	Leucobacter salsicius	d__Bacteria;p__Actinobacteriota;c__Actinomycetia;o__Actinomycetales;f__Microbacteriaceae;g__Leucobacter;s__Leucobacter salsicius
WP_128387568.1	WP_128387568.1/1-152 hypothetical protein [Leucobacter sp. DSM 101948]	W{n1}W{n2}T{n3}T{n4}D	dCache_1	Leucobacter sp. DSM 101948	d__Bacteria;p__Actinobacteriota;c__Actinomycetia;o__Actinomycetales;f__Microbacteriaceae;g__Leucobacter;s__Leucobacter sp000349545
WP_090146522.1	WP_090146522.1/1-157 hypothetical protein [Leucobacter sp. 4J7B1]	W{n1}W{n2}T{n3}T{n4}D	dCache_1	Leucobacter sp. 4J7B1	d__Bacteria;p__Actinobacteriota;c__Actinomycetia;o__Actinomycetales;f__Microbacteriaceae;g__Leucobacter;s__Leucobacter sp001373475
WP_059059416.1	WP_059059416.1/1-172 hypothetical protein [Leucobacter sp. G161]	W{n1}W{n2}T{n3}T{n4}D	dCache_1	Leucobacter sp. G161	d__Bacteria;p__Actinobacteriota;c__Actinomycetia;o__Actinomycetales;f__Microbacteriaceae;g__Leucobacter;s__Leucobacter sp001482305
WP_152424149.1	WP_152424149.1/1-152 hypothetical protein [Leucobacter sp. UCDTHU]	W{n1}W{n2}T{n3}T{n4}D	dCache_1	Leucobacter sp. UCDTHU	d__Bacteria;p__Actinobacteriota;c__Actinomycetia;o__Actinomycetales;f__Microbacteriaceae;g__Leucobacter;s__Leucobacter sp002336855
WP_119073777.1	WP_119073777.1/1-156 hypothetical protein [Leucobacter sp. wl10]	W{n1}W{n2}T{n3}T{n4}D	dCache_1	Leucobacter sp. wl10	d__Bacteria;p__Actinobacteriota;c__Actinomycetia;o__Actinomycetales;f__Microbacteriaceae;g__Leucobacter;s__Leucobacter sp003569785
WP_124886783.1	WP_124886783.1/1-237 hypothetical protein [Leucobacter sp. OH1287]	W{n1}W{n2}T{n3}T{n4}D	dCache_1	Leucobacter sp. OH1287	d__Bacteria;p__Actinobacteriota;c__Actinomycetia;o__Actinomycetales;f__Microbacteriaceae;g__Leucobacter;s__Leucobacter sp003859945
WP_087012508.1	WP_087012508.1/1-150 hypothetical protein [Leucobacter sp. 7(1)]	W{n1}W{n2}T{n3}T{n4}D	dCache_1	Leucobacter sp. 7(1)	d__Bacteria;p__Actinobacteriota;c__Actinomycetia;o__Actinomycetales;f__Microbacteriaceae;g__Leucobacter;s__Leucobacter sp900163635
WP_130111416.1	WP_130111416.1/1-154 hypothetical protein [Leucobacter triazinivorans]	W{n1}W{n2}T{n3}T{n4}D	dCache_1	Leucobacter triazinivorans	d__Bacteria;p__Actinobacteriota;c__Actinomycetia;o__Actinomycetales;f__Microbacteriaceae;g__Leucobacter;s__Leucobacter triazinivorans
WP_147825660.1	WP_147825660.1/1-227 hypothetical protein [Microbacterium mitrae]	W{n1}W{n2}T{n3}T{n4}D	dCache_1	Microbacterium mitrae	d__Bacteria;p__Actinobacteriota;c__Actinomycetia;o__Actinomycetales;f__Microbacteriaceae;g__Microbacterium;s__Microbacterium sp000411455
WP_101187033.1	WP_101187033.1/1-160 hypothetical protein [Actinomycetales bacterium SN12]	W{n1}W{n2}T{n3}T{n4}D	dCache_1	Actinomycetales bacterium SN12	d__Bacteria;p__Actinobacteriota;c__Actinomycetia;o__Actinomycetales;f__Microbacteriaceae;g__Microbacterium;s__Microbacterium sp002837415
WP_172991300.1	WP_172991300.1/1-246 hypothetical protein [Microbacterium hominis]	W{n1}W{n2}T{n3}T{n4}D	dCache_1	Microbacterium hominis	d__Bacteria;p__Actinobacteriota;c__Actinomycetia;o__Actinomycetales;f__Microbacteriaceae;g__Microbacterium;s__Microbacterium sp003293595
WP_067225576.1	WP_067225576.1/1-224 hypothetical protein [Microterricola viridarii]	W{n1}W{n2}T{n3}T{n4}D	dCache_1	Microterricola viridarii	d__Bacteria;p__Actinobacteriota;c__Actinomycetia;o__Actinomycetales;f__Microbacteriaceae;g__Microterricola;s__Microterricola viridarii_A
WP_100387948.1	WP_100387948.1/1-228 hypothetical protein [Salinibacterium amurskyense]	W{n1}W{n2}T{n3}T{n4}D	dCache_1	Salinibacterium amurskyense	d__Bacteria;p__Actinobacteriota;c__Actinomycetia;o__Actinomycetales;f__Microbacteriaceae;g__Rhodoglobus;s__Rhodoglobus amurskyense
WP_157361238.1	WP_157361238.1/1-201 hypothetical protein [marine actinobacterium PHSC20C1]	W{n1}W{n2}T{n3}T{n4}D	dCache_1	marine actinobacterium PHSC20C1	d__Bacteria;p__Actinobacteriota;c__Actinomycetia;o__Actinomycetales;f__Microbacteriaceae;g__Rhodoglobus;s__Rhodoglobus sp000153145
WP_010204358.1	WP_010204358.1/1-229 hypothetical protein [Salinibacterium sp. PAMC 21357]	W{n1}W{n2}T{n3}T{n4}D	dCache_1	Salinibacterium sp. PAMC 21357	d__Bacteria;p__Actinobacteriota;c__Actinomycetia;o__Actinomycetales;f__Microbacteriaceae;g__Rhodoglobus;s__Rhodoglobus sp000247645
WP_021808350.1	WP_021808350.1/1-229 hypothetical protein [Leifsonia rubra]	W{n1}W{n2}T{n3}T{n4}D	dCache_1	Leifsonia rubra	d__Bacteria;p__Actinobacteriota;c__Actinomycetia;o__Actinomycetales;f__Microbacteriaceae;g__Rhodoglobus;s__Rhodoglobus sp001725325
WP_051388595.1	WP_051388595.1/1-163 hypothetical protein [Arthrobacter sp. 35W]	W{n1}W{n2}V{n3}T{n4}D	dCache_1	Arthrobacter sp. 35W	d__Bacteria;p__Actinobacteriota;c__Actinomycetia;o__Actinomycetales;f__Micrococcaceae;g__Arthrobacter_A;s__Arthrobacter_A sp000482545
WP_139004965.1	WP_139004965.1/1-222 hypothetical protein [Arthrobacter crystallopoietes]	W{n1}W{n2}V{n3}T{n4}D	dCache_1	Arthrobacter crystallopoietes	d__Bacteria;p__Actinobacteriota;c__Actinomycetia;o__Actinomycetales;f__Micrococcaceae;g__Arthrobacter_F;s__Arthrobacter_F crystallopoietes
WP_091252754.1	WP_091252754.1/1-228 hypothetical protein [Arthrobacter sp. ok909]	W{n1}W{n2}V{n3}T{n4}D	dCache_1	Arthrobacter sp. ok909	d__Bacteria;p__Actinobacteriota;c__Actinomycetia;o__Actinomycetales;f__Micrococcaceae;g__Arthrobacter_I;s__Arthrobacter_I humicola
WP_120954700.1	WP_120954700.1/1-227 hypothetical protein [Arthrobacter oryzae]	W{n1}W{n2}V{n3}T{n4}D		Arthrobacter oryzae	d__Bacteria;p__Actinobacteriota;c__Actinomycetia;o__Actinomycetales;f__Micrococcaceae;g__Arthrobacter_I;s__Arthrobacter_I oryzae
WP_018774119.1	WP_018774119.1/1-226 hypothetical protein [Arthrobacter sp. 131MFCol6.1]	W{n1}W{n2}V{n3}T{n4}D	dCache_1	Arthrobacter sp. 131MFCol6.1	d__Bacteria;p__Actinobacteriota;c__Actinomycetia;o__Actinomycetales;f__Micrococcaceae;g__Arthrobacter_I;s__Arthrobacter_I sp000374925
WP_051533091.1	WP_051533091.1/1-226 hypothetical protein [Arthrobacter sp. 9MFCol3.1]	W{n1}W{n2}V{n3}T{n4}D	dCache_1	Arthrobacter sp. 9MFCol3.1	d__Bacteria;p__Actinobacteriota;c__Actinomycetia;o__Actinomycetales;f__Micrococcaceae;g__Arthrobacter_I;s__Arthrobacter_I sp000374925
WP_024365353.1	WP_024365353.1/1-227 hypothetical protein [Arthrobacter sp. TB 26]	W{n1}W{n2}V{n3}T{n4}D	dCache_1	Arthrobacter sp. TB 26	d__Bacteria;p__Actinobacteriota;c__Actinomycetia;o__Actinomycetales;f__Micrococcaceae;g__Arthrobacter_I;s__Arthrobacter_I sp000427315
WP_052500643.1	WP_052500643.1/1-244 hypothetical protein [Arthrobacter sp. SPG23]	W{n1}W{n2}I{n3}T{n4}D		Arthrobacter sp. SPG23	d__Bacteria;p__Actinobacteriota;c__Actinomycetia;o__Actinomycetales;f__Micrococcaceae;g__Arthrobacter_I;s__Arthrobacter_I sp000876655
WP_056430659.1	WP_056430659.1/1-162 hypothetical protein [Arthrobacter sp. Leaf69]	W{n1}W{n2}V{n3}T{n4}D		Arthrobacter sp. Leaf69	d__Bacteria;p__Actinobacteriota;c__Actinomycetia;o__Actinomycetales;f__Micrococcaceae;g__Arthrobacter_I;s__Arthrobacter_I sp001422645
WP_055807086.1	WP_055807086.1/1-245 hypothetical protein [Arthrobacter sp. Leaf337]	W{n1}W{n2}I{n3}T{n4}D	dCache_1	Arthrobacter sp. Leaf337	d__Bacteria;p__Actinobacteriota;c__Actinomycetia;o__Actinomycetales;f__Micrococcaceae;g__Arthrobacter_I;s__Arthrobacter_I sp001423745
WP_091563519.1	WP_091563519.1/1-226 hypothetical protein [Arthrobacter sp. ok362]	W{n1}W{n2}V{n3}T{n4}D		Arthrobacter sp. ok362	d__Bacteria;p__Actinobacteriota;c__Actinomycetia;o__Actinomycetales;f__Micrococcaceae;g__Arthrobacter_I;s__Arthrobacter_I sp900102785
WP_090580105.1	WP_090580105.1/1-224 hypothetical protein [Arthrobacter sp. ov407]	W{n1}W{n2}V{n3}T{n4}D		Arthrobacter sp. ov407	d__Bacteria;p__Actinobacteriota;c__Actinomycetia;o__Actinomycetales;f__Micrococcaceae;g__Arthrobacter_I;s__Arthrobacter_I sp900102895
WP_079550817.1	WP_079550817.1/1-228 hypothetical protein [Arthrobacter sp. 49Tsu3.1M3]	W{n1}W{n2}V{n3}T{n4}D	dCache_1	Arthrobacter sp. 49Tsu3.1M3	d__Bacteria;p__Actinobacteriota;c__Actinomycetia;o__Actinomycetales;f__Micrococcaceae;g__Arthrobacter_I;s__Arthrobacter_I sp900168135
WP_052354996.1	WP_052354996.1/1-225 hypothetical protein [Arthrobacter sp. I3]	W{n1}W{n2}V{n3}T{n4}D	dCache_1	Arthrobacter sp. I3	d__Bacteria;p__Actinobacteriota;c__Actinomycetia;o__Actinomycetales;f__Micrococcaceae;g__Arthrobacter_I;s__Arthrobacter_I sp900168135
WP_087873196.1	WP_087873196.1/1-230 hypothetical protein [Arthrobacter globiformis]	W{n1}W{n2}I{n3}T{n4}D	dCache_1	Arthrobacter globiformis	d__Bacteria;p__Actinobacteriota;c__Actinomycetia;o__Actinomycetales;f__Micrococcaceae;g__Arthrobacter;s__Arthrobacter globiformis
WP_003802904.1	WP_003802904.1/1-153 hypothetical protein [Arthrobacter globiformis]	W{n1}W{n2}I{n3}T{n4}D	dCache_1	Arthrobacter globiformis	d__Bacteria;p__Actinobacteriota;c__Actinomycetia;o__Actinomycetales;f__Micrococcaceae;g__Arthrobacter;s__Arthrobacter globiformis
WP_052253547.1	WP_052253547.1/1-156 cache domaincontaining protein [Arthrobacter sp. W1]	W{n1}W{n2}V{n3}T{n4}D	dCache_1	Arthrobacter sp. W1	d__Bacteria;p__Actinobacteriota;c__Actinomycetia;o__Actinomycetales;f__Micrococcaceae;g__Glutamicibacter;s__Glutamicibacter nicotianae
WP_087073499.1	WP_087073499.1/1-164 MULTISPECIES: hypothetical protein [Arthrobacter]	W{n1}W{n2}V{n3}T{n4}D	dCache_1	Arthrobacter	d__Bacteria;p__Actinobacteriota;c__Actinomycetia;o__Actinomycetales;f__Micrococcaceae;g__Glutamicibacter;s__Glutamicibacter soli
WP_116767233.1	WP_116767233.1/1-228 hypothetical protein [Arthrobacter sp. H023]	W{n1}W{n2}V{n3}T{n4}D	dCache_1	Arthrobacter sp. H023	d__Bacteria;p__Actinobacteriota;c__Actinomycetia;o__Actinomycetales;f__Micrococcaceae;g__Glutamicibacter;s__Glutamicibacter soli
WP_159802708.1	WP_159802708.1/1-214 hypothetical protein [Arthrobacter sp. J391]	W{n1}W{n2}V{n3}T{n4}D	dCache_1	Arthrobacter sp. J391	d__Bacteria;p__Actinobacteriota;c__Actinomycetia;o__Actinomycetales;f__Micrococcaceae;g__Glutamicibacter;s__Glutamicibacter soli
WP_076799283.1	WP_076799283.1/1-230 hypothetical protein [Arthrobacter sp. QXT31]	W{n1}W{n2}I{n3}T{n4}D	dCache_1	Arthrobacter sp. QXT31	d__Bacteria;p__Actinobacteriota;c__Actinomycetia;o__Actinomycetales;f__Micrococcaceae;g__Glutamicibacter;s__Glutamicibacter soli
WP_133403021.1	WP_133403021.1/1-220 hypothetical protein [Arthrobacter sp. SLN3]	W{n1}W{n2}V{n3}T{n4}D	dCache_1	Arthrobacter sp. SLN3	d__Bacteria;p__Actinobacteriota;c__Actinomycetia;o__Actinomycetales;f__Micrococcaceae;g__Glutamicibacter;s__Glutamicibacter soli
WP_146336452.1	WP_146336452.1/1-220 hypothetical protein [Arthrobacter sp. UKPF542]	W{n1}W{n2}V{n3}T{n4}D	dCache_1	Arthrobacter sp. UKPF542	d__Bacteria;p__Actinobacteriota;c__Actinomycetia;o__Actinomycetales;f__Micrococcaceae;g__Glutamicibacter;s__Glutamicibacter soli
WP_133203539.1	WP_133203539.1/1-227 hypothetical protein [Arthrobacter sp. JH11]	W{n1}W{n2}I{n3}T{n4}D	dCache_1	Arthrobacter sp. JH11	d__Bacteria;p__Actinobacteriota;c__Actinomycetia;o__Actinomycetales;f__Micrococcaceae;g__Glutamicibacter;s__Glutamicibacter soli
WP_159615439.1	WP_159615439.1/1-218 hypothetical protein [Arthrobacter sp. J915]	W{n1}W{n2}V{n3}T{n4}D	dCache_1	Arthrobacter sp. J915	d__Bacteria;p__Actinobacteriota;c__Actinomycetia;o__Actinomycetales;f__Micrococcaceae;g__Glutamicibacter;s__Glutamicibacter soli
WP_160663411.1	WP_160663411.1/1-223 hypothetical protein [Pseudarthrobacter sp. ATCC 49987]	W{n1}W{n2}V{n3}T{n4}D	dCache_1	Pseudarthrobacter sp. ATCC 49987	d__Bacteria;p__Actinobacteriota;c__Actinomycetia;o__Actinomycetales;f__Micrococcaceae;g__Pseudarthrobacter;s__Pseudarthrobacter chlorophenolicus
WP_186721454.1	WP_186721454.1 methyl-accepting chemotaxis protein [Quadrisphaera sp. RL12-1S]	Y{n1}W{n2}M{n3}T{n4}D	dCache_1,HAMP,MCPsignal	Quadrisphaera sp. RL12-1S	d__Bacteria;p__Actinobacteriota;c__Actinomycetia;o__Actinomycetales;f__Quadrisphaeraceae;g__Quadrisphaera;s__Quadrisphaera granulorum
WP_186720717.1	WP_186720717.1 methyl-accepting chemotaxis protein [Quadrisphaera sp. RL12-1S]	Y{n1}W{n2}M{n3}T{n4}D	dCache_1,HAMP,MCPsignal	Quadrisphaera sp. RL12-1S	d__Bacteria;p__Actinobacteriota;c__Actinomycetia;o__Actinomycetales;f__Quadrisphaeraceae;g__Quadrisphaera;s__Quadrisphaera granulorum
WP_186715276.1	WP_186715276.1 methyl-accepting chemotaxis protein [Quadrisphaera sp. RL12-1S]	Y{n1}W{n2}M{n3}T{n4}D	dCache_1,HAMP,MCPsignal	Quadrisphaera sp. RL12-1S	d__Bacteria;p__Actinobacteriota;c__Actinomycetia;o__Actinomycetales;f__Quadrisphaeraceae;g__Quadrisphaera;s__Quadrisphaera granulorum
WP_147927268.1	WP_147927268.1 methyl-accepting chemotaxis protein [Quadrisphaera sp. DD2A]	Y{n1}Y{n2}L{n3}S{n4}D	dCache_1,HAMP,MCPsignal	Quadrisphaera sp. DD2A	d__Bacteria;p__Actinobacteriota;c__Actinomycetia;o__Actinomycetales;f__Quadrisphaeraceae;g__Quadrisphaera;s__Quadrisphaera granulorum
WP_158550892.1	WP_158550892.1 methyl-accepting chemotaxis protein [Geodermatophilus sp. TF02-6]	Y{n1}Y{n2}I{n3}S{n4}D	dCache_1,HAMP,MCPsignal	Geodermatophilus sp. TF02-6	d__Bacteria;p__Actinobacteriota;c__Actinomycetia;o__Mycobacteriales;f__Geodermatophilaceae;g__Geodermatophilus;s__Geodermatophilus sp003319115
WP_092801416.1	WP_092801416.1 methyl-accepting chemotaxis protein [Klenkia marina]	Y{n1}W{n2}L{n3}S{n4}D	dCache_1,HAMP,MCPsignal	Klenkia marina	d__Bacteria;p__Actinobacteriota;c__Actinomycetia;o__Mycobacteriales;f__Geodermatophilaceae;g__Klenkia;s__Klenkia marina
WP_083972136.1	WP_083972136.1 methyl-accepting chemotaxis protein [Actinoplanes awajinensis]	Y{n1}Y{n2}M{n3}S{n4}D	dCache_1,HAMP,MCPsignal	Actinoplanes awajinensis	d__Bacteria;p__Actinobacteriota;c__Actinomycetia;o__Mycobacteriales;f__Micromonosporaceae;g__Actinoplanes;s__Actinoplanes awajinensis
WP_067701091.1	WP_067701091.1 methyl-accepting chemotaxis protein [Actinoplanes awajinensis]	Y{n1}W{n2}M{n3}S{n4}D	dCache_1,HAMP,MCPsignal	Actinoplanes awajinensis	d__Bacteria;p__Actinobacteriota;c__Actinomycetia;o__Mycobacteriales;f__Micromonosporaceae;g__Actinoplanes;s__Actinoplanes awajinensis
WP_067699816.1	WP_067699816.1 methyl-accepting chemotaxis protein [Actinoplanes awajinensis]	Y{n1}Y{n2}M{n3}S{n4}D	dCache_1,HAMP,MCPsignal	Actinoplanes awajinensis	d__Bacteria;p__Actinobacteriota;c__Actinomycetia;o__Mycobacteriales;f__Micromonosporaceae;g__Actinoplanes;s__Actinoplanes awajinensis
WP_189201246.1	WP_189201246.1 methyl-accepting chemotaxis protein [Couchioplanes caeruleus]	Y{n1}W{n2}M{n3}T{n4}D	dCache_1,HAMP,MCPsignal	Couchioplanes caeruleus	d__Bacteria;p__Actinobacteriota;c__Actinomycetia;o__Mycobacteriales;f__Micromonosporaceae;g__Actinoplanes;s__Actinoplanes caeruleus
WP_130507607.1	WP_130507607.1 methyl-accepting chemotaxis protein [Krasilnikovia cinnamomea]	Y{n1}W{n2}M{n3}T{n4}D	dCache_1,HAMP,MCPsignal	Krasilnikovia cinnamomea	d__Bacteria;p__Actinobacteriota;c__Actinomycetia;o__Mycobacteriales;f__Micromonosporaceae;g__Actinoplanes;s__Actinoplanes cinnamomea
WP_157751130.1	WP_157751130.1/1-176 hypothetical protein [Actinoplanes derwentensis]	W{n1}W{n2}A{n3}T{n4}D	dCache_1	Actinoplanes derwentensis	d__Bacteria;p__Actinobacteriota;c__Actinomycetia;o__Mycobacteriales;f__Micromonosporaceae;g__Actinoplanes;s__Actinoplanes derwentensis
WP_106326973.1	WP_106326973.1 methyl-accepting chemotaxis protein [Actinoplanes italicus]	Y{n1}Y{n2}M{n3}S{n4}D	dCache_1,HAMP,MCPsignal	Actinoplanes italicus	d__Bacteria;p__Actinobacteriota;c__Actinomycetia;o__Mycobacteriales;f__Micromonosporaceae;g__Actinoplanes;s__Actinoplanes italicus
WP_203830285.1	WP_203830285.1 methyl-accepting chemotaxis protein [Actinoplanes palleronii]	Y{n1}W{n2}M{n3}S{n4}D	dCache_1,HAMP	Actinoplanes palleronii	d__Bacteria;p__Actinobacteriota;c__Actinomycetia;o__Mycobacteriales;f__Micromonosporaceae;g__Actinoplanes;s__Actinoplanes liguriensis
WP_203739155.1	WP_203739155.1 methyl-accepting chemotaxis protein [Actinoplanes cyaneus]	Y{n1}Y{n2}M{n3}S{n4}D	dCache_1,HAMP,MCPsignal	Actinoplanes cyaneus	d__Bacteria;p__Actinobacteriota;c__Actinomycetia;o__Mycobacteriales;f__Micromonosporaceae;g__Actinoplanes;s__Actinoplanes liguriensis
WP_189330936.1	WP_189330936.1 methyl-accepting chemotaxis protein [Actinoplanes ianthinogenes]	Y{n1}W{n2}M{n3}S{n4}D	dCache_1,HAMP,MCPsignal	Actinoplanes ianthinogenes	d__Bacteria;p__Actinobacteriota;c__Actinomycetia;o__Mycobacteriales;f__Micromonosporaceae;g__Actinoplanes;s__Actinoplanes liguriensis
WP_185040666.1	WP_185040666.1 methyl-accepting chemotaxis protein [Actinoplanes octamycinicus]	Y{n1}Y{n2}M{n3}S{n4}D	dCache_1,HAMP,MCPsignal	Actinoplanes octamycinicus	d__Bacteria;p__Actinobacteriota;c__Actinomycetia;o__Mycobacteriales;f__Micromonosporaceae;g__Actinoplanes;s__Actinoplanes liguriensis
WP_221326838.1	WP_221326838.1 methyl-accepting chemotaxis protein [Actinoplanes sp. L3-i22]	Y{n1}Y{n2}M{n3}S{n4}D	dCache_1,HAMP,MCPsignal	Actinoplanes sp. L3-i22	d__Bacteria;p__Actinobacteriota;c__Actinomycetia;o__Mycobacteriales;f__Micromonosporaceae;g__Actinoplanes;s__Actinoplanes liguriensis
WP_221328358.1	WP_221328358.1 methyl-accepting chemotaxis protein [Actinoplanes sp. L3-i22]	Y{n1}W{n2}M{n3}S{n4}D	dCache_1,HAMP,MCPsignal	Actinoplanes sp. L3-i22	d__Bacteria;p__Actinobacteriota;c__Actinomycetia;o__Mycobacteriales;f__Micromonosporaceae;g__Actinoplanes;s__Actinoplanes liguriensis
WP_230859443.1	WP_230859443.1 methyl-accepting chemotaxis protein [Actinoplanes sp. NEAU-A11]	Y{n1}Y{n2}I{n3}S{n4}D	dCache_1,HAMP,MCPsignal	Actinoplanes sp. NEAU-A11	d__Bacteria;p__Actinobacteriota;c__Actinomycetia;o__Mycobacteriales;f__Micromonosporaceae;g__Actinoplanes;s__Actinoplanes liguriensis
WP_213009592.1	WP_213009592.1 methyl-accepting chemotaxis protein [Actinoplanes toevensis]	Y{n1}Y{n2}M{n3}S{n4}D	dCache_1,HAMP,MCPsignal	Actinoplanes toevensis	d__Bacteria;p__Actinobacteriota;c__Actinomycetia;o__Mycobacteriales;f__Micromonosporaceae;g__Actinoplanes;s__Actinoplanes liguriensis
WP_203824924.1	WP_203824924.1 methyl-accepting chemotaxis protein [Actinoplanes palleronii]	Y{n1}Y{n2}M{n3}S{n4}D	dCache_1,HAMP,MCPsignal	Actinoplanes palleronii	d__Bacteria;p__Actinobacteriota;c__Actinomycetia;o__Mycobacteriales;f__Micromonosporaceae;g__Actinoplanes;s__Actinoplanes liguriensis
WP_093612943.1	WP_093612943.1 methyl-accepting chemotaxis protein [Actinoplanes philippinensis]	Y{n1}Y{n2}M{n3}S{n4}D	dCache_1,HAMP,MCPsignal	Actinoplanes philippinensis	d__Bacteria;p__Actinobacteriota;c__Actinomycetia;o__Mycobacteriales;f__Micromonosporaceae;g__Actinoplanes;s__Actinoplanes philippinensis
WP_146246769.1	WP_146246769.1 methyl-accepting chemotaxis protein [Actinoplanes xinjiangensis]	Y{n1}Y{n2}M{n3}S{n4}D	dCache_1,HAMP,MCPsignal	Actinoplanes xinjiangensis	d__Bacteria;p__Actinobacteriota;c__Actinomycetia;o__Mycobacteriales;f__Micromonosporaceae;g__Actinoplanes;s__Actinoplanes xinjiangensis
WP_203851417.1	WP_203851417.1 methyl-accepting chemotaxis protein [Dactylosporangium siamense]	W{n1}W{n2}F{n3}S{n4}D	dCache_1,HAMP,MCPsignal	Dactylosporangium siamense	d__Bacteria;p__Actinobacteriota;c__Actinomycetia;o__Mycobacteriales;f__Micromonosporaceae;g__Dactylosporangium;s__Dactylosporangium aurantiacum
WP_066171591.1	WP_066171591.1/1-195 hypothetical protein [Gordonia hydrophobica]	W{n1}W{n2}A{n3}T{n4}D	dCache_1	Gordonia hydrophobica	d__Bacteria;p__Actinobacteriota;c__Actinomycetia;o__Mycobacteriales;f__Mycobacteriaceae;g__Gordonia;s__Gordonia hydrophobica
WP_049942552.1	WP_049942552.1/1-168 hypothetical protein [Gordonia sp. KTR9]	W{n1}W{n2}V{n3}T{n4}D	dCache_1	Gordonia sp. KTR9	d__Bacteria;p__Actinobacteriota;c__Actinomycetia;o__Mycobacteriales;f__Mycobacteriaceae;g__Gordonia;s__Gordonia sp000143885
WP_170197792.1	WP_170197792.1/1-167 hypothetical protein [Gordonia sp. TBRC11910]	W{n1}W{n2}V{n3}T{n4}D		Gordonia sp. TBRC11910	d__Bacteria;p__Actinobacteriota;c__Actinomycetia;o__Mycobacteriales;f__Mycobacteriaceae;g__Gordonia;s__Gordonia sp002414845
WP_066902916.1	WP_066902916.1/1-173 hypothetical protein [Millisia brevis]	W{n1}W{n2}V{n3}T{n4}D	dCache_1	Millisia brevis	d__Bacteria;p__Actinobacteriota;c__Actinomycetia;o__Mycobacteriales;f__Mycobacteriaceae;g__Millisia;s__Millisia brevis
WP_083164087.1	WP_083164087.1/1-162 hypothetical protein [Mycobacterium aquaticum]	W{n1}W{n2}T{n3}T{n4}D	dCache_1	Mycobacterium aquaticum	d__Bacteria;p__Actinobacteriota;c__Actinomycetia;o__Mycobacteriales;f__Mycobacteriaceae;g__Mycobacterium;s__Mycobacterium aquaticum
WP_036374069.1	WP_036374069.1/1-168 hypothetical protein [Mycolicibacterium austroafricanum]	W{n1}W{n2}T{n3}T{n4}D	dCache_1	Mycolicibacterium austroafricanum	d__Bacteria;p__Actinobacteriota;c__Actinomycetia;o__Mycobacteriales;f__Mycobacteriaceae;g__Mycobacterium;s__Mycobacterium austroafricanum
WP_062829480.1	WP_062829480.1/1-161 hypothetical protein [Mycolicibacterium brisbanense]	W{n1}W{n2}T{n3}T{n4}D	dCache_1	Mycolicibacterium brisbanense	d__Bacteria;p__Actinobacteriota;c__Actinomycetia;o__Mycobacteriales;f__Mycobacteriaceae;g__Mycobacterium;s__Mycobacterium brisbanense
WP_048469581.1	WP_048469581.1/1-171 hypothetical protein [Mycolicibacterium chlorophenolicum]	W{n1}W{n2}T{n3}T{n4}D	dCache_1	Mycolicibacterium chlorophenolicum	d__Bacteria;p__Actinobacteriota;c__Actinomycetia;o__Mycobacteriales;f__Mycobacteriaceae;g__Mycobacterium;s__Mycobacterium chlorophenolicum
WP_048416616.1	WP_048416616.1/1-169 hypothetical protein [Mycolicibacterium chubuense]	W{n1}W{n2}T{n3}T{n4}D	dCache_1	Mycolicibacterium chubuense	d__Bacteria;p__Actinobacteriota;c__Actinomycetia;o__Mycobacteriales;f__Mycobacteriaceae;g__Mycobacterium;s__Mycobacterium chubuense
WP_171510973.1	WP_171510973.1/1-174 hypothetical protein [Mycolicibacterium fortuitum]	W{n1}W{n2}V{n3}T{n4}D	dCache_1	Mycolicibacterium fortuitum	d__Bacteria;p__Actinobacteriota;c__Actinomycetia;o__Mycobacteriales;f__Mycobacteriaceae;g__Mycobacterium;s__Mycobacterium fortuitum
WP_065021283.1	WP_065021283.1/1-156 hypothetical protein [Mycolicibacterium fortuitum]	W{n1}W{n2}V{n3}T{n4}D	dCache_1	Mycolicibacterium fortuitum	d__Bacteria;p__Actinobacteriota;c__Actinomycetia;o__Mycobacteriales;f__Mycobacteriaceae;g__Mycobacterium;s__Mycobacterium fortuitum
WP_065052486.1	WP_065052486.1/1-174 hypothetical protein [Mycolicibacterium fortuitum]	W{n1}W{n2}V{n3}T{n4}D	dCache_1	Mycolicibacterium fortuitum	d__Bacteria;p__Actinobacteriota;c__Actinomycetia;o__Mycobacteriales;f__Mycobacteriaceae;g__Mycobacterium;s__Mycobacterium fortuitum
WP_064896511.1	WP_064896511.1/1-156 hypothetical protein [Mycolicibacterium fortuitum]	W{n1}W{n2}V{n3}T{n4}D	dCache_1	Mycolicibacterium fortuitum	d__Bacteria;p__Actinobacteriota;c__Actinomycetia;o__Mycobacteriales;f__Mycobacteriaceae;g__Mycobacterium;s__Mycobacterium fortuitum
WP_076182956.1	WP_076182956.1/1-176 hypothetical protein [Mycolicibacterium fortuitum]	W{n1}W{n2}V{n3}T{n4}D	dCache_1	Mycolicibacterium fortuitum	d__Bacteria;p__Actinobacteriota;c__Actinomycetia;o__Mycobacteriales;f__Mycobacteriaceae;g__Mycobacterium;s__Mycobacterium fortuitum
WP_065071825.1	WP_065071825.1/1-154 hypothetical protein [Mycolicibacterium fortuitum]	W{n1}W{n2}V{n3}T{n4}D	dCache_1	Mycolicibacterium fortuitum	d__Bacteria;p__Actinobacteriota;c__Actinomycetia;o__Mycobacteriales;f__Mycobacteriaceae;g__Mycobacterium;s__Mycobacterium fortuitum
WP_003885012.1	WP_003885012.1/1-154 hypothetical protein [Mycolicibacterium fortuitum]	W{n1}W{n2}V{n3}T{n4}D	dCache_1	Mycolicibacterium fortuitum	d__Bacteria;p__Actinobacteriota;c__Actinomycetia;o__Mycobacteriales;f__Mycobacteriaceae;g__Mycobacterium;s__Mycobacterium fortuitum
WP_054601528.1	WP_054601528.1/1-154 hypothetical protein [Mycolicibacterium fortuitum]	W{n1}W{n2}V{n3}T{n4}D	dCache_1	Mycolicibacterium fortuitum	d__Bacteria;p__Actinobacteriota;c__Actinomycetia;o__Mycobacteriales;f__Mycobacteriaceae;g__Mycobacterium;s__Mycobacterium fortuitum
WP_100518030.1	WP_100518030.1/1-164 hypothetical protein [Mycolicibacterium goodii]	W{n1}F{n2}T{n3}T{n4}D	dCache_1	Mycolicibacterium goodii	d__Bacteria;p__Actinobacteriota;c__Actinomycetia;o__Mycobacteriales;f__Mycobacteriaceae;g__Mycobacterium;s__Mycobacterium goodii_B
WP_049743839.1	WP_049743839.1/1-162 hypothetical protein [Mycolicibacterium goodii]	W{n1}F{n2}T{n3}T{n4}D	dCache_1	Mycolicibacterium goodii	d__Bacteria;p__Actinobacteriota;c__Actinomycetia;o__Mycobacteriales;f__Mycobacteriaceae;g__Mycobacterium;s__Mycobacterium goodii_B
WP_114735482.1	WP_114735482.1/1-171 hypothetical protein [Mycolicibacterium moriokaense]	W{n1}W{n2}T{n3}T{n4}D	dCache_1	Mycolicibacterium moriokaense	d__Bacteria;p__Actinobacteriota;c__Actinomycetia;o__Mycobacteriales;f__Mycobacteriaceae;g__Mycobacterium;s__Mycobacterium moriokaense
WP_121076526.1	WP_121076526.1/1-153 hypothetical protein [Mycolicibacterium mucogenicum]	W{n1}W{n2}T{n3}T{n4}D	dCache_1	Mycolicibacterium mucogenicum	d__Bacteria;p__Actinobacteriota;c__Actinomycetia;o__Mycobacteriales;f__Mycobacteriaceae;g__Mycobacterium;s__Mycobacterium mucogenicum_B
WP_083141197.1	WP_083141197.1/1-177 hypothetical protein [Mycolicibacterium parafortuitum]	W{n1}W{n2}T{n3}T{n4}D	dCache_1	Mycolicibacterium parafortuitum	d__Bacteria;p__Actinobacteriota;c__Actinomycetia;o__Mycobacteriales;f__Mycobacteriaceae;g__Mycobacterium;s__Mycobacterium parafortuitum
WP_064936219.1	WP_064936219.1/1-232 hypothetical protein [Mycolicibacterium peregrinum]	W{n1}W{n2}V{n3}T{n4}D	dCache_1	Mycolicibacterium peregrinum	d__Bacteria;p__Actinobacteriota;c__Actinomycetia;o__Mycobacteriales;f__Mycobacteriaceae;g__Mycobacterium;s__Mycobacterium peregrinum
WP_011779086.1	WP_011779086.1/1-168 MULTISPECIES: hypothetical protein [Mycolicibacterium]	W{n1}W{n2}T{n3}T{n4}D	dCache_1	Mycolicibacterium	d__Bacteria;p__Actinobacteriota;c__Actinomycetia;o__Mycobacteriales;f__Mycobacteriaceae;g__Mycobacterium;s__Mycobacterium porcinum
WP_163802303.1	WP_163802303.1/1-177 hypothetical protein [Mycolicibacterium anyangense]	W{n1}W{n2}T{n3}T{n4}D	dCache_1	Mycolicibacterium anyangense	d__Bacteria;p__Actinobacteriota;c__Actinomycetia;o__Mycobacteriales;f__Mycobacteriaceae;g__Mycobacterium;s__Mycobacterium porcinum
WP_168141139.1	WP_168141139.1/1-153 hypothetical protein [Mycolicibacterium frederiksbergense]	W{n1}W{n2}T{n3}T{n4}D	dCache_1	Mycolicibacterium frederiksbergense	d__Bacteria;p__Actinobacteriota;c__Actinomycetia;o__Mycobacteriales;f__Mycobacteriaceae;g__Mycobacterium;s__Mycobacterium porcinum
WP_163749500.1	WP_163749500.1/1-155 hypothetical protein [Mycolicibacterium helvum]	W{n1}W{n2}T{n3}T{n4}D	dCache_1	Mycolicibacterium helvum	d__Bacteria;p__Actinobacteriota;c__Actinomycetia;o__Mycobacteriales;f__Mycobacteriaceae;g__Mycobacterium;s__Mycobacterium porcinum
WP_036430726.1	WP_036430726.1/1-163 hypothetical protein [Mycolicibacterium mageritense]	W{n1}W{n2}T{n3}T{n4}D	dCache_1	Mycolicibacterium mageritense	d__Bacteria;p__Actinobacteriota;c__Actinomycetia;o__Mycobacteriales;f__Mycobacteriaceae;g__Mycobacterium;s__Mycobacterium porcinum
WP_065508791.1	WP_065508791.1/1-232 hypothetical protein [Mycolicibacterium porcinum]	W{n1}W{n2}V{n3}T{n4}D	dCache_1	Mycolicibacterium porcinum	d__Bacteria;p__Actinobacteriota;c__Actinomycetia;o__Mycobacteriales;f__Mycobacteriaceae;g__Mycobacterium;s__Mycobacterium porcinum
WP_036445703.1	WP_036445703.1/1-232 hypothetical protein [Mycolicibacterium porcinum]	W{n1}W{n2}V{n3}T{n4}D	dCache_1	Mycolicibacterium porcinum	d__Bacteria;p__Actinobacteriota;c__Actinomycetia;o__Mycobacteriales;f__Mycobacteriaceae;g__Mycobacterium;s__Mycobacterium porcinum
WP_069427327.1	WP_069427327.1/1-231 hypothetical protein [Mycolicibacterium porcinum]	W{n1}W{n2}V{n3}T{n4}D	dCache_1	Mycolicibacterium porcinum	d__Bacteria;p__Actinobacteriota;c__Actinomycetia;o__Mycobacteriales;f__Mycobacteriaceae;g__Mycobacterium;s__Mycobacterium porcinum
WP_163725657.1	WP_163725657.1/1-169 hypothetical protein [Mycolicibacterium psychrotolerans]	W{n1}W{n2}T{n3}T{n4}D	dCache_1	Mycolicibacterium psychrotolerans	d__Bacteria;p__Actinobacteriota;c__Actinomycetia;o__Mycobacteriales;f__Mycobacteriaceae;g__Mycobacterium;s__Mycobacterium porcinum
WP_163694583.1	WP_163694583.1/1-154 hypothetical protein [Mycolicibacterium sarraceniae]	W{n1}W{n2}T{n3}T{n4}D	dCache_1	Mycolicibacterium sarraceniae	d__Bacteria;p__Actinobacteriota;c__Actinomycetia;o__Mycobacteriales;f__Mycobacteriaceae;g__Mycobacterium;s__Mycobacterium porcinum
WP_149445777.1	WP_149445777.1/1-159 hypothetical protein [Mycolicibacterium sp. P922]	W{n1}W{n2}T{n3}T{n4}D	dCache_1	Mycolicibacterium sp. P922	d__Bacteria;p__Actinobacteriota;c__Actinomycetia;o__Mycobacteriales;f__Mycobacteriaceae;g__Mycobacterium;s__Mycobacterium porcinum
WP_065514940.1	WP_065514940.1/1-233 hypothetical protein [Mycolicibacterium porcinum]	W{n1}W{n2}V{n3}T{n4}D	dCache_1	Mycolicibacterium porcinum	d__Bacteria;p__Actinobacteriota;c__Actinomycetia;o__Mycobacteriales;f__Mycobacteriaceae;g__Mycobacterium;s__Mycobacterium porcinum
WP_131821279.1	WP_131821279.1/1-232 hypothetical protein [Mycolicibacterium porcinum]	W{n1}W{n2}V{n3}T{n4}D	dCache_1	Mycolicibacterium porcinum	d__Bacteria;p__Actinobacteriota;c__Actinomycetia;o__Mycobacteriales;f__Mycobacteriaceae;g__Mycobacterium;s__Mycobacterium porcinum
WP_058127374.1	WP_058127374.1/1-162 hypothetical protein [Mycolicibacterium smegmatis]	W{n1}F{n2}T{n3}T{n4}D	dCache_1	Mycolicibacterium smegmatis	d__Bacteria;p__Actinobacteriota;c__Actinomycetia;o__Mycobacteriales;f__Mycobacteriaceae;g__Mycobacterium;s__Mycobacterium smegmatis
WP_003898095.1	WP_003898095.1/1-162 hypothetical protein [Mycolicibacterium smegmatis]	W{n1}F{n2}T{n3}T{n4}D	dCache_1	Mycolicibacterium smegmatis	d__Bacteria;p__Actinobacteriota;c__Actinomycetia;o__Mycobacteriales;f__Mycobacteriaceae;g__Mycobacterium;s__Mycobacterium smegmatis
WP_115152471.1	WP_115152471.1/1-162 hypothetical protein [Mycolicibacterium smegmatis]	W{n1}F{n2}T{n3}T{n4}D	dCache_1	Mycolicibacterium smegmatis	d__Bacteria;p__Actinobacteriota;c__Actinomycetia;o__Mycobacteriales;f__Mycobacteriaceae;g__Mycobacterium;s__Mycobacterium smegmatis
WP_158168395.1	WP_158168395.1/1-160 hypothetical protein [Mycolicibacterium smegmatis]	W{n1}F{n2}T{n3}T{n4}D	dCache_1	Mycolicibacterium smegmatis	d__Bacteria;p__Actinobacteriota;c__Actinomycetia;o__Mycobacteriales;f__Mycobacteriaceae;g__Mycobacterium;s__Mycobacterium smegmatis
WP_029104453.1	WP_029104453.1/1-182 hypothetical protein, partial [Mycolicibacterium smegmatis]	W{n1}F{n2}T{n3}T{n4}D	dCache_1	Mycolicibacterium smegmatis	d__Bacteria;p__Actinobacteriota;c__Actinomycetia;o__Mycobacteriales;f__Mycobacteriaceae;g__Mycobacterium;s__Mycobacterium smegmatis
WP_130872755.1	WP_130872755.1/1-178 hypothetical protein, partial [Mycolicibacterium smegmatis]	W{n1}F{n2}T{n3}T{n4}D	dCache_1	Mycolicibacterium smegmatis	d__Bacteria;p__Actinobacteriota;c__Actinomycetia;o__Mycobacteriales;f__Mycobacteriaceae;g__Mycobacterium;s__Mycobacterium smegmatis
WP_011731468.1	WP_011731468.1/1-211 hypothetical protein [Mycolicibacterium smegmatis]	W{n1}F{n2}T{n3}T{n4}D	dCache_1	Mycolicibacterium smegmatis	d__Bacteria;p__Actinobacteriota;c__Actinomycetia;o__Mycobacteriales;f__Mycobacteriaceae;g__Mycobacterium;s__Mycobacterium smegmatis
WP_051574407.1	WP_051574407.1/1-189 hypothetical protein [Mycobacterium sp. URHB0044]	W{n1}W{n2}V{n3}T{n4}D	dCache_1	Mycobacterium sp. URHB0044	d__Bacteria;p__Actinobacteriota;c__Actinomycetia;o__Mycobacteriales;f__Mycobacteriaceae;g__Mycobacterium;s__Mycobacterium sp000620625
WP_057146620.1	WP_057146620.1/1-169 hypothetical protein [Mycobacterium sp. Soil538]	W{n1}W{n2}T{n3}T{n4}D	dCache_1	Mycobacterium sp. Soil538	d__Bacteria;p__Actinobacteriota;c__Actinomycetia;o__Mycobacteriales;f__Mycobacteriaceae;g__Mycobacterium;s__Mycobacterium sp001428285
WP_057167515.1	WP_057167515.1/1-154 hypothetical protein [Mycobacterium sp. Root265]	W{n1}W{n2}T{n3}T{n4}D	dCache_1	Mycobacterium sp. Root265	d__Bacteria;p__Actinobacteriota;c__Actinomycetia;o__Mycobacteriales;f__Mycobacteriaceae;g__Mycobacterium;s__Mycobacterium sp001428895
WP_067957090.1	WP_067957090.1/1-179 hypothetical protein [Mycobacterium sp. NAZ190054]	W{n1}W{n2}T{n3}T{n4}D	dCache_1	Mycobacterium sp. NAZ190054	d__Bacteria;p__Actinobacteriota;c__Actinomycetia;o__Mycobacteriales;f__Mycobacteriaceae;g__Mycobacterium;s__Mycobacterium sp001545925
WP_083737993.1	WP_083737993.1/1-223 hypothetical protein [Mycobacterium sp. MS1601]	W{n1}W{n2}I{n3}T{n4}D	dCache_1	Mycobacterium sp. MS1601	d__Bacteria;p__Actinobacteriota;c__Actinomycetia;o__Mycobacteriales;f__Mycobacteriaceae;g__Mycobacterium;s__Mycobacterium sp001984215
WP_135427440.1	WP_135427440.1/1-205 hypothetical protein [Mycolicibacterium sp. CH28]	W{n1}W{n2}T{n3}T{n4}D	dCache_1	Mycolicibacterium sp. CH28	d__Bacteria;p__Actinobacteriota;c__Actinomycetia;o__Mycobacteriales;f__Mycobacteriaceae;g__Mycobacterium;s__Mycobacterium sp004745805
WP_137149552.1	WP_137149552.1/1-210 hypothetical protein [Mycolicibacterium sp. CR10]	W{n1}W{n2}T{n3}T{n4}D	dCache_1	Mycolicibacterium sp. CR10	d__Bacteria;p__Actinobacteriota;c__Actinomycetia;o__Mycobacteriales;f__Mycobacteriaceae;g__Mycobacterium;s__Mycobacterium sp005222675
WP_099022954.1	WP_099022954.1/1-196 hypothetical protein [Mycobacterium palauense]	W{n1}W{n2}T{n3}T{n4}D	dCache_1	Mycobacterium palauense	d__Bacteria;p__Actinobacteriota;c__Actinomycetia;o__Mycobacteriales;f__Mycobacteriaceae;g__Mycobacterium;s__Mycobacterium tuberculosis
WP_064947962.1	WP_064947962.1/1-194 hypothetical protein [Mycobacterium sp. 85201350091_SCH5140682]	W{n1}W{n2}V{n3}T{n4}D	dCache_1	Mycobacterium sp. 85201350091_SCH5140682	d__Bacteria;p__Actinobacteriota;c__Actinomycetia;o__Mycobacteriales;f__Mycobacteriaceae;g__Mycobacterium;s__Mycobacterium tuberculosis
WP_105363590.1	WP_105363590.1/1-153 hypothetical protein [Mycobacterium sp. ITM201600316]	W{n1}W{n2}T{n3}T{n4}D	dCache_1	Mycobacterium sp. ITM201600316	d__Bacteria;p__Actinobacteriota;c__Actinomycetia;o__Mycobacteriales;f__Mycobacteriaceae;g__Mycobacterium;s__Mycobacterium tuberculosis
WP_099247022.1	WP_099247022.1/1-162 hypothetical protein [Mycobacterium sp. shizuoka1]	W{n1}W{n2}T{n3}T{n4}D	dCache_1	Mycobacterium sp. shizuoka1	d__Bacteria;p__Actinobacteriota;c__Actinomycetia;o__Mycobacteriales;f__Mycobacteriaceae;g__Mycobacterium;s__Mycobacterium tuberculosis
WP_073676100.1	WP_073676100.1/1-164 hypothetical protein [Mycobacterium sp. SWHM5]	W{n1}F{n2}T{n3}T{n4}D	dCache_1	Mycobacterium sp. SWHM5	d__Bacteria;p__Actinobacteriota;c__Actinomycetia;o__Mycobacteriales;f__Mycobacteriaceae;g__Mycobacterium;s__Mycobacterium tuberculosis
WP_067999381.1	WP_067999381.1/1-153 hypothetical protein [Mycobacterium sp. YCRL4]	W{n1}W{n2}T{n3}T{n4}D	dCache_1	Mycobacterium sp. YCRL4	d__Bacteria;p__Actinobacteriota;c__Actinomycetia;o__Mycobacteriales;f__Mycobacteriaceae;g__Mycobacterium;s__Mycobacterium tuberculosis
WP_067856487.1	WP_067856487.1/1-168 hypothetical protein [Mycolicibacterium wolinskyi]	W{n1}W{n2}T{n3}T{n4}D	dCache_1	Mycolicibacterium wolinskyi	d__Bacteria;p__Actinobacteriota;c__Actinomycetia;o__Mycobacteriales;f__Mycobacteriaceae;g__Mycobacterium;s__Mycobacterium wolinskyi
WP_062990610.1	WP_062990610.1/1-187 cache domaincontaining protein [Nocardia anaemiae]	W{n1}W{n2}V{n3}T{n4}D	dCache_1	Nocardia anaemiae	d__Bacteria;p__Actinobacteriota;c__Actinomycetia;o__Mycobacteriales;f__Mycobacteriaceae;g__Nocardia;s__Nocardia anaemiae
WP_067809073.1	WP_067809073.1/1-171 hypothetical protein [Nocardia beijingensis]	W{n1}W{n2}V{n3}T{n4}D	dCache_1	Nocardia beijingensis	d__Bacteria;p__Actinobacteriota;c__Actinomycetia;o__Mycobacteriales;f__Mycobacteriaceae;g__Nocardia;s__Nocardia beijingensis
WP_051163566.1	WP_051163566.1/1-177 hypothetical protein [Nocardia brevicatena]	W{n1}W{n2}V{n3}T{n4}D	dCache_1	Nocardia brevicatena	d__Bacteria;p__Actinobacteriota;c__Actinomycetia;o__Mycobacteriales;f__Mycobacteriaceae;g__Nocardia;s__Nocardia brevicatena
WP_157120429.1	WP_157120429.1/1-156 hypothetical protein [Nocardia fusca]	W{n1}W{n2}V{n3}T{n4}D	dCache_1	Nocardia fusca	d__Bacteria;p__Actinobacteriota;c__Actinomycetia;o__Mycobacteriales;f__Mycobacteriaceae;g__Nocardia;s__Nocardia fusca
WP_174187343.1	WP_174187343.1/1-222 hypothetical protein [Nocardia sp. 335427]	W{n1}W{n2}I{n3}T{n4}D	dCache_1	Nocardia sp. 335427	d__Bacteria;p__Actinobacteriota;c__Actinomycetia;o__Mycobacteriales;f__Mycobacteriaceae;g__Nocardia;s__Nocardia jinanensis
WP_159850308.1	WP_159850308.1/1-167 hypothetical protein [Nocardia sp. CY41]	W{n1}W{n2}V{n3}T{n4}D	dCache_1	Nocardia sp. CY41	d__Bacteria;p__Actinobacteriota;c__Actinomycetia;o__Mycobacteriales;f__Mycobacteriaceae;g__Nocardia;s__Nocardia jinanensis
WP_051165540.1	WP_051165540.1/1-152 hypothetical protein [Nocardia testacea]	W{n1}W{n2}V{n3}T{n4}D	dCache_1	Nocardia testacea	d__Bacteria;p__Actinobacteriota;c__Actinomycetia;o__Mycobacteriales;f__Mycobacteriaceae;g__Nocardia;s__Nocardia testacea
WP_051183381.1	WP_051183381.1/1-185 hypothetical protein [Nocardia vinacea]	W{n1}W{n2}V{n3}T{n4}D	dCache_1	Nocardia vinacea	d__Bacteria;p__Actinobacteriota;c__Actinomycetia;o__Mycobacteriales;f__Mycobacteriaceae;g__Nocardia;s__Nocardia vinacea
WP_128640615.1	WP_128640615.1/1-179 hypothetical protein [Rhodococcus opacus]	W{n1}W{n2}V{n3}T{n4}D	dCache_1	Rhodococcus opacus	d__Bacteria;p__Actinobacteriota;c__Actinomycetia;o__Mycobacteriales;f__Mycobacteriaceae;g__Rhodococcus;s__Rhodococcus opacus
WP_133370351.1	WP_133370351.1/1-259 sensor histidine kinase [Rhodococcus qingshengii]	Y{n1}Y{n2}V{n3}S{n4}D	dCache_1,HAMP,His_kinase,HATPase_c	Rhodococcus qingshengii	d__Bacteria;p__Actinobacteriota;c__Actinomycetia;o__Mycobacteriales;f__Mycobacteriaceae;g__Rhodococcus;s__Rhodococcus qingshengii
WP_052033021.1	WP_052033021.1/1-178 hypothetical protein [Rhodococcus wratislaviensis]	W{n1}W{n2}V{n3}T{n4}D	dCache_1	Rhodococcus wratislaviensis	d__Bacteria;p__Actinobacteriota;c__Actinomycetia;o__Mycobacteriales;f__Mycobacteriaceae;g__Rhodococcus;s__Rhodococcus wratislaviensis
WP_132126470.1	WP_132126470.1/1-186 hypothetical protein [Actinocrispum wychmicini]	W{n1}W{n2}T{n3}T{n4}D	dCache_1	Actinocrispum wychmicini	d__Bacteria;p__Actinobacteriota;c__Actinomycetia;o__Mycobacteriales;f__Pseudonocardiaceae;g__Actinocrispum;s__Actinocrispum wychmicini
WP_086848709.1	WP_086848709.1/1-159 hypothetical protein [Amycolatopsis kentuckyensis]	W{n1}W{n2}T{n3}T{n4}D	dCache_1	Amycolatopsis kentuckyensis	d__Bacteria;p__Actinobacteriota;c__Actinomycetia;o__Mycobacteriales;f__Pseudonocardiaceae;g__Amycolatopsis;s__Amycolatopsis kentuckyensis
WP_013223103.1	WP_013223103.1/1-177 hypothetical protein [Amycolatopsis mediterranei]	W{n1}W{n2}T{n3}T{n4}D	dCache_1	Amycolatopsis mediterranei	d__Bacteria;p__Actinobacteriota;c__Actinomycetia;o__Mycobacteriales;f__Pseudonocardiaceae;g__Amycolatopsis;s__Amycolatopsis mediterranei
WP_103340605.1	WP_103340605.1/1-170 hypothetical protein [Amycolatopsis sp. CA126428]	W{n1}W{n2}T{n3}T{n4}D	dCache_1	Amycolatopsis sp. CA126428	d__Bacteria;p__Actinobacteriota;c__Actinomycetia;o__Mycobacteriales;f__Pseudonocardiaceae;g__Amycolatopsis;s__Amycolatopsis orientalis_C
WP_103354857.1	WP_103354857.1/1-153 hypothetical protein [Amycolatopsis sp. CA128772]	W{n1}W{n2}T{n3}T{n4}D	dCache_1	Amycolatopsis sp. CA128772	d__Bacteria;p__Actinobacteriota;c__Actinomycetia;o__Mycobacteriales;f__Pseudonocardiaceae;g__Amycolatopsis;s__Amycolatopsis orientalis_C
WP_116045084.1	WP_116045084.1/1-167 hypothetical protein [Amycolatopsis palatopharyngis]	W{n1}W{n2}T{n3}T{n4}D	dCache_1	Amycolatopsis palatopharyngis	d__Bacteria;p__Actinobacteriota;c__Actinomycetia;o__Mycobacteriales;f__Pseudonocardiaceae;g__Amycolatopsis;s__Amycolatopsis palatopharyngis
WP_004559645.1	WP_004559645.1/1-161 hypothetical protein [Amycolatopsis vancoresmycina]	W{n1}W{n2}T{n3}T{n4}D	dCache_1	Amycolatopsis vancoresmycina	d__Bacteria;p__Actinobacteriota;c__Actinomycetia;o__Mycobacteriales;f__Pseudonocardiaceae;g__Amycolatopsis;s__Amycolatopsis vancoresmycina
WP_141473297.1	WP_141473297.1/1-174 hypothetical protein [Rhodococcus sp. WS4]	W{n1}W{n2}V{n3}T{n4}D	dCache_1	Rhodococcus sp. WS4	d__Bacteria;p__Actinobacteriota;c__Actinomycetia;o__Mycobacteriales;f__Pseudonocardiaceae;g__Kibdelosporangium;s__Kibdelosporangium sp000720375
WP_093266325.1	WP_093266325.1/1-174 hypothetical protein [Saccharopolyspora shandongensis]	W{n1}W{n2}A{n3}T{n4}D	dCache_1	Saccharopolyspora shandongensis	d__Bacteria;p__Actinobacteriota;c__Actinomycetia;o__Mycobacteriales;f__Pseudonocardiaceae;g__Saccharopolyspora;s__Saccharopolyspora shandongensis
WP_132490548.1	WP_132490548.1/1-174 hypothetical protein [Saccharopolyspora sp. 7K502]	W{n1}W{n2}A{n3}T{n4}D	dCache_1	Saccharopolyspora sp. 7K502	d__Bacteria;p__Actinobacteriota;c__Actinomycetia;o__Mycobacteriales;f__Pseudonocardiaceae;g__Saccharopolyspora;s__Saccharopolyspora sp004348985
WP_131404205.1	WP_131404205.1/1-138 hypothetical protein [Aeromicrobium sp. IC_218]	W{n1}W{n2}T{n3}T{n4}D		Aeromicrobium sp. IC_218	d__Bacteria;p__Actinobacteriota;c__Actinomycetia;o__Propionibacteriales;f__Nocardioidaceae;g__Aeromicrobium_A;s__Aeromicrobium_A sp004336805
WP_146825255.1	WP_146825255.1/1-164 hypothetical protein [Aeromicrobium flavum]	W{n1}W{n2}I{n3}T{n4}D	dCache_1	Aeromicrobium flavum	d__Bacteria;p__Actinobacteriota;c__Actinomycetia;o__Propionibacteriales;f__Nocardioidaceae;g__Aeromicrobium;s__Aeromicrobium erythreum
WP_119702358.1	WP_119702358.1/1-171 hypothetical protein [Aeromicrobium sp. M2KJ4]	W{n1}W{n2}T{n3}T{n4}D		Aeromicrobium sp. M2KJ4	d__Bacteria;p__Actinobacteriota;c__Actinomycetia;o__Propionibacteriales;f__Nocardioidaceae;g__Aeromicrobium;s__Aeromicrobium erythreum
WP_147543640.1	WP_147543640.1/1-140 hypothetical protein [Aeromicrobium massiliense]	W{n1}W{n2}T{n3}T{n4}D		Aeromicrobium massiliense	d__Bacteria;p__Actinobacteriota;c__Actinomycetia;o__Propionibacteriales;f__Nocardioidaceae;g__Aeromicrobium;s__Aeromicrobium erythreum
WP_056286347.1	WP_056286347.1/1-140 hypothetical protein [Aeromicrobium sp. Root495]	W{n1}W{n2}V{n3}T{n4}D	dCache_1	Aeromicrobium sp. Root495	d__Bacteria;p__Actinobacteriota;c__Actinomycetia;o__Propionibacteriales;f__Nocardioidaceae;g__Aeromicrobium;s__Aeromicrobium sp001426755
WP_100414416.1	WP_100414416.1/1-174 hypothetical protein [Mumia flava]	W{n1}W{n2}V{n3}T{n4}D	dCache_1	Mumia flava	d__Bacteria;p__Actinobacteriota;c__Actinomycetia;o__Propionibacteriales;f__Nocardioidaceae;g__Mumia;s__Mumia flava
WP_157519963.1	WP_157519963.1/1-153 hypothetical protein [Nocardioides dokdonensis]	W{n1}W{n2}V{n3}T{n4}D	dCache_1	Nocardioides dokdonensis	d__Bacteria;p__Actinobacteriota;c__Actinomycetia;o__Propionibacteriales;f__Nocardioidaceae;g__Nocardioides;s__Nocardioides dokdonensis
WP_045547572.1	WP_045547572.1/1-167 hypothetical protein [Nocardioides luteus]	W{n1}W{n2}V{n3}T{n4}D	dCache_1	Nocardioides luteus	d__Bacteria;p__Actinobacteriota;c__Actinomycetia;o__Propionibacteriales;f__Nocardioidaceae;g__Nocardioides;s__Nocardioides luteus
WP_051552279.1	WP_051552279.1/1-170 hypothetical protein [Nocardioides sp. URHA0020]	W{n1}W{n2}V{n3}T{n4}D	dCache_1	Nocardioides sp. URHA0020	d__Bacteria;p__Actinobacteriota;c__Actinomycetia;o__Propionibacteriales;f__Nocardioidaceae;g__Nocardioides;s__Nocardioides sp000620705
WP_165112570.1	WP_165112570.1/1-176 hypothetical protein [Nocardioides sp. KC13]	W{n1}W{n2}V{n3}T{n4}D	dCache_1	Nocardioides sp. KC13	d__Bacteria;p__Actinobacteriota;c__Actinomycetia;o__Propionibacteriales;f__Nocardioidaceae;g__Nocardioides;s__Nocardioides sp000745515
WP_141804599.1	WP_141804599.1/1-211 hypothetical protein [Nocardioides sp. SLBN169]	W{n1}W{n2}V{n3}T{n4}D	dCache_1	Nocardioides sp. SLBN169	d__Bacteria;p__Actinobacteriota;c__Actinomycetia;o__Propionibacteriales;f__Nocardioidaceae;g__Nocardioides;s__Nocardioides sp000745515
WP_237447547.1	WP_237447547.1 methyl-accepting chemotaxis protein [Nocardioides flavescens]	Y{n1}W{n2}M{n3}T{n4}D	dCache_1,HAMP,MCPsignal	Nocardioides flavescens	d__Bacteria;p__Actinobacteriota;c__Actinomycetia;o__Propionibacteriales;f__Nocardioidaceae;g__Nocardioides;s__Nocardioides sp000745515
WP_160874075.1	WP_160874075.1 methyl-accepting chemotaxis protein [Nocardioides flavescens]	Y{n1}W{n2}M{n3}T{n4}D	dCache_1,HAMP,MCPsignal	Nocardioides flavescens	d__Bacteria;p__Actinobacteriota;c__Actinomycetia;o__Propionibacteriales;f__Nocardioidaceae;g__Nocardioides;s__Nocardioides sp000745515
WP_160023485.1	WP_160023485.1/1-153 hypothetical protein [Nocardioides sp. SAI095]	W{n1}W{n2}V{n3}T{n4}D		Nocardioides sp. SAI095	d__Bacteria;p__Actinobacteriota;c__Actinomycetia;o__Propionibacteriales;f__Nocardioidaceae;g__Nocardioides;s__Nocardioides sp000745515
WP_121142070.1	WP_121142070.1/1-319 methylaccepting chemotaxis protein [Nocardioides sp. CF479]	Y{n1}W{n2}M{n3}T{n4}D	dCache_1,HAMP,MCPsignal	Nocardioides sp. CF479	d__Bacteria;p__Actinobacteriota;c__Actinomycetia;o__Propionibacteriales;f__Nocardioidaceae;g__Nocardioides;s__Nocardioides sp003633575
WP_091041842.1	WP_091041842.1/1-200 hypothetical protein [Nocardioides sp. YR527]	W{n1}W{n2}V{n3}T{n4}D		Nocardioides sp. YR527	d__Bacteria;p__Actinobacteriota;c__Actinomycetia;o__Propionibacteriales;f__Nocardioidaceae;g__Nocardioides;s__Nocardioides sp900101045
WP_030690159.1	WP_030690159.1/1-200 hypothetical protein [Streptomyces globisporus]	W{n1}W{n2}S{n3}T{n4}D	dCache_1	Streptomyces globisporus	d__Bacteria;p__Actinobacteriota;c__Actinomycetia;o__Streptomycetales;f__Streptomycetaceae;g__Streptomyces;s__Streptomyces albovinaceus
WP_106970003.1	WP_106970003.1/1-217 MULTISPECIES: hypothetical protein [Streptomyces]	W{n1}W{n2}G{n3}T{n4}D	dCache_1	Streptomyces	d__Bacteria;p__Actinobacteriota;c__Actinomycetia;o__Streptomycetales;f__Streptomycetaceae;g__Streptomyces;s__Streptomyces clavuligerus
WP_164391601.1	WP_164391601.1/1-190 hypothetical protein [Streptomyces sp. SID8499]	W{n1}W{n2}S{n3}T{n4}D	dCache_1	Streptomyces sp. SID8499	d__Bacteria;p__Actinobacteriota;c__Actinomycetia;o__Streptomycetales;f__Streptomycetaceae;g__Streptomyces;s__Streptomyces clavuligerus
WP_009192766.1	WP_009192766.1/1-193 hypothetical protein [Streptomyces sp. e14]	W{n1}W{n2}S{n3}T{n4}D	dCache_1	Streptomyces sp. e14	d__Bacteria;p__Actinobacteriota;c__Actinomycetia;o__Streptomycetales;f__Streptomycetaceae;g__Streptomyces;s__Streptomyces sp000383935
WP_203891686.1	WP_203891686.1 methyl-accepting chemotaxis protein [Planobispora longispora]	Y{n1}W{n2}M{n3}T{n4}D	dCache_1,HAMP,MCPsignal	Planobispora longispora	d__Bacteria;p__Actinobacteriota;c__Actinomycetia;o__Streptosporangiales;f__Streptosporangiaceae;g__Planobispora;s__Planobispora rosea
WP_204063181.1	WP_204063181.1 methyl-accepting chemotaxis protein [Planobispora siamensis]	Y{n1}W{n2}M{n3}T{n4}D	dCache_1,HAMP,MCPsignal	Planobispora siamensis	d__Bacteria;p__Actinobacteriota;c__Actinomycetia;o__Streptosporangiales;f__Streptosporangiaceae;g__Planobispora;s__Planobispora rosea
WP_230879719.1	WP_230879719.1 methyl-accepting chemotaxis protein [Planomonospora sp. ID67723]	Y{n1}W{n2}M{n3}T{n4}D	dCache_1,HAMP,MCPsignal	Planomonospora sp. ID67723	d__Bacteria;p__Actinobacteriota;c__Actinomycetia;o__Streptosporangiales;f__Streptosporangiaceae;g__Planomonospora;s__Planomonospora sphaerica
WP_027007549.1	WP_027007549.1/1-331 methylaccepting chemotaxis protein [Conexibacter woesei]	Y{n1}Y{n2}M{n3}S{n4}D	dCache_1,HAMP,MCPsignal	Conexibacter woesei	d__Bacteria;p__Actinobacteriota;c__Thermoleophilia;o__Solirubrobacterales;f__Solirubrobacteraceae;g__Conexibacter;s__Conexibacter woesei
WP_012932482.1	WP_012932482.1/1-258 HAMP domaincontaining protein [Conexibacter woesei]	Y{n1}Y{n2}V{n3}S{n4}D	dCache_1,HAMP,MCPsignal	Conexibacter woesei	d__Bacteria;p__Actinobacteriota;c__Thermoleophilia;o__Solirubrobacterales;f__Solirubrobacteraceae;g__Conexibacter;s__Conexibacter woesei
WP_027006579.1	WP_027006579.1/1-257 Cache 3/Cache 2 fusion domaincontaining protein [Conexibacter woesei]	Y{n1}Y{n2}M{n3}S{n4}D	dCache_1,HAMP,MCPsignal	Conexibacter woesei	d__Bacteria;p__Actinobacteriota;c__Thermoleophilia;o__Solirubrobacterales;f__Solirubrobacteraceae;g__Conexibacter;s__Conexibacter woesei
WP_205697281.1	WP_205697281.1 methyl-accepting chemotaxis protein [Conexibacter sp. SYSU D00693]	Y{n1}Y{n2}M{n3}T{n4}D	dCache_1,MCPsignal	Conexibacter sp. SYSU D00693	d__Bacteria;p__Actinobacteriota;c__Thermoleophilia;o__Solirubrobacterales;f__Solirubrobacteraceae;g__Conexibacter;s__Conexibacter woesei
WP_022929984.1	WP_022929984.1/1-279 HAMP domaincontaining protein [Patulibacter americanus]	W{n1}Y{n2}M{n3}S{n4}D	dCache_1,HAMP,MCPsignal	Patulibacter americanus	d__Bacteria;p__Actinobacteriota;c__Thermoleophilia;o__Solirubrobacterales;f__Solirubrobacteraceae;g__Patulibacter;s__Patulibacter americanus
WP_170179247.1	WP_170179247.1 methyl-accepting chemotaxis protein [Solirubrobacter pauli]	Y{n1}Y{n2}L{n3}S{n4}D	dCache_1,HAMP,MCPsignal	Solirubrobacter pauli	d__Bacteria;p__Actinobacteriota;c__Thermoleophilia;o__Solirubrobacterales;f__Solirubrobacteraceae;g__Solirubrobacter;s__Solirubrobacter pauli
WP_028066305.1	WP_028066305.1/1-256 HAMP domaincontaining protein [Solirubrobacter soli]	Y{n1}Y{n2}W{n3}S{n4}D	dCache_1,HAMP,MCPsignal	Solirubrobacter soli	d__Bacteria;p__Actinobacteriota;c__Thermoleophilia;o__Solirubrobacterales;f__Solirubrobacteraceae;g__Solirubrobacter;s__Solirubrobacter soli
WP_119319126.1	WP_119319126.1/1-253 HAMP domaincontaining protein [Capsulimonas corticalis]	Y{n1}W{n2}L{n3}S{n4}D	dCache_1,HAMP,MCPsignal	Capsulimonas corticalis	d__Bacteria;p__Armatimonadota;c__BOG-944;o__Capsulimonadales;f__Capsulimonadaceae;g__Capsulimonas;s__Capsulimonas corticalis
WP_119324028.1	WP_119324028.1/1-350 HAMP domaincontaining protein [Capsulimonas corticalis]	Y{n1}W{n2}M{n3}S{n4}D	dCache_1,HAMP,MCPsignal	Capsulimonas corticalis	d__Bacteria;p__Armatimonadota;c__BOG-944;o__Capsulimonadales;f__Capsulimonadaceae;g__Capsulimonas;s__Capsulimonas corticalis
WP_165864541.1	WP_165864541.1/1-350 HAMP domaincontaining protein [Capsulimonas corticalis]	Y{n1}W{n2}M{n3}S{n4}D	dCache_1,HAMP,MCPsignal	Capsulimonas corticalis	d__Bacteria;p__Armatimonadota;c__BOG-944;o__Capsulimonadales;f__Capsulimonadaceae;g__Capsulimonas;s__Capsulimonas corticalis
WP_165864584.1	WP_165864584.1/1-255 HAMP domaincontaining protein [Capsulimonas corticalis]	F{n1}W{n2}M{n3}S{n4}D	dCache_1,HAMP,MCPsignal	Capsulimonas corticalis	d__Bacteria;p__Armatimonadota;c__BOG-944;o__Capsulimonadales;f__Capsulimonadaceae;g__Capsulimonas;s__Capsulimonas corticalis
WP_106484376.1	WP_106484376.1/1-345 SpoIIE family protein phosphatase [Bacteroides sp. MarseilleP3684]	Y{n1}W{n2}M{n3}T{n4}D	dCache_1,HAMP,SpoIIE,HATPase_c_2	Bacteroides sp. MarseilleP3684	d__Bacteria;p__Bacteroidota;c__Bacteroidia;o__Bacteroidales;f__Bacteroidaceae;g__Bacteroides;s__Bacteroides xylanisolvens
WP_027449791.1	WP_027449791.1/1-253 sensor histidine kinase [Prevotella brevis]	Y{n1}W{n2}I{n3}S{n4}D	dCache_1,HisKA,HATPase_c	Prevotella brevis	d__Bacteria;p__Bacteroidota;c__Bacteroidia;o__Bacteroidales;f__Bacteroidaceae;g__Prevotella;s__Prevotella brevis
WP_027456175.1	WP_027456175.1/1-253 sensor histidine kinase [Prevotella brevis]	Y{n1}W{n2}I{n3}S{n4}D	dCache_1,HisKA,HATPase_c	Prevotella brevis	d__Bacteria;p__Bacteroidota;c__Bacteroidia;o__Bacteroidales;f__Bacteroidaceae;g__Prevotella;s__Prevotella brevis
WP_103915336.1	WP_103915336.1/1-263 HAMP domaincontaining protein [Prevotella ruminicola]	Y{n1}W{n2}L{n3}T{n4}D	dCache_1,HAMP	Prevotella ruminicola	d__Bacteria;p__Bacteroidota;c__Bacteroidia;o__Bacteroidales;f__Bacteroidaceae;g__Prevotella;s__Prevotella ruminicola
WP_081372997.1	WP_081372997.1/1-273 methylaccepting chemotaxis protein [Prevotella ruminicola]	Y{n1}W{n2}I{n3}S{n4}D	dCache_1,HAMP	Prevotella ruminicola	d__Bacteria;p__Bacteroidota;c__Bacteroidia;o__Bacteroidales;f__Bacteroidaceae;g__Prevotella;s__Prevotella ruminicola
WP_074760246.1	WP_074760246.1/1-255 HAMP domaincontaining protein [Prevotella ruminicola]	Y{n1}W{n2}L{n3}S{n4}D	dCache_1,HAMP,HisKA,HATPase_c	Prevotella ruminicola	d__Bacteria;p__Bacteroidota;c__Bacteroidia;o__Bacteroidales;f__Bacteroidaceae;g__Prevotella;s__Prevotella ruminicola
WP_143040134.1	WP_143040134.1/1-255 HAMP domaincontaining protein [Prevotella ruminicola]	Y{n1}W{n2}L{n3}S{n4}D	dCache_1,HAMP,HisKA,HATPase_c	Prevotella ruminicola	d__Bacteria;p__Bacteroidota;c__Bacteroidia;o__Bacteroidales;f__Bacteroidaceae;g__Prevotella;s__Prevotella ruminicola
WP_073044735.1	WP_073044735.1/1-255 HAMP domaincontaining protein [Prevotella ruminicola]	Y{n1}W{n2}L{n3}S{n4}D	dCache_1,HAMP,HisKA,HATPase_c	Prevotella ruminicola	d__Bacteria;p__Bacteroidota;c__Bacteroidia;o__Bacteroidales;f__Bacteroidaceae;g__Prevotella;s__Prevotella ruminicola
WP_028906581.1	WP_028906581.1/1-254 sensor histidine kinase [Prevotella ruminicola]	Y{n1}W{n2}L{n3}S{n4}D	dCache_1,HAMP,HisKA,HATPase_c	Prevotella ruminicola	d__Bacteria;p__Bacteroidota;c__Bacteroidia;o__Bacteroidales;f__Bacteroidaceae;g__Prevotella;s__Prevotella ruminicola
WP_091860986.1	WP_091860986.1/1-255 HAMP domaincontaining protein [Prevotella sp. khp1]	Y{n1}W{n2}L{n3}S{n4}D	dCache_1,HAMP,HisKA,HATPase_c	Prevotella sp. khp1	d__Bacteria;p__Bacteroidota;c__Bacteroidia;o__Bacteroidales;f__Bacteroidaceae;g__Prevotella;s__Prevotella ruminicola
WP_033150707.1	WP_033150707.1/1-255 HAMP domaincontaining histidine kinase [Prevotella sp. RM4]	Y{n1}W{n2}L{n3}S{n4}D	dCache_1,HAMP,HisKA,HATPase_c	Prevotella sp. RM4	d__Bacteria;p__Bacteroidota;c__Bacteroidia;o__Bacteroidales;f__Bacteroidaceae;g__Prevotella;s__Prevotella ruminicola
WP_028908302.1	WP_028908302.1/1-306 sensor histidine kinase [Prevotella ruminicola]	Y{n1}W{n2}I{n3}S{n4}D	dCache_1,HisKA,HATPase_c	Prevotella ruminicola	d__Bacteria;p__Bacteroidota;c__Bacteroidia;o__Bacteroidales;f__Bacteroidaceae;g__Prevotella;s__Prevotella ruminicola
WP_074762307.1	WP_074762307.1/1-277 sensor histidine kinase [Prevotella ruminicola]	Y{n1}W{n2}I{n3}S{n4}D	dCache_1,HisKA,HATPase_c	Prevotella ruminicola	d__Bacteria;p__Bacteroidota;c__Bacteroidia;o__Bacteroidales;f__Bacteroidaceae;g__Prevotella;s__Prevotella ruminicola
WP_073043169.1	WP_073043169.1/1-280 sensor histidine kinase [Prevotella ruminicola]	Y{n1}W{n2}I{n3}S{n4}D	dCache_1,HisKA,HATPase_c	Prevotella ruminicola	d__Bacteria;p__Bacteroidota;c__Bacteroidia;o__Bacteroidales;f__Bacteroidaceae;g__Prevotella;s__Prevotella ruminicola
WP_013065242.1	WP_013065242.1/1-256 sensor histidine kinase [Prevotella ruminicola]	Y{n1}W{n2}I{n3}S{n4}D	dCache_1,HisKA,HATPase_c	Prevotella ruminicola	d__Bacteria;p__Bacteroidota;c__Bacteroidia;o__Bacteroidales;f__Bacteroidaceae;g__Prevotella;s__Prevotella ruminicola
WP_073203434.1	WP_073203434.1/1-346 HAMP domaincontaining histidine kinase [Prevotella ruminicola]	Y{n1}Y{n2}I{n3}S{n4}D	dCache_1,HisKA,HATPase_c	Prevotella ruminicola	d__Bacteria;p__Bacteroidota;c__Bacteroidia;o__Bacteroidales;f__Bacteroidaceae;g__Prevotella;s__Prevotella ruminicola
WP_013065144.1	WP_013065144.1/1-257 sensor histidine kinase [Prevotella ruminicola]	Y{n1}W{n2}M{n3}S{n4}D	dCache_1,HisKA,HATPase_c	Prevotella ruminicola	d__Bacteria;p__Bacteroidota;c__Bacteroidia;o__Bacteroidales;f__Bacteroidaceae;g__Prevotella;s__Prevotella ruminicola
WP_074760213.1	WP_074760213.1/1-257 sensor histidine kinase [Prevotella ruminicola]	Y{n1}W{n2}M{n3}S{n4}D	dCache_1,HisKA,HATPase_c	Prevotella ruminicola	d__Bacteria;p__Bacteroidota;c__Bacteroidia;o__Bacteroidales;f__Bacteroidaceae;g__Prevotella;s__Prevotella ruminicola
WP_073044664.1	WP_073044664.1/1-257 sensor histidine kinase [Prevotella ruminicola]	Y{n1}W{n2}M{n3}S{n4}D	dCache_1,HisKA,HATPase_c	Prevotella ruminicola	d__Bacteria;p__Bacteroidota;c__Bacteroidia;o__Bacteroidales;f__Bacteroidaceae;g__Prevotella;s__Prevotella ruminicola
WP_028906525.1	WP_028906525.1/1-257 sensor histidine kinase [Prevotella ruminicola]	Y{n1}W{n2}M{n3}S{n4}D	dCache_1,HisKA,HATPase_c	Prevotella ruminicola	d__Bacteria;p__Bacteroidota;c__Bacteroidia;o__Bacteroidales;f__Bacteroidaceae;g__Prevotella;s__Prevotella ruminicola
WP_091858912.1	WP_091858912.1/1-308 sensor histidine kinase [Prevotella sp. khp1]	Y{n1}W{n2}I{n3}S{n4}D	dCache_1,HisKA,HATPase_c	Prevotella sp. khp1	d__Bacteria;p__Bacteroidota;c__Bacteroidia;o__Bacteroidales;f__Bacteroidaceae;g__Prevotella;s__Prevotella ruminicola
WP_091860918.1	WP_091860918.1/1-257 sensor histidine kinase [Prevotella sp. khp1]	Y{n1}W{n2}M{n3}S{n4}D	dCache_1,HisKA,HATPase_c	Prevotella sp. khp1	d__Bacteria;p__Bacteroidota;c__Bacteroidia;o__Bacteroidales;f__Bacteroidaceae;g__Prevotella;s__Prevotella ruminicola
WP_033150024.1	WP_033150024.1/1-304 sensor histidine kinase [Prevotella sp. RM4]	Y{n1}W{n2}I{n3}S{n4}D	dCache_1,HisKA,HATPase_c	Prevotella sp. RM4	d__Bacteria;p__Bacteroidota;c__Bacteroidia;o__Bacteroidales;f__Bacteroidaceae;g__Prevotella;s__Prevotella ruminicola
WP_033150669.1	WP_033150669.1/1-257 sensor histidine kinase [Prevotella sp. RM4]	Y{n1}W{n2}M{n3}S{n4}D	dCache_1,HisKA,HATPase_c	Prevotella sp. RM4	d__Bacteria;p__Bacteroidota;c__Bacteroidia;o__Bacteroidales;f__Bacteroidaceae;g__Prevotella;s__Prevotella ruminicola
WP_175549491.1	WP_175549491.1/1-265 HAMP domaincontaining protein [Prevotella ruminicola]	Y{n1}W{n2}L{n3}T{n4}D	dCache_1,HAMP	Prevotella ruminicola	d__Bacteria;p__Bacteroidota;c__Bacteroidia;o__Bacteroidales;f__Bacteroidaceae;g__Prevotella;s__Prevotella ruminicola
WP_028912122.1	WP_028912122.1/1-257 sensor histidine kinase [Prevotella sp. MA2016]	Y{n1}W{n2}V{n3}S{n4}D	dCache_1,HAMP,HisKA,HATPase_c	Prevotella sp. MA2016	d__Bacteria;p__Bacteroidota;c__Bacteroidia;o__Bacteroidales;f__Bacteroidaceae;g__Prevotella;s__Prevotella sp000619825
WP_081772822.1	WP_081772822.1/1-251 sensor histidine kinase [Prevotella sp. MA2016]	Y{n1}W{n2}V{n3}S{n4}D	dCache_1,HisKA,HATPase_c	Prevotella sp. MA2016	d__Bacteria;p__Bacteroidota;c__Bacteroidia;o__Bacteroidales;f__Bacteroidaceae;g__Prevotella;s__Prevotella sp000619825
WP_081772729.1	WP_081772729.1/1-258 sensor histidine kinase [Prevotella sp. MA2016]	Y{n1}W{n2}M{n3}S{n4}D	dCache_1,HisKA,HATPase_c	Prevotella sp. MA2016	d__Bacteria;p__Bacteroidota;c__Bacteroidia;o__Bacteroidales;f__Bacteroidaceae;g__Prevotella;s__Prevotella sp000619825
WP_033147875.1	WP_033147875.1/1-251 HAMP domaincontaining protein [Prevotella sp. P6B1]	Y{n1}W{n2}L{n3}T{n4}D	dCache_1,HAMP	Prevotella sp. P6B1	d__Bacteria;p__Bacteroidota;c__Bacteroidia;o__Bacteroidales;f__Bacteroidaceae;g__Prevotella;s__Prevotella sp000702825
WP_033148606.1	WP_033148606.1/1-272 methylaccepting chemotaxis protein [Prevotella sp. P6B1]	Y{n1}W{n2}I{n3}S{n4}D	dCache_1,HAMP	Prevotella sp. P6B1	d__Bacteria;p__Bacteroidota;c__Bacteroidia;o__Bacteroidales;f__Bacteroidaceae;g__Prevotella;s__Prevotella sp000702825
WP_028903155.1	WP_028903155.1/1-272 methylaccepting chemotaxis protein [Prevotella sp. P6B4]	Y{n1}W{n2}I{n3}S{n4}D	dCache_1,HAMP	Prevotella sp. P6B4	d__Bacteria;p__Bacteroidota;c__Bacteroidia;o__Bacteroidales;f__Bacteroidaceae;g__Prevotella;s__Prevotella sp000702825
WP_033147366.1	WP_033147366.1/1-254 sensor histidine kinase [Prevotella sp. P6B1]	Y{n1}W{n2}L{n3}S{n4}D	dCache_1,HAMP,HisKA,HATPase_c	Prevotella sp. P6B1	d__Bacteria;p__Bacteroidota;c__Bacteroidia;o__Bacteroidales;f__Bacteroidaceae;g__Prevotella;s__Prevotella sp000702825
WP_081832092.1	WP_081832092.1/1-253 HAMP domaincontaining protein [Prevotella sp. P6B1]	Y{n1}W{n2}I{n3}S{n4}D	dCache_1,HAMP,HisKA,HATPase_c	Prevotella sp. P6B1	d__Bacteria;p__Bacteroidota;c__Bacteroidia;o__Bacteroidales;f__Bacteroidaceae;g__Prevotella;s__Prevotella sp000702825
WP_028903011.1	WP_028903011.1/1-254 sensor histidine kinase [Prevotella sp. P6B4]	Y{n1}W{n2}L{n3}S{n4}D	dCache_1,HAMP,HisKA,HATPase_c	Prevotella sp. P6B4	d__Bacteria;p__Bacteroidota;c__Bacteroidia;o__Bacteroidales;f__Bacteroidaceae;g__Prevotella;s__Prevotella sp000702825
WP_081773269.1	WP_081773269.1/1-253 HAMP domaincontaining protein [Prevotella sp. P6B4]	Y{n1}W{n2}I{n3}S{n4}D	dCache_1,HAMP,HisKA,HATPase_c	Prevotella sp. P6B4	d__Bacteria;p__Bacteroidota;c__Bacteroidia;o__Bacteroidales;f__Bacteroidaceae;g__Prevotella;s__Prevotella sp000702825
WP_081831990.1	WP_081831990.1/1-280 SpoIIE family protein phosphatase [Prevotella sp. P6B1]	Y{n1}W{n2}I{n3}S{n4}D	dCache_1,HAMP,SpoIIE	Prevotella sp. P6B1	d__Bacteria;p__Bacteroidota;c__Bacteroidia;o__Bacteroidales;f__Bacteroidaceae;g__Prevotella;s__Prevotella sp000702825
WP_081773240.1	WP_081773240.1/1-280 SpoIIE family protein phosphatase [Prevotella sp. P6B4]	Y{n1}W{n2}I{n3}S{n4}D	dCache_1,HAMP,SpoIIE	Prevotella sp. P6B4	d__Bacteria;p__Bacteroidota;c__Bacteroidia;o__Bacteroidales;f__Bacteroidaceae;g__Prevotella;s__Prevotella sp000702825
WP_081831966.1	WP_081831966.1/1-284 hypothetical protein [Prevotella sp. P6B1]	Y{n1}W{n2}M{n3}S{n4}D	dCache_1,HisKA,HATPase_c	Prevotella sp. P6B1	d__Bacteria;p__Bacteroidota;c__Bacteroidia;o__Bacteroidales;f__Bacteroidaceae;g__Prevotella;s__Prevotella sp000702825
WP_081773253.1	WP_081773253.1/1-332 hypothetical protein [Prevotella sp. P6B4]	Y{n1}W{n2}M{n3}S{n4}D	dCache_1,HisKA,HATPase_c	Prevotella sp. P6B4	d__Bacteria;p__Bacteroidota;c__Bacteroidia;o__Bacteroidales;f__Bacteroidaceae;g__Prevotella;s__Prevotella sp000702825
WP_176756982.1	WP_176756982.1/1-344 HAMP domaincontaining protein [Prevotella sp. BP1145]	Y{n1}W{n2}I{n3}T{n4}D	dCache_1,HAMP	Prevotella sp. BP1145	d__Bacteria;p__Bacteroidota;c__Bacteroidia;o__Bacteroidales;f__Bacteroidaceae;g__Prevotella;s__Prevotella sp001275135
WP_091853714.1	WP_091853714.1/1-344 HAMP domaincontaining protein [Prevotella sp. BP1145]	Y{n1}W{n2}I{n3}T{n4}D	dCache_1,HAMP	Prevotella sp. BP1145	d__Bacteria;p__Bacteroidota;c__Bacteroidia;o__Bacteroidales;f__Bacteroidaceae;g__Prevotella;s__Prevotella sp001275135
WP_091853322.1	WP_091853322.1/1-268 methylaccepting chemotaxis protein [Prevotella sp. BP1145]	Y{n1}W{n2}L{n3}S{n4}D	dCache_1,HAMP	Prevotella sp. BP1145	d__Bacteria;p__Bacteroidota;c__Bacteroidia;o__Bacteroidales;f__Bacteroidaceae;g__Prevotella;s__Prevotella sp001275135
WP_176944288.1	WP_176944288.1/1-349 HAMP domaincontaining protein [Prevotella sp. BP1148]	Y{n1}W{n2}I{n3}T{n4}D	dCache_1,HAMP	Prevotella sp. BP1148	d__Bacteria;p__Bacteroidota;c__Bacteroidia;o__Bacteroidales;f__Bacteroidaceae;g__Prevotella;s__Prevotella sp001275135
WP_091817361.1	WP_091817361.1/1-349 HAMP domaincontaining protein [Prevotella sp. BP1148]	Y{n1}W{n2}I{n3}T{n4}D	dCache_1,HAMP	Prevotella sp. BP1148	d__Bacteria;p__Bacteroidota;c__Bacteroidia;o__Bacteroidales;f__Bacteroidaceae;g__Prevotella;s__Prevotella sp001275135
WP_176944296.1	WP_176944296.1/1-267 HAMP domaincontaining protein [Prevotella sp. BP1148]	Y{n1}W{n2}L{n3}S{n4}D	dCache_1,HAMP	Prevotella sp. BP1148	d__Bacteria;p__Bacteroidota;c__Bacteroidia;o__Bacteroidales;f__Bacteroidaceae;g__Prevotella;s__Prevotella sp001275135
WP_091817747.1	WP_091817747.1/1-267 methylaccepting chemotaxis protein [Prevotella sp. BP1148]	Y{n1}W{n2}L{n3}S{n4}D	dCache_1,HAMP	Prevotella sp. BP1148	d__Bacteria;p__Bacteroidota;c__Bacteroidia;o__Bacteroidales;f__Bacteroidaceae;g__Prevotella;s__Prevotella sp001275135
WP_091960516.1	WP_091960516.1/1-293 HAMP domaincontaining protein [Prevotella sp. tc228]	Y{n1}W{n2}L{n3}T{n4}D	dCache_1,HAMP	Prevotella sp. tc228	d__Bacteria;p__Bacteroidota;c__Bacteroidia;o__Bacteroidales;f__Bacteroidaceae;g__Prevotella;s__Prevotella sp001275135
WP_092067710.1	WP_092067710.1/1-345 methylaccepting chemotaxis protein [Prevotella sp. tf25]	Y{n1}W{n2}F{n3}S{n4}D	dCache_1,HAMP	Prevotella sp. tf25	d__Bacteria;p__Bacteroidota;c__Bacteroidia;o__Bacteroidales;f__Bacteroidaceae;g__Prevotella;s__Prevotella sp001275135
WP_091915348.1	WP_091915348.1/1-254 sensor histidine kinase [Prevotella aff. ruminicola Tc224]	F{n1}W{n2}I{n3}T{n4}D	dCache_1,HAMP,HisKA,HATPase_c	Prevotella aff. ruminicola Tc224	d__Bacteria;p__Bacteroidota;c__Bacteroidia;o__Bacteroidales;f__Bacteroidaceae;g__Prevotella;s__Prevotella sp001275135
WP_091960513.1	WP_091960513.1/1-254 HAMP domaincontaining protein [Prevotella sp. tc228]	Y{n1}W{n2}I{n3}S{n4}D	dCache_1,HAMP,HisKA,HATPase_c	Prevotella sp. tc228	d__Bacteria;p__Bacteroidota;c__Bacteroidia;o__Bacteroidales;f__Bacteroidaceae;g__Prevotella;s__Prevotella sp001275135
WP_092067242.1	WP_092067242.1/1-255 HAMP domaincontaining protein [Prevotella sp. tf25]	Y{n1}W{n2}I{n3}S{n4}D	dCache_1,HAMP,HisKA,HATPase_c	Prevotella sp. tf25	d__Bacteria;p__Bacteroidota;c__Bacteroidia;o__Bacteroidales;f__Bacteroidaceae;g__Prevotella;s__Prevotella sp001275135
WP_177215976.1	WP_177215976.1/1-308 SpoIIE family protein phosphatase [Prevotella sp. tf25]	Y{n1}W{n2}L{n3}S{n4}D	dCache_1,HAMP,SpoIIE	Prevotella sp. tf25	d__Bacteria;p__Bacteroidota;c__Bacteroidia;o__Bacteroidales;f__Bacteroidaceae;g__Prevotella;s__Prevotella sp001275135
WP_092067527.1	WP_092067527.1/1-308 SpoIIE family protein phosphatase [Prevotella sp. tf25]	Y{n1}W{n2}L{n3}S{n4}D	dCache_1,HAMP,SpoIIE	Prevotella sp. tf25	d__Bacteria;p__Bacteroidota;c__Bacteroidia;o__Bacteroidales;f__Bacteroidaceae;g__Prevotella;s__Prevotella sp001275135
WP_036911302.1	WP_036911302.1/1-252 MULTISPECIES: hypothetical protein [Prevotella]	Y{n1}W{n2}L{n3}S{n4}D	dCache_1,HisKA,HATPase_c	Prevotella	d__Bacteria;p__Bacteroidota;c__Bacteroidia;o__Bacteroidales;f__Bacteroidaceae;g__Prevotella;s__Prevotella sp001275135
WP_091853716.1	WP_091853716.1/1-277 sensor histidine kinase [Prevotella sp. BP1145]	Y{n1}W{n2}L{n3}S{n4}D	dCache_1,HisKA,HATPase_c	Prevotella sp. BP1145	d__Bacteria;p__Bacteroidota;c__Bacteroidia;o__Bacteroidales;f__Bacteroidaceae;g__Prevotella;s__Prevotella sp001275135
WP_176780494.1	WP_176780494.1/1-293 HAMP domaincontaining protein [Prevotella sp. tc228]	Y{n1}W{n2}L{n3}T{n4}D	dCache_1,HAMP	Prevotella sp. tc228	d__Bacteria;p__Bacteroidota;c__Bacteroidia;o__Bacteroidales;f__Bacteroidaceae;g__Prevotella;s__Prevotella sp001275135
WP_036914153.1	WP_036914153.1/1-263 HAMP domaincontaining protein [Prevotella sp. FD3004]	Y{n1}W{n2}L{n3}T{n4}D	dCache_1,HAMP	Prevotella sp. FD3004	d__Bacteria;p__Bacteroidota;c__Bacteroidia;o__Bacteroidales;f__Bacteroidaceae;g__Prevotella;s__Prevotella sp900109055
WP_091766907.1	WP_091766907.1/1-263 HAMP domaincontaining protein [Prevotella sp. khp7]	Y{n1}W{n2}L{n3}T{n4}D	dCache_1,HAMP	Prevotella sp. khp7	d__Bacteria;p__Bacteroidota;c__Bacteroidia;o__Bacteroidales;f__Bacteroidaceae;g__Prevotella;s__Prevotella sp900109055
WP_091768144.1	WP_091768144.1/1-252 histidine kinase [Prevotella sp. khp7]	Y{n1}W{n2}L{n3}S{n4}D	dCache_1,HisKA,HATPase_c	Prevotella sp. khp7	d__Bacteria;p__Bacteroidota;c__Bacteroidia;o__Bacteroidales;f__Bacteroidaceae;g__Prevotella;s__Prevotella sp900109055
WP_170836024.1	WP_170836024.1/1-288 HAMP domaincontaining protein [Prevotella sp. ne3005]	Y{n1}W{n2}L{n3}T{n4}D	dCache_1,HAMP	Prevotella sp. ne3005	d__Bacteria;p__Bacteroidota;c__Bacteroidia;o__Bacteroidales;f__Bacteroidaceae;g__Prevotella;s__Prevotella sp900110085
WP_091840060.1	WP_091840060.1/1-255 sensor histidine kinase [Prevotella sp. ne3005]	Y{n1}W{n2}I{n3}S{n4}D	dCache_1,HAMP,HisKA,HATPase_c	Prevotella sp. ne3005	d__Bacteria;p__Bacteroidota;c__Bacteroidia;o__Bacteroidales;f__Bacteroidaceae;g__Prevotella;s__Prevotella sp900110085
WP_091841150.1	WP_091841150.1/1-326 SpoIIE family protein phosphatase [Prevotella sp. ne3005]	Y{n1}W{n2}L{n3}S{n4}D	dCache_1,HAMP,SpoIIE	Prevotella sp. ne3005	d__Bacteria;p__Bacteroidota;c__Bacteroidia;o__Bacteroidales;f__Bacteroidaceae;g__Prevotella;s__Prevotella sp900110085
WP_170835986.1	WP_170835986.1/1-238 hypothetical protein [Prevotella sp. ne3005]	Y{n1}W{n2}I{n3}T{n4}D	dCache_1	Prevotella sp. ne3005	d__Bacteria;p__Bacteroidota;c__Bacteroidia;o__Bacteroidales;f__Bacteroidaceae;g__Prevotella;s__Prevotella sp900110085
WP_091900191.1	WP_091900191.1/1-254 sensor histidine kinase [Prevotella sp. lc2012]	F{n1}W{n2}I{n3}T{n4}D	dCache_1,HAMP,HisKA,HATPase_c	Prevotella sp. lc2012	d__Bacteria;p__Bacteroidota;c__Bacteroidia;o__Bacteroidales;f__Bacteroidaceae;g__Prevotella;s__Prevotella sp900110895
WP_072288907.1	WP_072288907.1/1-349 HAMP domaincontaining protein [Prevotellaceae bacterium HUN156]	Y{n1}W{n2}L{n3}T{n4}D	dCache_1,HAMP	Prevotellaceae bacterium HUN156	d__Bacteria;p__Bacteroidota;c__Bacteroidia;o__Bacteroidales;f__Bacteroidaceae;g__Prevotella;s__Prevotella sp900119285
WP_094149965.1	WP_094149965.1/1-349 HAMP domaincontaining protein [Prevotellaceae bacterium MN60]	Y{n1}W{n2}L{n3}T{n4}D	dCache_1,HAMP	Prevotellaceae bacterium MN60	d__Bacteria;p__Bacteroidota;c__Bacteroidia;o__Bacteroidales;f__Bacteroidaceae;g__Prevotella;s__Prevotella sp900199555
WP_026473508.1	WP_026473508.1 methyl-accepting chemotaxis protein [Alkaliflexus imshenetskii]	F{n1}W{n2}M{n3}S{n4}D	dCache_1,HAMP,MCPsignal	Alkaliflexus imshenetskii	d__Bacteria;p__Bacteroidota;c__Bacteroidia;o__Bacteroidales;f__Marinilabiliaceae;g__Alkaliflexus;s__Alkaliflexus imshenetskii
WP_111445137.1	WP_111445137.1/1-308 methylaccepting chemotaxis protein [Cytophaga xylanolytica]	Y{n1}W{n2}M{n3}S{n4}D	dCache_1,HAMP,MCPsignal	Cytophaga xylanolytica	d__Bacteria;p__Bacteroidota;c__Bacteroidia;o__Bacteroidales;f__Marinilabiliaceae;g__Breznakibacter;s__Breznakibacter xylanolytica
WP_106154634.1	WP_106154634.1/1-251 HAMP domaincontaining protein [Marinilabilia salmonicolor]	F{n1}W{n2}V{n3}S{n4}D	dCache_1,HAMP,HisKA,HATPase_c	Marinilabilia salmonicolor	d__Bacteria;p__Bacteroidota;c__Bacteroidia;o__Bacteroidales;f__Marinilabiliaceae;g__Marinilabilia;s__Marinilabilia salmonicolor
WP_114436595.1	WP_114436595.1/1-251 HAMP domaincontaining protein [Marinilabilia salmonicolor]	F{n1}W{n2}V{n3}S{n4}D	dCache_1,HAMP,HisKA,HATPase_c	Marinilabilia salmonicolor	d__Bacteria;p__Bacteroidota;c__Bacteroidia;o__Bacteroidales;f__Marinilabiliaceae;g__Marinilabilia;s__Marinilabilia salmonicolor
WP_157202510.1	WP_157202510.1/1-350 HAMP domaincontaining protein [Marinilabilia salmonicolor]	F{n1}W{n2}V{n3}S{n4}D	dCache_1,HAMP,HisKA,HATPase_c	Marinilabilia salmonicolor	d__Bacteria;p__Bacteroidota;c__Bacteroidia;o__Bacteroidales;f__Marinilabiliaceae;g__Marinilabilia;s__Marinilabilia salmonicolor
WP_109263320.1	WP_109263320.1/1-299 HAMP domaincontaining protein [Marinilabilia sp. WTE]	F{n1}W{n2}L{n3}S{n4}D	dCache_1,HAMP,HisKA,HATPase_c	Marinilabilia sp. WTE	d__Bacteria;p__Bacteroidota;c__Bacteroidia;o__Bacteroidales;f__Marinilabiliaceae;g__Marinilabilia;s__Marinilabilia sp003121985
WP_109265608.1	WP_109265608.1/1-348 methylaccepting chemotaxis protein [Marinilabilia sp. WTE]	Y{n1}W{n2}M{n3}S{n4}D	dCache_1,MCPsignal	Marinilabilia sp. WTE	d__Bacteria;p__Bacteroidota;c__Bacteroidia;o__Bacteroidales;f__Marinilabiliaceae;g__Marinilabilia;s__Marinilabilia sp003121985
WP_029626488.1	WP_029626488.1/1-279 HAMP domaincontaining protein [Thermophagus xiamenensis]	F{n1}W{n2}V{n3}S{n4}D	dCache_1,HAMP,HisKA,HATPase_c	Thermophagus xiamenensis	d__Bacteria;p__Bacteroidota;c__Bacteroidia;o__Bacteroidales;f__Marinilabiliaceae;g__Thermophagus;s__Thermophagus xiamenensis
WP_022544960.1	WP_022544960.1/1-255 HAMP domaincontaining protein [Bacteroidales bacterium CF]	Y{n1}W{n2}M{n3}T{n4}D	dCache_1,HAMP,GAF_2,HisKA,HATPase_c	Bacteroidales bacterium CF	d__Bacteria;p__Bacteroidota;c__Bacteroidia;o__Bacteroidales;f__UBA932;g__Bact-08;s__Bact-08 sp000473305
WP_092436202.1	WP_092436202.1/1-275 methylaccepting chemotaxis protein [Williamwhitmania taraxaci]	Y{n1}Y{n2}M{n3}S{n4}D	dCache_1,HAMP,MCPsignal	Williamwhitmania taraxaci	d__Bacteria;p__Bacteroidota;c__Bacteroidia;o__Bacteroidales;f__Williamwhitmaniaceae;g__Williamwhitmania;s__Williamwhitmania taraxaci
WP_092437021.1	WP_092437021.1/1-322 methylaccepting chemotaxis protein [Williamwhitmania taraxaci]	Y{n1}W{n2}M{n3}T{n4}D	dCache_1,HAMP,MCPsignal	Williamwhitmania taraxaci	d__Bacteria;p__Bacteroidota;c__Bacteroidia;o__Bacteroidales;f__Williamwhitmaniaceae;g__Williamwhitmania;s__Williamwhitmania taraxaci
WP_092437134.1	WP_092437134.1/1-252 methylaccepting chemotaxis protein [Williamwhitmania taraxaci]	Y{n1}W{n2}M{n3}S{n4}D	dCache_1,HAMP,MCPsignal	Williamwhitmania taraxaci	d__Bacteria;p__Bacteroidota;c__Bacteroidia;o__Bacteroidales;f__Williamwhitmaniaceae;g__Williamwhitmania;s__Williamwhitmania taraxaci
WP_081787060.1	WP_081787060.1/1-338 GAF domaincontaining protein [Flammeovirgaceae bacterium 311]	Y{n1}Y{n2}L{n3}T{n4}D	dCache_1,HAMP,GAF_2	Flammeovirgaceae bacterium 311	d__Bacteria;p__Bacteroidota;c__Bacteroidia;o__Cytophagales;f__Cyclobacteriaceae;g__Cesiribacter;s__Cesiribacter sp000597885
WP_017730469.1	WP_017730469.1/1-263 GAF domaincontaining protein [Nafulsella turpanensis]	Y{n1}Y{n2}L{n3}S{n4}D	dCache_1,HAMP,GAF_2	Nafulsella turpanensis	d__Bacteria;p__Bacteroidota;c__Bacteroidia;o__Cytophagales;f__Cyclobacteriaceae;g__Nafulsella;s__Nafulsella turpanensis
WP_165955265.1	WP_165955265.1/1-287 methylaccepting chemotaxis protein [Campylobacter lari]	F{n1}W{n2}T{n3}T{n4}D	dCache_1,MCPsignal	Campylobacter lari	d__Bacteria;p__Bacteroidota;c__Bacteroidia;o__Flavobacteriales;f__Flavobacteriaceae;g__Capnocytophaga;s__Capnocytophaga ochracea
WP_196119841.1	WP_196119841.1 methyl-accepting chemotaxis protein [Lutibacter sp. B2]	Y{n1}Y{n2}I{n3}S{n4}D	dCache_1,HAMP,MCPsignal	Lutibacter sp. B2	d__Bacteria;p__Bacteroidota;c__Bacteroidia;o__Flavobacteriales;f__Flavobacteriaceae;g__Lutibacter;s__Lutibacter sp003516285
WP_196117545.1	WP_196117545.1 methyl-accepting chemotaxis protein [Lutibacter sp. B2]	Y{n1}W{n2}M{n3}T{n4}D	dCache_1,HAMP,MCPsignal	Lutibacter sp. B2	d__Bacteria;p__Bacteroidota;c__Bacteroidia;o__Flavobacteriales;f__Flavobacteriaceae;g__Lutibacter;s__Lutibacter sp003516285
WP_161638919.1	WP_161638919.1/1-267 HAMP domaincontaining protein [Flavobacterium sp. BBQ18]	Y{n1}Y{n2}M{n3}S{n4}D	dCache_1,HAMP,MCPsignal	Flavobacterium sp. BBQ18	d__Bacteria;p__Bacteroidota;c__Bacteroidia;o__Flavobacteriales;f__Flavobacteriaceae;g__SCGC-AAA160-P02;s__SCGC-AAA160-P02 sp000383355
WP_171574496.1	WP_171574496.1/1-280 HAMP domaincontaining protein [Flavobacterium sp. CLA17]	Y{n1}W{n2}T{n3}S{n4}D	dCache_1,HAMP,HisKA,HATPase_c	Flavobacterium sp. CLA17	d__Bacteria;p__Bacteroidota;c__Bacteroidia;o__Flavobacteriales;f__Flavobacteriaceae;g__SCGC-AAA160-P02;s__SCGC-AAA160-P02 sp000383355
WP_173360206.1	WP_173360206.1/1-283 HAMP domaincontaining protein [Tenacibaculum sp. KUL113]	Y{n1}W{n2}M{n3}S{n4}D	dCache_1,HAMP,MCPsignal	Tenacibaculum sp. KUL113	d__Bacteria;p__Bacteroidota;c__Bacteroidia;o__Flavobacteriales;f__Flavobacteriaceae;g__Tenacibaculum;s__Tenacibaculum maritimum
WP_159615207.1	WP_159615207.1/1-283 HAMP domaincontaining protein [Tenacibaculum sp. KUL118]	Y{n1}W{n2}M{n3}S{n4}D	dCache_1,HAMP,MCPsignal	Tenacibaculum sp. KUL118	d__Bacteria;p__Bacteroidota;c__Bacteroidia;o__Flavobacteriales;f__Flavobacteriaceae;g__Tenacibaculum;s__Tenacibaculum maritimum
WP_159624841.1	WP_159624841.1/1-328 HAMP domaincontaining protein [Tenacibaculum sp. KUL152]	Y{n1}W{n2}M{n3}S{n4}D	dCache_1,HAMP,MCPsignal	Tenacibaculum sp. KUL152	d__Bacteria;p__Bacteroidota;c__Bacteroidia;o__Flavobacteriales;f__Flavobacteriaceae;g__Tenacibaculum;s__Tenacibaculum maritimum
WP_011357596.1	WP_011357596.1/1-254 SpoIIE family protein phosphatase [Pelodictyon luteolum]	Y{n1}W{n2}M{n3}T{n4}D	dCache_1,HAMP,SpoIIE	Pelodictyon luteolum	d__Bacteria;p__Bacteroidota;c__Chlorobia;o__Chlorobiales;f__Chlorobiaceae;g__Chlorobium;s__Chlorobium luteolum_B
WP_011357770.1	WP_011357770.1/1-254 SpoIIE family protein phosphatase [Pelodictyon luteolum]	Y{n1}W{n2}M{n3}T{n4}D	dCache_1,HAMP,SpoIIE	Pelodictyon luteolum	d__Bacteria;p__Bacteroidota;c__Chlorobia;o__Chlorobiales;f__Chlorobiaceae;g__Chlorobium;s__Chlorobium luteolum_B
WP_151419704.1	WP_151419704.1/1-255 SpoIIE family protein phosphatase [Chlorobium phaeovibrioides]	Y{n1}W{n2}M{n3}T{n4}D	dCache_1,HAMP,SpoIIE	Chlorobium phaeovibrioides	d__Bacteria;p__Bacteroidota;c__Chlorobia;o__Chlorobiales;f__Chlorobiaceae;g__Chlorobium;s__Chlorobium phaeovibrioides
WP_158649562.1	WP_158649562.1/1-304 hypothetical protein [Bacteriovorax stolpii]	Y{n1}W{n2}L{n3}S{n4}D	dCache_1,MCPsignal	Bacteriovorax stolpii	d__Bacteria;p__Bdellovibrionota;c__Bacteriovoracia;o__Bacteriovoracales;f__Bacteriovoracaceae;g__Bacteriovorax;s__Bacteriovorax stolpii
WP_185903033.1	WP_185903033.1 methyl-accepting chemotaxis protein [Bacteriovorax stolpii]	Y{n1}W{n2}L{n3}S{n4}D	dCache_1,MCPsignal	Bacteriovorax stolpii	d__Bacteria;p__Bdellovibrionota;c__Bacteriovoracia;o__Bacteriovoracales;f__Bacteriovoracaceae;g__Bacteriovorax;s__Bacteriovorax stolpii
WP_102244525.1	WP_102244525.1 methyl-accepting chemotaxis protein [Bacteriovorax stolpii]	Y{n1}Y{n2}L{n3}T{n4}D	dCache_1,MCPsignal	Bacteriovorax stolpii	d__Bacteria;p__Bdellovibrionota;c__Bacteriovoracia;o__Bacteriovoracales;f__Bacteriovoracaceae;g__Bacteriovorax;s__Bacteriovorax stolpii
WP_142409933.1	WP_142409933.1/1-285 hypothetical protein [Bacteriovorax stolpii]	Y{n1}W{n2}L{n3}S{n4}D	dCache_1,MCPsignal	Bacteriovorax stolpii	d__Bacteria;p__Bdellovibrionota;c__Bacteriovoracia;o__Bacteriovoracales;f__Bacteriovoracaceae;g__Bacteriovorax;s__Bacteriovorax stolpii
WP_021270089.1	WP_021270089.1 methyl-accepting chemotaxis protein [Bacteriovorax sp. BSW11_IV]	Y{n1}W{n2}M{n3}S{n4}D	dCache_1,MCPsignal	Bacteriovorax sp. BSW11_IV	d__Bacteria;p__Bdellovibrionota;c__Bacteriovoracia;o__Bacteriovoracales;f__Bacteriovoracaceae;g__BSW11-IV;s__BSW11-IV sp000447755
WP_025308269.1	WP_025308269.1/1-259 methylaccepting chemotaxis protein [Bdellovibrio bacteriovorus]	Y{n1}F{n2}M{n3}T{n4}D	dCache_1,MCPsignal	Bdellovibrio bacteriovorus	d__Bacteria;p__Bdellovibrionota;c__Bdellovibrionia;o__Bdellovibrionales;f__Bdellovibrionaceae;g__Bdellovibrio;s__Bdellovibrio bacteriovorus
WP_081110950.1	WP_081110950.1/1-284 methylaccepting chemotaxis protein [Bdellovibrio bacteriovorus]	Y{n1}Y{n2}M{n3}S{n4}D	dCache_1,MCPsignal	Bdellovibrio bacteriovorus	d__Bacteria;p__Bdellovibrionota;c__Bdellovibrionia;o__Bdellovibrionales;f__Bdellovibrionaceae;g__Bdellovibrio;s__Bdellovibrio bacteriovorus
WP_063208939.1	WP_063208939.1/1-284 methylaccepting chemotaxis protein [Bdellovibrio bacteriovorus]	Y{n1}Y{n2}M{n3}S{n4}D	dCache_1,MCPsignal	Bdellovibrio bacteriovorus	d__Bacteria;p__Bdellovibrionota;c__Bdellovibrionia;o__Bdellovibrionales;f__Bdellovibrionaceae;g__Bdellovibrio;s__Bdellovibrio bacteriovorus
WP_011163610.1	WP_011163610.1/1-285 methylaccepting chemotaxis protein [Bdellovibrio bacteriovorus]	Y{n1}Y{n2}M{n3}S{n4}D	dCache_1,MCPsignal	Bdellovibrio bacteriovorus	d__Bacteria;p__Bdellovibrionota;c__Bdellovibrionia;o__Bdellovibrionales;f__Bdellovibrionaceae;g__Bdellovibrio;s__Bdellovibrio bacteriovorus
WP_088565930.1	WP_088565930.1/1-285 methylaccepting chemotaxis protein [Bdellovibrio bacteriovorus]	Y{n1}Y{n2}M{n3}S{n4}D	dCache_1,MCPsignal	Bdellovibrio bacteriovorus	d__Bacteria;p__Bdellovibrionota;c__Bdellovibrionia;o__Bdellovibrionales;f__Bdellovibrionaceae;g__Bdellovibrio;s__Bdellovibrio bacteriovorus
WP_015090189.1	WP_015090189.1/1-270 methylaccepting chemotaxis protein [Bdellovibrio bacteriovorus]	Y{n1}Y{n2}M{n3}S{n4}D	dCache_1,MCPsignal	Bdellovibrio bacteriovorus	d__Bacteria;p__Bdellovibrionota;c__Bdellovibrionia;o__Bdellovibrionales;f__Bdellovibrionaceae;g__Bdellovibrio;s__Bdellovibrio bacteriovorus
WP_061833991.1	WP_061833991.1/1-275 methylaccepting chemotaxis protein [Bdellovibrio bacteriovorus]	Y{n1}Y{n2}M{n3}S{n4}D	dCache_1,MCPsignal	Bdellovibrio bacteriovorus	d__Bacteria;p__Bdellovibrionota;c__Bdellovibrionia;o__Bdellovibrionales;f__Bdellovibrionaceae;g__Bdellovibrio;s__Bdellovibrio bacteriovorus
WP_232469235.1	WP_232469235.1 methyl-accepting chemotaxis protein [Bdellovibrio bacteriovorus]	W{n1}W{n2}M{n3}S{n4}D	dCache_1,MCPsignal	Bdellovibrio bacteriovorus	d__Bacteria;p__Bdellovibrionota;c__Bdellovibrionia;o__Bdellovibrionales;f__Bdellovibrionaceae;g__Bdellovibrio;s__Bdellovibrio bacteriovorus
WP_011164908.1	WP_011164908.1 methyl-accepting chemotaxis protein [Bdellovibrio bacteriovorus]	W{n1}W{n2}M{n3}S{n4}D	dCache_1,MCPsignal	Bdellovibrio bacteriovorus	d__Bacteria;p__Bdellovibrionota;c__Bdellovibrionia;o__Bdellovibrionales;f__Bdellovibrionaceae;g__Bdellovibrio;s__Bdellovibrio bacteriovorus
WP_015091562.1	WP_015091562.1 methyl-accepting chemotaxis protein [Bdellovibrio bacteriovorus]	W{n1}W{n2}M{n3}S{n4}D	dCache_1,MCPsignal	Bdellovibrio bacteriovorus	d__Bacteria;p__Bdellovibrionota;c__Bdellovibrionia;o__Bdellovibrionales;f__Bdellovibrionaceae;g__Bdellovibrio;s__Bdellovibrio bacteriovorus
WP_181607805.1	WP_181607805.1 methyl-accepting chemotaxis protein [Bdellovibrio sp. KM01]	Y{n1}Y{n2}M{n3}S{n4}D	dCache_1,MCPsignal	Bdellovibrio sp. KM01	d__Bacteria;p__Bdellovibrionota;c__Bdellovibrionia;o__Bdellovibrionales;f__Bdellovibrionaceae;g__Bdellovibrio;s__Bdellovibrio sp000786105
WP_088617287.1	WP_088617287.1/1-232 methylaccepting chemotaxis protein [Bdellovibrio sp. SKB1291214]	Y{n1}Y{n2}M{n3}S{n4}D	dCache_1,MCPsignal	Bdellovibrio sp. SKB1291214	d__Bacteria;p__Bdellovibrionota;c__Bdellovibrionia;o__Bdellovibrionales;f__Bdellovibrionaceae;g__Bdellovibrio;s__Bdellovibrio sp002209355
WP_088616440.1	WP_088616440.1 methyl-accepting chemotaxis protein [Bdellovibrio sp. SKB1291214]	W{n1}W{n2}M{n3}S{n4}D	dCache_1,MCPsignal	Bdellovibrio sp. SKB1291214	d__Bacteria;p__Bdellovibrionota;c__Bdellovibrionia;o__Bdellovibrionales;f__Bdellovibrionaceae;g__Bdellovibrio;s__Bdellovibrio sp002209355
WP_142695490.1	WP_142695490.1/1-340 methylaccepting chemotaxis protein [Bdellovibrio sp. NC01]	Y{n1}Y{n2}M{n3}S{n4}D	dCache_1,MCPsignal	Bdellovibrio sp. NC01	d__Bacteria;p__Bdellovibrionota;c__Bdellovibrionia;o__Bdellovibrionales;f__Bdellovibrionaceae;g__Bdellovibrio;s__Bdellovibrio sp006874625
WP_142702244.1	WP_142702244.1/1-312 methylaccepting chemotaxis protein [Bdellovibrio sp. ZAP7]	Y{n1}Y{n2}M{n3}S{n4}D	dCache_1,MCPsignal	Bdellovibrio sp. ZAP7	d__Bacteria;p__Bdellovibrionota;c__Bdellovibrionia;o__Bdellovibrionales;f__Bdellovibrionaceae;g__Bdellovibrio;s__Bdellovibrio sp006874645
WP_129096175.1	WP_129096175.1/1-323 methylaccepting chemotaxis protein [Arcobacter aquimarinus]	Y{n1}W{n2}L{n3}T{n4}D	dCache_1,MCPsignal	Arcobacter aquimarinus	d__Bacteria;p__Campylobacterota;c__Campylobacteria;o__Campylobacterales;f__Arcobacteraceae;g__Aliarcobacter;s__Aliarcobacter aquimarinus
WP_046995183.1	WP_046995183.1/1-271 chemotaxis protein, partial [Arcobacter butzleri]	Y{n1}W{n2}L{n3}T{n4}D	dCache_1	Arcobacter butzleri	d__Bacteria;p__Campylobacterota;c__Campylobacteria;o__Campylobacterales;f__Arcobacteraceae;g__Aliarcobacter;s__Aliarcobacter butzleri
WP_050070984.1	WP_050070984.1/1-271 methylaccepting chemotaxis protein, partial [Arcobacter butzleri]	Y{n1}W{n2}L{n3}T{n4}D	dCache_1	Arcobacter butzleri	d__Bacteria;p__Campylobacterota;c__Campylobacteria;o__Campylobacterales;f__Arcobacteraceae;g__Aliarcobacter;s__Aliarcobacter butzleri
WP_151950646.1	WP_151950646.1/1-271 methylaccepting chemotaxis protein, partial [Arcobacter butzleri]	Y{n1}W{n2}L{n3}T{n4}D	dCache_1	Arcobacter butzleri	d__Bacteria;p__Campylobacterota;c__Campylobacteria;o__Campylobacterales;f__Arcobacteraceae;g__Aliarcobacter;s__Aliarcobacter butzleri
WP_004510856.1	WP_004510856.1/1-271 methylaccepting chemotaxis protein, partial [Arcobacter butzleri]	Y{n1}W{n2}L{n3}T{n4}D	dCache_1	Arcobacter butzleri	d__Bacteria;p__Campylobacterota;c__Campylobacteria;o__Campylobacterales;f__Arcobacteraceae;g__Aliarcobacter;s__Aliarcobacter butzleri
WP_046996759.1	WP_046996759.1/1-271 methylaccepting chemotaxis protein, partial [Arcobacter butzleri]	Y{n1}W{n2}L{n3}T{n4}D	dCache_1	Arcobacter butzleri	d__Bacteria;p__Campylobacterota;c__Campylobacteria;o__Campylobacterales;f__Arcobacteraceae;g__Aliarcobacter;s__Aliarcobacter butzleri
WP_151945715.1	WP_151945715.1/1-271 methylaccepting chemotaxis protein, partial [Arcobacter butzleri]	Y{n1}W{n2}L{n3}T{n4}D	dCache_1	Arcobacter butzleri	d__Bacteria;p__Campylobacterota;c__Campylobacteria;o__Campylobacterales;f__Arcobacteraceae;g__Aliarcobacter;s__Aliarcobacter butzleri
WP_152019301.1	WP_152019301.1/1-271 methylaccepting chemotaxis protein, partial [Arcobacter butzleri]	Y{n1}W{n2}L{n3}T{n4}D	dCache_1	Arcobacter butzleri	d__Bacteria;p__Campylobacterota;c__Campylobacteria;o__Campylobacterales;f__Arcobacteraceae;g__Aliarcobacter;s__Aliarcobacter butzleri
WP_046998294.1	WP_046998294.1/1-271 methylaccepting chemotaxis protein, partial [Arcobacter butzleri]	Y{n1}W{n2}L{n3}T{n4}D	dCache_1	Arcobacter butzleri	d__Bacteria;p__Campylobacterota;c__Campylobacteria;o__Campylobacterales;f__Arcobacteraceae;g__Aliarcobacter;s__Aliarcobacter butzleri
WP_152018703.1	WP_152018703.1/1-271 methylaccepting chemotaxis protein, partial [Arcobacter butzleri]	Y{n1}W{n2}L{n3}T{n4}D	dCache_1	Arcobacter butzleri	d__Bacteria;p__Campylobacterota;c__Campylobacteria;o__Campylobacterales;f__Arcobacteraceae;g__Aliarcobacter;s__Aliarcobacter butzleri
WP_130527812.1	WP_130527812.1/1-269 methylaccepting chemotaxis protein, partial [Arcobacter butzleri]	Y{n1}W{n2}M{n3}T{n4}D	dCache_1	Arcobacter butzleri	d__Bacteria;p__Campylobacterota;c__Campylobacteria;o__Campylobacterales;f__Arcobacteraceae;g__Aliarcobacter;s__Aliarcobacter butzleri
WP_151943776.1	WP_151943776.1/1-271 methylaccepting chemotaxis protein [Arcobacter butzleri]	Y{n1}W{n2}L{n3}T{n4}D	dCache_1,MCPsignal	Arcobacter butzleri	d__Bacteria;p__Campylobacterota;c__Campylobacteria;o__Campylobacterales;f__Arcobacteraceae;g__Aliarcobacter;s__Aliarcobacter butzleri
WP_151948769.1	WP_151948769.1/1-271 methylaccepting chemotaxis protein [Arcobacter butzleri]	Y{n1}W{n2}L{n3}T{n4}D	dCache_1,MCPsignal	Arcobacter butzleri	d__Bacteria;p__Campylobacterota;c__Campylobacteria;o__Campylobacterales;f__Arcobacteraceae;g__Aliarcobacter;s__Aliarcobacter butzleri
WP_152055820.1	WP_152055820.1/1-271 methylaccepting chemotaxis protein, partial [Arcobacter butzleri]	Y{n1}W{n2}L{n3}T{n4}D	dCache_1,MCPsignal	Arcobacter butzleri	d__Bacteria;p__Campylobacterota;c__Campylobacteria;o__Campylobacterales;f__Arcobacteraceae;g__Aliarcobacter;s__Aliarcobacter butzleri
WP_152058737.1	WP_152058737.1/1-271 methylaccepting chemotaxis protein [Arcobacter butzleri]	Y{n1}W{n2}L{n3}T{n4}D	dCache_1,MCPsignal	Arcobacter butzleri	d__Bacteria;p__Campylobacterota;c__Campylobacteria;o__Campylobacterales;f__Arcobacteraceae;g__Aliarcobacter;s__Aliarcobacter butzleri
WP_123377596.1	WP_123377596.1/1-271 methylaccepting chemotaxis protein [Arcobacter butzleri]	Y{n1}W{n2}L{n3}T{n4}D	dCache_1,MCPsignal	Arcobacter butzleri	d__Bacteria;p__Campylobacterota;c__Campylobacteria;o__Campylobacterales;f__Arcobacteraceae;g__Aliarcobacter;s__Aliarcobacter butzleri
WP_020847630.1	WP_020847630.1/1-271 methylaccepting chemotaxis protein [Arcobacter butzleri]	Y{n1}W{n2}L{n3}T{n4}D	dCache_1,MCPsignal	Arcobacter butzleri	d__Bacteria;p__Campylobacterota;c__Campylobacteria;o__Campylobacterales;f__Arcobacteraceae;g__Aliarcobacter;s__Aliarcobacter butzleri
WP_151946910.1	WP_151946910.1/1-271 methylaccepting chemotaxis protein [Arcobacter butzleri]	Y{n1}W{n2}L{n3}T{n4}D	dCache_1,MCPsignal	Arcobacter butzleri	d__Bacteria;p__Campylobacterota;c__Campylobacteria;o__Campylobacterales;f__Arcobacteraceae;g__Aliarcobacter;s__Aliarcobacter butzleri
WP_130527477.1	WP_130527477.1/1-271 methylaccepting chemotaxis protein, partial [Arcobacter butzleri]	Y{n1}W{n2}L{n3}T{n4}D	dCache_1,MCPsignal	Arcobacter butzleri	d__Bacteria;p__Campylobacterota;c__Campylobacteria;o__Campylobacterales;f__Arcobacteraceae;g__Aliarcobacter;s__Aliarcobacter butzleri
WP_012012530.1	WP_012012530.1/1-271 chemotaxis protein [Arcobacter butzleri]	Y{n1}W{n2}L{n3}T{n4}D	dCache_1,MCPsignal	Arcobacter butzleri	d__Bacteria;p__Campylobacterota;c__Campylobacteria;o__Campylobacterales;f__Arcobacteraceae;g__Aliarcobacter;s__Aliarcobacter butzleri
WP_143262730.1	WP_143262730.1/1-271 methylaccepting chemotaxis protein [Arcobacter butzleri]	Y{n1}W{n2}L{n3}T{n4}D	dCache_1,MCPsignal	Arcobacter butzleri	d__Bacteria;p__Campylobacterota;c__Campylobacteria;o__Campylobacterales;f__Arcobacteraceae;g__Aliarcobacter;s__Aliarcobacter butzleri
WP_152060293.1	WP_152060293.1/1-271 methylaccepting chemotaxis protein, partial [Arcobacter butzleri]	Y{n1}W{n2}L{n3}T{n4}D	dCache_1,MCPsignal	Arcobacter butzleri	d__Bacteria;p__Campylobacterota;c__Campylobacteria;o__Campylobacterales;f__Arcobacteraceae;g__Aliarcobacter;s__Aliarcobacter butzleri
WP_014468450.1	WP_014468450.1/1-271 chemotaxis protein [Arcobacter butzleri]	Y{n1}W{n2}L{n3}T{n4}D	dCache_1,MCPsignal	Arcobacter butzleri	d__Bacteria;p__Campylobacterota;c__Campylobacteria;o__Campylobacterales;f__Arcobacteraceae;g__Aliarcobacter;s__Aliarcobacter butzleri
WP_152020564.1	WP_152020564.1/1-271 methylaccepting chemotaxis protein, partial [Arcobacter butzleri]	Y{n1}W{n2}L{n3}T{n4}D	dCache_1,MCPsignal	Arcobacter butzleri	d__Bacteria;p__Campylobacterota;c__Campylobacteria;o__Campylobacterales;f__Arcobacteraceae;g__Aliarcobacter;s__Aliarcobacter butzleri
WP_138625972.1	WP_138625972.1/1-271 methylaccepting chemotaxis protein [Arcobacter butzleri]	Y{n1}W{n2}L{n3}T{n4}D	dCache_1,MCPsignal	Arcobacter butzleri	d__Bacteria;p__Campylobacterota;c__Campylobacteria;o__Campylobacterales;f__Arcobacteraceae;g__Aliarcobacter;s__Aliarcobacter butzleri
WP_151949677.1	WP_151949677.1/1-271 methylaccepting chemotaxis protein [Arcobacter butzleri]	Y{n1}W{n2}L{n3}T{n4}D	dCache_1,MCPsignal	Arcobacter butzleri	d__Bacteria;p__Campylobacterota;c__Campylobacteria;o__Campylobacterales;f__Arcobacteraceae;g__Aliarcobacter;s__Aliarcobacter butzleri
WP_151943161.1	WP_151943161.1/1-271 methylaccepting chemotaxis protein, partial [Arcobacter butzleri]	Y{n1}W{n2}L{n3}T{n4}D	dCache_1,MCPsignal	Arcobacter butzleri	d__Bacteria;p__Campylobacterota;c__Campylobacteria;o__Campylobacterales;f__Arcobacteraceae;g__Aliarcobacter;s__Aliarcobacter butzleri
WP_014469209.1	WP_014469209.1/1-269 methylaccepting chemotaxis protein [Arcobacter butzleri]	Y{n1}W{n2}M{n3}T{n4}D	dCache_1,MCPsignal	Arcobacter butzleri	d__Bacteria;p__Campylobacterota;c__Campylobacteria;o__Campylobacterales;f__Arcobacteraceae;g__Aliarcobacter;s__Aliarcobacter butzleri
WP_143263346.1	WP_143263346.1/1-269 methylaccepting chemotaxis protein [Arcobacter butzleri]	Y{n1}W{n2}M{n3}T{n4}D	dCache_1,MCPsignal	Arcobacter butzleri	d__Bacteria;p__Campylobacterota;c__Campylobacteria;o__Campylobacterales;f__Arcobacteraceae;g__Aliarcobacter;s__Aliarcobacter butzleri
WP_152060022.1	WP_152060022.1/1-269 methylaccepting chemotaxis protein [Arcobacter butzleri]	Y{n1}W{n2}M{n3}T{n4}D	dCache_1,MCPsignal	Arcobacter butzleri	d__Bacteria;p__Campylobacterota;c__Campylobacteria;o__Campylobacterales;f__Arcobacteraceae;g__Aliarcobacter;s__Aliarcobacter butzleri
WP_012147785.1	WP_012147785.1/1-269 methylaccepting chemotaxis protein [Arcobacter butzleri]	Y{n1}W{n2}M{n3}T{n4}D	dCache_1,MCPsignal	Arcobacter butzleri	d__Bacteria;p__Campylobacterota;c__Campylobacteria;o__Campylobacterales;f__Arcobacteraceae;g__Aliarcobacter;s__Aliarcobacter butzleri
WP_138626060.1	WP_138626060.1/1-269 methylaccepting chemotaxis protein [Arcobacter butzleri]	Y{n1}W{n2}M{n3}T{n4}D	dCache_1,MCPsignal	Arcobacter butzleri	d__Bacteria;p__Campylobacterota;c__Campylobacteria;o__Campylobacterales;f__Arcobacteraceae;g__Aliarcobacter;s__Aliarcobacter butzleri
WP_130530826.1	WP_130530826.1/1-271 methylaccepting chemotaxis protein, partial [Arcobacter butzleri]	Y{n1}W{n2}L{n3}T{n4}D	dCache_1	Arcobacter butzleri	d__Bacteria;p__Campylobacterota;c__Campylobacteria;o__Campylobacterales;f__Arcobacteraceae;g__Aliarcobacter;s__Aliarcobacter butzleri
WP_151944560.1	WP_151944560.1/1-271 methylaccepting chemotaxis protein, partial [Arcobacter butzleri]	Y{n1}W{n2}L{n3}T{n4}D	dCache_1	Arcobacter butzleri	d__Bacteria;p__Campylobacterota;c__Campylobacteria;o__Campylobacterales;f__Arcobacteraceae;g__Aliarcobacter;s__Aliarcobacter butzleri
WP_151946787.1	WP_151946787.1/1-271 methylaccepting chemotaxis protein, partial [Arcobacter butzleri]	Y{n1}W{n2}L{n3}T{n4}D	dCache_1	Arcobacter butzleri	d__Bacteria;p__Campylobacterota;c__Campylobacteria;o__Campylobacterales;f__Arcobacteraceae;g__Aliarcobacter;s__Aliarcobacter butzleri
WP_151948130.1	WP_151948130.1/1-271 methylaccepting chemotaxis protein, partial [Arcobacter butzleri]	Y{n1}W{n2}L{n3}T{n4}D	dCache_1	Arcobacter butzleri	d__Bacteria;p__Campylobacterota;c__Campylobacteria;o__Campylobacterales;f__Arcobacteraceae;g__Aliarcobacter;s__Aliarcobacter butzleri
WP_151949769.1	WP_151949769.1/1-269 methylaccepting chemotaxis protein [Arcobacter butzleri]	Y{n1}W{n2}M{n3}T{n4}D	dCache_1,MCPsignal	Arcobacter butzleri	d__Bacteria;p__Campylobacterota;c__Campylobacteria;o__Campylobacterales;f__Arcobacteraceae;g__Aliarcobacter;s__Aliarcobacter butzleri
WP_151952156.1	WP_151952156.1/1-271 methylaccepting chemotaxis protein [Arcobacter butzleri]	Y{n1}W{n2}L{n3}T{n4}D	dCache_1,MCPsignal	Arcobacter butzleri	d__Bacteria;p__Campylobacterota;c__Campylobacteria;o__Campylobacterales;f__Arcobacteraceae;g__Aliarcobacter;s__Aliarcobacter butzleri
WP_152054739.1	WP_152054739.1/1-271 methylaccepting chemotaxis protein [Arcobacter butzleri]	Y{n1}W{n2}L{n3}T{n4}D	dCache_1,MCPsignal	Arcobacter butzleri	d__Bacteria;p__Campylobacterota;c__Campylobacteria;o__Campylobacterales;f__Arcobacteraceae;g__Aliarcobacter;s__Aliarcobacter butzleri
WP_152056806.1	WP_152056806.1/1-271 methylaccepting chemotaxis protein, partial [Arcobacter butzleri]	Y{n1}W{n2}L{n3}T{n4}D	dCache_1	Arcobacter butzleri	d__Bacteria;p__Campylobacterota;c__Campylobacteria;o__Campylobacterales;f__Arcobacteraceae;g__Aliarcobacter;s__Aliarcobacter butzleri
WP_152633098.1	WP_152633098.1/1-271 methylaccepting chemotaxis protein [Arcobacter butzleri]	Y{n1}W{n2}L{n3}T{n4}D	dCache_1,MCPsignal	Arcobacter butzleri	d__Bacteria;p__Campylobacterota;c__Campylobacteria;o__Campylobacterales;f__Arcobacteraceae;g__Aliarcobacter;s__Aliarcobacter butzleri
WP_157277634.1	WP_157277634.1/1-271 methylaccepting chemotaxis protein [Arcobacter butzleri]	Y{n1}W{n2}L{n3}T{n4}D	dCache_1,MCPsignal	Arcobacter butzleri	d__Bacteria;p__Campylobacterota;c__Campylobacteria;o__Campylobacterales;f__Arcobacteraceae;g__Aliarcobacter;s__Aliarcobacter butzleri
WP_175531587.1	WP_175531587.1/1-271 methylaccepting chemotaxis protein, partial [Arcobacter butzleri]	Y{n1}W{n2}L{n3}T{n4}D	dCache_1	Arcobacter butzleri	d__Bacteria;p__Campylobacterota;c__Campylobacteria;o__Campylobacterales;f__Arcobacteraceae;g__Aliarcobacter;s__Aliarcobacter butzleri
WP_129014008.1	WP_129014008.1/1-334 methylaccepting chemotaxis protein [Arcobacter cloacae]	Y{n1}W{n2}L{n3}T{n4}D	dCache_1,MCPsignal	Arcobacter cloacae	d__Bacteria;p__Campylobacterota;c__Campylobacteria;o__Campylobacterales;f__Arcobacteraceae;g__Aliarcobacter;s__Aliarcobacter cloacae
WP_128986548.1	WP_128986548.1/1-334 methylaccepting chemotaxis protein [Arcobacter cloacae]	Y{n1}W{n2}L{n3}T{n4}D	dCache_1,MCPsignal	Arcobacter cloacae	d__Bacteria;p__Campylobacterota;c__Campylobacteria;o__Campylobacterales;f__Arcobacteraceae;g__Aliarcobacter;s__Aliarcobacter cloacae
WP_164469630.1	WP_164469630.1/1-306 methylaccepting chemotaxis protein [Arcobacter cryaerophilus]	Y{n1}W{n2}M{n3}T{n4}D	dCache_1,MCPsignal	Arcobacter cryaerophilus	d__Bacteria;p__Campylobacterota;c__Campylobacteria;o__Campylobacterales;f__Arcobacteraceae;g__Aliarcobacter;s__Aliarcobacter cryaerophilus_A
WP_129012242.1	WP_129012242.1/1-269 methylaccepting chemotaxis protein, partial [Arcobacter defluvii]	Y{n1}W{n2}L{n3}T{n4}D	dCache_1	Arcobacter defluvii	d__Bacteria;p__Campylobacterota;c__Campylobacteria;o__Campylobacterales;f__Arcobacteraceae;g__Aliarcobacter;s__Aliarcobacter defluvii
WP_172658757.1	WP_172658757.1/1-269 methylaccepting chemotaxis protein [Arcobacter defluvii]	Y{n1}W{n2}L{n3}T{n4}D	dCache_1,MCPsignal	Arcobacter defluvii	d__Bacteria;p__Campylobacterota;c__Campylobacteria;o__Campylobacterales;f__Arcobacteraceae;g__Aliarcobacter;s__Aliarcobacter defluvii
WP_014473727.1	WP_014473727.1/1-269 methylaccepting chemotaxis protein [Arcobacter sp. L]	Y{n1}W{n2}L{n3}T{n4}D	dCache_1,MCPsignal	Arcobacter sp. L	d__Bacteria;p__Campylobacterota;c__Campylobacteria;o__Campylobacterales;f__Arcobacteraceae;g__Aliarcobacter;s__Aliarcobacter defluvii
WP_130233935.1	WP_130233935.1/1-268 methylaccepting chemotaxis protein [Arcobacter pacificus]	Y{n1}W{n2}L{n3}T{n4}D	dCache_1	Arcobacter pacificus	d__Bacteria;p__Campylobacterota;c__Campylobacteria;o__Campylobacterales;f__Arcobacteraceae;g__Aliarcobacter;s__Aliarcobacter pacificus
WP_109065718.1	WP_109065718.1/1-256 methylaccepting chemotaxis protein, partial [Arcobacter skirrowii]	Y{n1}W{n2}M{n3}T{n4}D	dCache_1	Arcobacter skirrowii	d__Bacteria;p__Campylobacterota;c__Campylobacteria;o__Campylobacterales;f__Arcobacteraceae;g__Aliarcobacter;s__Aliarcobacter skirrowii
WP_109158526.1	WP_109158526.1/1-348 methylaccepting chemotaxis protein [Arcobacter skirrowii]	Y{n1}W{n2}M{n3}T{n4}D	dCache_1,MCPsignal	Arcobacter skirrowii	d__Bacteria;p__Campylobacterota;c__Campylobacteria;o__Campylobacterales;f__Arcobacteraceae;g__Aliarcobacter;s__Aliarcobacter skirrowii
WP_128358914.1	WP_128358914.1/1-266 methylaccepting chemotaxis protein [Arcobacter venerupis]	Y{n1}W{n2}M{n3}T{n4}D	dCache_1,MCPsignal	Arcobacter venerupis	d__Bacteria;p__Campylobacterota;c__Campylobacteria;o__Campylobacterales;f__Arcobacteraceae;g__Aliarcobacter;s__Aliarcobacter venerupis
WP_129081790.1	WP_129081790.1/1-310 methylaccepting chemotaxis protein [Arcobacter anaerophilus]	Y{n1}W{n2}M{n3}T{n4}D	dCache_1,MCPsignal	Arcobacter anaerophilus	d__Bacteria;p__Campylobacterota;c__Campylobacteria;o__Campylobacterales;f__Arcobacteraceae;g__Halarcobacter;s__Halarcobacter anaerophilus
WP_162919106.1	WP_162919106.1/1-338 methylaccepting chemotaxis protein [Arcobacter halophilus]	F{n1}W{n2}M{n3}T{n4}D	dCache_1,MCPsignal	Arcobacter halophilus	d__Bacteria;p__Campylobacterota;c__Campylobacteria;o__Campylobacterales;f__Arcobacteraceae;g__Malaciobacter;s__Malaciobacter halophilus
WP_165375133.1	WP_165375133.1 methyl-accepting chemotaxis protein [Malaciobacter halophilus]	Y{n1}W{n2}M{n3}T{n4}D	dCache_1,MCPsignal	Malaciobacter halophilus	d__Bacteria;p__Campylobacterota;c__Campylobacteria;o__Campylobacterales;f__Arcobacteraceae;g__Malaciobacter;s__Malaciobacter halophilus
WP_101185596.1	WP_101185596.1 methyl-accepting chemotaxis protein, partial [Malaciobacter halophilus]	Y{n1}W{n2}M{n3}T{n4}D	dCache_1,MCPsignal	Malaciobacter halophilus	d__Bacteria;p__Campylobacterota;c__Campylobacteria;o__Campylobacterales;f__Arcobacteraceae;g__Malaciobacter;s__Malaciobacter halophilus
WP_114815608.1	WP_114815608.1 methyl-accepting chemotaxis protein [Malaciobacter halophilus]	Y{n1}W{n2}M{n3}T{n4}D	dCache_1,MCPsignal	Malaciobacter halophilus	d__Bacteria;p__Campylobacterota;c__Campylobacteria;o__Campylobacterales;f__Arcobacteraceae;g__Malaciobacter;s__Malaciobacter halophilus
WP_099309896.1	WP_099309896.1/1-338 methylaccepting chemotaxis protein [Arcobacter marinus]	F{n1}W{n2}M{n3}T{n4}D	dCache_1,MCPsignal	Arcobacter marinus	d__Bacteria;p__Campylobacterota;c__Campylobacteria;o__Campylobacterales;f__Arcobacteraceae;g__Malaciobacter;s__Malaciobacter marinus
WP_165772819.1	WP_165772819.1/1-338 methylaccepting chemotaxis protein [Arcobacter marinus]	F{n1}W{n2}M{n3}T{n4}D	dCache_1,MCPsignal	Arcobacter marinus	d__Bacteria;p__Campylobacterota;c__Campylobacteria;o__Campylobacterales;f__Arcobacteraceae;g__Malaciobacter;s__Malaciobacter marinus
WP_165772914.1	WP_165772914.1 methyl-accepting chemotaxis protein [Malaciobacter marinus]	Y{n1}W{n2}M{n3}T{n4}D	dCache_1,MCPsignal	Malaciobacter marinus	d__Bacteria;p__Campylobacterota;c__Campylobacteria;o__Campylobacterales;f__Arcobacteraceae;g__Malaciobacter;s__Malaciobacter marinus
WP_164968749.1	WP_164968749.1/1-346 methylaccepting chemotaxis protein, partial [Arcobacter mytili]	Y{n1}W{n2}M{n3}T{n4}D	dCache_1	Arcobacter mytili	d__Bacteria;p__Campylobacterota;c__Campylobacteria;o__Campylobacterales;f__Arcobacteraceae;g__Malaciobacter;s__Malaciobacter mytili
WP_164968860.1	WP_164968860.1/1-346 methylaccepting chemotaxis protein, partial [Arcobacter mytili]	Y{n1}W{n2}M{n3}T{n4}D	dCache_1	Arcobacter mytili	d__Bacteria;p__Campylobacterota;c__Campylobacteria;o__Campylobacterales;f__Arcobacteraceae;g__Malaciobacter;s__Malaciobacter mytili
WP_114842417.1	WP_114842417.1/1-346 methylaccepting chemotaxis protein [Arcobacter mytili]	Y{n1}W{n2}M{n3}T{n4}D	dCache_1,MCPsignal	Arcobacter mytili	d__Bacteria;p__Campylobacterota;c__Campylobacteria;o__Campylobacterales;f__Arcobacteraceae;g__Malaciobacter;s__Malaciobacter mytili
WP_128990171.1	WP_128990171.1/1-280 methylaccepting chemotaxis protein [Arcobacter sp. CECT 8986]	Y{n1}W{n2}M{n3}T{n4}D	dCache_1,MCPsignal	Arcobacter sp. CECT 8986	d__Bacteria;p__Campylobacterota;c__Campylobacteria;o__Campylobacterales;f__Arcobacteraceae;g__Malaciobacter;s__Malaciobacter sp004116725
WP_164091391.1	WP_164091391.1 methyl-accepting chemotaxis protein [Poseidonibacter lekithochrous]	Y{n1}W{n2}M{n3}T{n4}D	dCache_1,MCPsignal	Poseidonibacter lekithochrous	d__Bacteria;p__Campylobacterota;c__Campylobacteria;o__Campylobacterales;f__Arcobacteraceae;g__Poseidonibacter;s__Poseidonibacter lekithochrous
WP_071626642.1	WP_071626642.1 methyl-accepting chemotaxis protein [Poseidonibacter lekithochrous]	Y{n1}W{n2}M{n3}T{n4}D	dCache_1,MCPsignal	Poseidonibacter lekithochrous	d__Bacteria;p__Campylobacterota;c__Campylobacteria;o__Campylobacterales;f__Arcobacteraceae;g__Poseidonibacter;s__Poseidonibacter lekithochrous
WP_071628011.1	WP_071628011.1 methyl-accepting chemotaxis protein [Poseidonibacter lekithochrous]	Y{n1}W{n2}M{n3}S{n4}D	dCache_1,MCPsignal	Poseidonibacter lekithochrous	d__Bacteria;p__Campylobacterota;c__Campylobacteria;o__Campylobacterales;f__Arcobacteraceae;g__Poseidonibacter;s__Poseidonibacter lekithochrous
WP_108061523.1	WP_108061523.1 methyl-accepting chemotaxis protein [Poseidonibacter lekithochrous]	Y{n1}W{n2}N{n3}T{n4}D	dCache_1,MCPsignal	Poseidonibacter lekithochrous	d__Bacteria;p__Campylobacterota;c__Campylobacteria;o__Campylobacterales;f__Arcobacteraceae;g__Poseidonibacter;s__Poseidonibacter lekithochrous
WP_071625985.1	WP_071625985.1 methyl-accepting chemotaxis protein [Poseidonibacter lekithochrous]	Y{n1}W{n2}N{n3}T{n4}D	dCache_1,MCPsignal	Poseidonibacter lekithochrous	d__Bacteria;p__Campylobacterota;c__Campylobacteria;o__Campylobacterales;f__Arcobacteraceae;g__Poseidonibacter;s__Poseidonibacter lekithochrous
WP_108527615.1	WP_108527615.1/1-271 methylaccepting chemotaxis protein [Arcobacter sp. RW439]	Y{n1}W{n2}L{n3}T{n4}D	dCache_1,MCPsignal	Arcobacter sp. RW439	d__Bacteria;p__Campylobacterota;c__Campylobacteria;o__Campylobacterales;f__Arcobacteraceae;g__Poseidonibacter;s__Poseidonibacter sp002685075
WP_089189836.1	WP_089189836.1/1-325 methylaccepting chemotaxis protein [Campylobacter sputorum]	Y{n1}W{n2}V{n3}S{n4}D	dCache_1,HAMP,MCPsignal	Campylobacter sputorum	d__Bacteria;p__Campylobacterota;c__Campylobacteria;o__Campylobacterales;f__Campylobacteraceae;g__Campylobacter_B;s__Campylobacter_B sputorum
WP_089188649.1	WP_089188649.1/1-328 methylaccepting chemotaxis protein [Campylobacter sputorum]	Y{n1}W{n2}V{n3}S{n4}D	dCache_1,HAMP,MCPsignal	Campylobacter sputorum	d__Bacteria;p__Campylobacterota;c__Campylobacteria;o__Campylobacterales;f__Campylobacteraceae;g__Campylobacter_B;s__Campylobacter_B sputorum
WP_171823038.1	WP_171823038.1/1-288 cache domaincontaining protein, partial [Campylobacter coli]	F{n1}W{n2}G{n3}T{n4}D	dCache_1	Campylobacter coli	d__Bacteria;p__Campylobacterota;c__Campylobacteria;o__Campylobacterales;f__Campylobacteraceae;g__Campylobacter_D;s__Campylobacter_D coli
WP_173940034.1	WP_173940034.1/1-316 methylaccepting chemotaxis protein [Campylobacter coli]	F{n1}W{n2}G{n3}T{n4}D	dCache_1,MCPsignal	Campylobacter coli	d__Bacteria;p__Campylobacterota;c__Campylobacteria;o__Campylobacterales;f__Campylobacteraceae;g__Campylobacter_D;s__Campylobacter_D coli
WP_172670015.1	WP_172670015.1/1-316 cache domaincontaining protein, partial [Campylobacter jejuni]	F{n1}W{n2}G{n3}T{n4}D	dCache_1	Campylobacter jejuni	d__Bacteria;p__Campylobacterota;c__Campylobacteria;o__Campylobacterales;f__Campylobacteraceae;g__Campylobacter_D;s__Campylobacter_D jejuni
WP_087685718.1	WP_087685718.1/1-316 cache domaincontaining protein, partial [Campylobacter jejuni]	F{n1}W{n2}G{n3}T{n4}D	dCache_1	Campylobacter jejuni	d__Bacteria;p__Campylobacterota;c__Campylobacteria;o__Campylobacterales;f__Campylobacteraceae;g__Campylobacter_D;s__Campylobacter_D jejuni
WP_052798587.1	WP_052798587.1/1-316 methylaccepting chemotaxis protein, partial [Campylobacter jejuni]	F{n1}W{n2}G{n3}T{n4}D	dCache_1	Campylobacter jejuni	d__Bacteria;p__Campylobacterota;c__Campylobacteria;o__Campylobacterales;f__Campylobacteraceae;g__Campylobacter_D;s__Campylobacter_D jejuni
WP_052799692.1	WP_052799692.1/1-316 methylaccepting chemotaxis protein, partial [Campylobacter jejuni]	F{n1}W{n2}G{n3}T{n4}D	dCache_1	Campylobacter jejuni	d__Bacteria;p__Campylobacterota;c__Campylobacteria;o__Campylobacterales;f__Campylobacteraceae;g__Campylobacter_D;s__Campylobacter_D jejuni
WP_052843940.1	WP_052843940.1/1-316 methylaccepting chemotaxis protein, partial [Campylobacter jejuni]	F{n1}W{n2}G{n3}T{n4}D	dCache_1	Campylobacter jejuni	d__Bacteria;p__Campylobacterota;c__Campylobacteria;o__Campylobacterales;f__Campylobacteraceae;g__Campylobacter_D;s__Campylobacter_D jejuni
WP_100624529.1	WP_100624529.1/1-316 methylaccepting chemotaxis protein, partial [Campylobacter jejuni]	F{n1}W{n2}G{n3}T{n4}D	dCache_1	Campylobacter jejuni	d__Bacteria;p__Campylobacterota;c__Campylobacteria;o__Campylobacterales;f__Campylobacteraceae;g__Campylobacter_D;s__Campylobacter_D jejuni
WP_100625499.1	WP_100625499.1/1-316 methylaccepting chemotaxis protein, partial [Campylobacter jejuni]	F{n1}W{n2}G{n3}T{n4}D	dCache_1	Campylobacter jejuni	d__Bacteria;p__Campylobacterota;c__Campylobacteria;o__Campylobacterales;f__Campylobacteraceae;g__Campylobacter_D;s__Campylobacter_D jejuni
WP_103628032.1	WP_103628032.1/1-316 cache domaincontaining protein, partial [Campylobacter jejuni]	F{n1}W{n2}G{n3}T{n4}D	dCache_1	Campylobacter jejuni	d__Bacteria;p__Campylobacterota;c__Campylobacteria;o__Campylobacterales;f__Campylobacteraceae;g__Campylobacter_D;s__Campylobacter_D jejuni
WP_171907723.1	WP_171907723.1/1-315 cache domaincontaining protein, partial [Campylobacter jejuni]	F{n1}W{n2}G{n3}T{n4}D	dCache_1	Campylobacter jejuni	d__Bacteria;p__Campylobacterota;c__Campylobacteria;o__Campylobacterales;f__Campylobacteraceae;g__Campylobacter_D;s__Campylobacter_D jejuni
WP_172782838.1	WP_172782838.1/1-305 cache domaincontaining protein, partial [Campylobacter jejuni]	F{n1}W{n2}G{n3}T{n4}D	dCache_1	Campylobacter jejuni	d__Bacteria;p__Campylobacterota;c__Campylobacteria;o__Campylobacterales;f__Campylobacteraceae;g__Campylobacter_D;s__Campylobacter_D jejuni
WP_174501643.1	WP_174501643.1/1-305 cache domaincontaining protein, partial [Campylobacter jejuni]	F{n1}W{n2}G{n3}T{n4}D	dCache_1	Campylobacter jejuni	d__Bacteria;p__Campylobacterota;c__Campylobacteria;o__Campylobacterales;f__Campylobacteraceae;g__Campylobacter_D;s__Campylobacter_D jejuni
WP_172775784.1	WP_172775784.1/1-297 cache domaincontaining protein, partial [Campylobacter jejuni]	F{n1}W{n2}G{n3}T{n4}D	dCache_1	Campylobacter jejuni	d__Bacteria;p__Campylobacterota;c__Campylobacteria;o__Campylobacterales;f__Campylobacteraceae;g__Campylobacter_D;s__Campylobacter_D jejuni
WP_172782481.1	WP_172782481.1/1-297 cache domaincontaining protein, partial [Campylobacter jejuni]	F{n1}W{n2}G{n3}T{n4}D	dCache_1	Campylobacter jejuni	d__Bacteria;p__Campylobacterota;c__Campylobacteria;o__Campylobacterales;f__Campylobacteraceae;g__Campylobacter_D;s__Campylobacter_D jejuni
WP_172778691.1	WP_172778691.1/1-298 cache domaincontaining protein, partial [Campylobacter jejuni]	F{n1}W{n2}G{n3}T{n4}D	dCache_1	Campylobacter jejuni	d__Bacteria;p__Campylobacterota;c__Campylobacteria;o__Campylobacterales;f__Campylobacteraceae;g__Campylobacter_D;s__Campylobacter_D jejuni
WP_172782492.1	WP_172782492.1/1-296 cache domaincontaining protein, partial [Campylobacter jejuni]	F{n1}W{n2}G{n3}T{n4}D	dCache_1	Campylobacter jejuni	d__Bacteria;p__Campylobacterota;c__Campylobacteria;o__Campylobacterales;f__Campylobacteraceae;g__Campylobacter_D;s__Campylobacter_D jejuni
WP_172669672.1	WP_172669672.1/1-294 cache domaincontaining protein, partial [Campylobacter jejuni]	F{n1}W{n2}G{n3}T{n4}D	dCache_1	Campylobacter jejuni	d__Bacteria;p__Campylobacterota;c__Campylobacteria;o__Campylobacterales;f__Campylobacteraceae;g__Campylobacter_D;s__Campylobacter_D jejuni
WP_172670528.1	WP_172670528.1/1-294 cache domaincontaining protein, partial [Campylobacter jejuni]	F{n1}W{n2}G{n3}T{n4}D	dCache_1	Campylobacter jejuni	d__Bacteria;p__Campylobacterota;c__Campylobacteria;o__Campylobacterales;f__Campylobacteraceae;g__Campylobacter_D;s__Campylobacter_D jejuni
WP_172669266.1	WP_172669266.1/1-293 cache domaincontaining protein, partial [Campylobacter jejuni]	F{n1}W{n2}G{n3}T{n4}D	dCache_1	Campylobacter jejuni	d__Bacteria;p__Campylobacterota;c__Campylobacteria;o__Campylobacterales;f__Campylobacteraceae;g__Campylobacter_D;s__Campylobacter_D jejuni
WP_172670045.1	WP_172670045.1/1-293 cache domaincontaining protein, partial [Campylobacter jejuni]	F{n1}W{n2}G{n3}T{n4}D	dCache_1	Campylobacter jejuni	d__Bacteria;p__Campylobacterota;c__Campylobacteria;o__Campylobacterales;f__Campylobacteraceae;g__Campylobacter_D;s__Campylobacter_D jejuni
WP_172669577.1	WP_172669577.1/1-293 cache domaincontaining protein, partial [Campylobacter jejuni]	F{n1}W{n2}G{n3}T{n4}D	dCache_1	Campylobacter jejuni	d__Bacteria;p__Campylobacterota;c__Campylobacteria;o__Campylobacterales;f__Campylobacteraceae;g__Campylobacter_D;s__Campylobacter_D jejuni
WP_172670061.1	WP_172670061.1/1-293 cache domaincontaining protein, partial [Campylobacter jejuni]	F{n1}W{n2}G{n3}T{n4}D	dCache_1	Campylobacter jejuni	d__Bacteria;p__Campylobacterota;c__Campylobacteria;o__Campylobacterales;f__Campylobacteraceae;g__Campylobacter_D;s__Campylobacter_D jejuni
WP_172670000.1	WP_172670000.1/1-289 cache domaincontaining protein, partial [Campylobacter jejuni]	F{n1}W{n2}G{n3}T{n4}D	dCache_1	Campylobacter jejuni	d__Bacteria;p__Campylobacterota;c__Campylobacteria;o__Campylobacterales;f__Campylobacteraceae;g__Campylobacter_D;s__Campylobacter_D jejuni
WP_172790335.1	WP_172790335.1/1-289 cache domaincontaining protein, partial [Campylobacter jejuni]	F{n1}W{n2}G{n3}T{n4}D	dCache_1	Campylobacter jejuni	d__Bacteria;p__Campylobacterota;c__Campylobacteria;o__Campylobacterales;f__Campylobacteraceae;g__Campylobacter_D;s__Campylobacter_D jejuni
WP_172670008.1	WP_172670008.1/1-292 cache domaincontaining protein, partial [Campylobacter jejuni]	F{n1}W{n2}G{n3}T{n4}D	dCache_1	Campylobacter jejuni	d__Bacteria;p__Campylobacterota;c__Campylobacteria;o__Campylobacterales;f__Campylobacteraceae;g__Campylobacter_D;s__Campylobacter_D jejuni
WP_172789802.1	WP_172789802.1/1-292 cache domaincontaining protein, partial [Campylobacter jejuni]	F{n1}W{n2}G{n3}T{n4}D	dCache_1	Campylobacter jejuni	d__Bacteria;p__Campylobacterota;c__Campylobacteria;o__Campylobacterales;f__Campylobacteraceae;g__Campylobacter_D;s__Campylobacter_D jejuni
WP_172670055.1	WP_172670055.1/1-291 cache domaincontaining protein, partial [Campylobacter jejuni]	F{n1}W{n2}G{n3}T{n4}D	dCache_1	Campylobacter jejuni	d__Bacteria;p__Campylobacterota;c__Campylobacteria;o__Campylobacterales;f__Campylobacteraceae;g__Campylobacter_D;s__Campylobacter_D jejuni
WP_172779395.1	WP_172779395.1/1-287 cache domaincontaining protein, partial [Campylobacter jejuni]	F{n1}W{n2}G{n3}T{n4}D	dCache_1	Campylobacter jejuni	d__Bacteria;p__Campylobacterota;c__Campylobacteria;o__Campylobacterales;f__Campylobacteraceae;g__Campylobacter_D;s__Campylobacter_D jejuni
WP_172670607.1	WP_172670607.1/1-290 cache domaincontaining protein, partial [Campylobacter jejuni]	F{n1}W{n2}G{n3}T{n4}D	dCache_1	Campylobacter jejuni	d__Bacteria;p__Campylobacterota;c__Campylobacteria;o__Campylobacterales;f__Campylobacteraceae;g__Campylobacter_D;s__Campylobacter_D jejuni
WP_172671822.1	WP_172671822.1/1-290 cache domaincontaining protein, partial [Campylobacter jejuni]	F{n1}W{n2}G{n3}T{n4}D	dCache_1	Campylobacter jejuni	d__Bacteria;p__Campylobacterota;c__Campylobacteria;o__Campylobacterales;f__Campylobacteraceae;g__Campylobacter_D;s__Campylobacter_D jejuni
WP_002869053.1	WP_002869053.1/1-278 cache domaincontaining protein, partial [Campylobacter jejuni]	F{n1}W{n2}G{n3}T{n4}D	dCache_1	Campylobacter jejuni	d__Bacteria;p__Campylobacterota;c__Campylobacteria;o__Campylobacterales;f__Campylobacteraceae;g__Campylobacter_D;s__Campylobacter_D jejuni
WP_002870234.1	WP_002870234.1/1-278 cache domaincontaining protein, partial [Campylobacter jejuni]	F{n1}W{n2}G{n3}T{n4}D	dCache_1	Campylobacter jejuni	d__Bacteria;p__Campylobacterota;c__Campylobacteria;o__Campylobacterales;f__Campylobacteraceae;g__Campylobacter_D;s__Campylobacter_D jejuni
WP_002889420.1	WP_002889420.1/1-278 cache domaincontaining protein, partial [Campylobacter jejuni]	F{n1}W{n2}G{n3}T{n4}D	dCache_1	Campylobacter jejuni	d__Bacteria;p__Campylobacterota;c__Campylobacteria;o__Campylobacterales;f__Campylobacteraceae;g__Campylobacter_D;s__Campylobacter_D jejuni
WP_172774554.1	WP_172774554.1/1-285 cache domaincontaining protein, partial [Campylobacter jejuni]	F{n1}W{n2}G{n3}T{n4}D	dCache_1	Campylobacter jejuni	d__Bacteria;p__Campylobacterota;c__Campylobacteria;o__Campylobacterales;f__Campylobacteraceae;g__Campylobacter_D;s__Campylobacter_D jejuni
WP_002875098.1	WP_002875098.1/1-280 cache domaincontaining protein, partial [Campylobacter jejuni]	F{n1}W{n2}G{n3}T{n4}D	dCache_1	Campylobacter jejuni	d__Bacteria;p__Campylobacterota;c__Campylobacteria;o__Campylobacterales;f__Campylobacteraceae;g__Campylobacter_D;s__Campylobacter_D jejuni
WP_002873004.1	WP_002873004.1/1-279 cache domaincontaining protein, partial [Campylobacter jejuni]	F{n1}W{n2}G{n3}T{n4}D	dCache_1	Campylobacter jejuni	d__Bacteria;p__Campylobacterota;c__Campylobacteria;o__Campylobacterales;f__Campylobacteraceae;g__Campylobacter_D;s__Campylobacter_D jejuni
WP_002925023.1	WP_002925023.1/1-279 cache domaincontaining protein, partial [Campylobacter jejuni]	F{n1}W{n2}G{n3}T{n4}D	dCache_1	Campylobacter jejuni	d__Bacteria;p__Campylobacterota;c__Campylobacteria;o__Campylobacterales;f__Campylobacteraceae;g__Campylobacter_D;s__Campylobacter_D jejuni
WP_172792767.1	WP_172792767.1/1-270 cache domaincontaining protein, partial [Campylobacter jejuni]	F{n1}W{n2}G{n3}T{n4}D	dCache_1	Campylobacter jejuni	d__Bacteria;p__Campylobacterota;c__Campylobacteria;o__Campylobacterales;f__Campylobacteraceae;g__Campylobacter_D;s__Campylobacter_D jejuni
WP_172775206.1	WP_172775206.1/1-288 cache domaincontaining protein, partial [Campylobacter jejuni]	F{n1}W{n2}G{n3}T{n4}D	dCache_1	Campylobacter jejuni	d__Bacteria;p__Campylobacterota;c__Campylobacteria;o__Campylobacterales;f__Campylobacteraceae;g__Campylobacter_D;s__Campylobacter_D jejuni
WP_139865523.1	WP_139865523.1/1-303 hypothetical protein [Campylobacter jejuni]	F{n1}W{n2}G{n3}T{n4}D	dCache_1	Campylobacter jejuni	d__Bacteria;p__Campylobacterota;c__Campylobacteria;o__Campylobacterales;f__Campylobacteraceae;g__Campylobacter_D;s__Campylobacter_D jejuni
WP_002890960.1	WP_002890960.1/1-280 cache domaincontaining protein, partial [Campylobacter jejuni]	F{n1}W{n2}G{n3}T{n4}D	dCache_1	Campylobacter jejuni	d__Bacteria;p__Campylobacterota;c__Campylobacteria;o__Campylobacterales;f__Campylobacteraceae;g__Campylobacter_D;s__Campylobacter_D jejuni
WP_002904967.1	WP_002904967.1/1-279 cache domaincontaining protein, partial [Campylobacter jejuni]	F{n1}W{n2}G{n3}T{n4}D	dCache_1	Campylobacter jejuni	d__Bacteria;p__Campylobacterota;c__Campylobacteria;o__Campylobacterales;f__Campylobacteraceae;g__Campylobacter_D;s__Campylobacter_D jejuni
WP_004309085.1	WP_004309085.1/1-279 cache domaincontaining protein, partial [Campylobacter jejuni]	F{n1}W{n2}G{n3}T{n4}D	dCache_1	Campylobacter jejuni	d__Bacteria;p__Campylobacterota;c__Campylobacteria;o__Campylobacterales;f__Campylobacteraceae;g__Campylobacter_D;s__Campylobacter_D jejuni
WP_172671470.1	WP_172671470.1/1-317 cache domaincontaining protein, partial [Campylobacter jejuni]	F{n1}W{n2}G{n3}T{n4}D	dCache_1	Campylobacter jejuni	d__Bacteria;p__Campylobacterota;c__Campylobacteria;o__Campylobacterales;f__Campylobacteraceae;g__Campylobacter_D;s__Campylobacter_D jejuni
WP_145699591.1	WP_145699591.1/1-317 methylaccepting chemotaxis protein, partial [Campylobacter jejuni]	F{n1}W{n2}G{n3}T{n4}D	dCache_1	Campylobacter jejuni	d__Bacteria;p__Campylobacterota;c__Campylobacteria;o__Campylobacterales;f__Campylobacteraceae;g__Campylobacter_D;s__Campylobacter_D jejuni
WP_151226653.1	WP_151226653.1/1-317 cache domaincontaining protein, partial [Campylobacter jejuni]	F{n1}W{n2}G{n3}T{n4}D	dCache_1	Campylobacter jejuni	d__Bacteria;p__Campylobacterota;c__Campylobacteria;o__Campylobacterales;f__Campylobacteraceae;g__Campylobacter_D;s__Campylobacter_D jejuni
WP_052792844.1	WP_052792844.1/1-317 methylaccepting chemotaxis protein, partial [Campylobacter jejuni]	F{n1}W{n2}G{n3}T{n4}D	dCache_1	Campylobacter jejuni	d__Bacteria;p__Campylobacterota;c__Campylobacteria;o__Campylobacterales;f__Campylobacteraceae;g__Campylobacter_D;s__Campylobacter_D jejuni
WP_052797580.1	WP_052797580.1/1-317 methylaccepting chemotaxis protein, partial [Campylobacter jejuni]	F{n1}W{n2}G{n3}T{n4}D	dCache_1	Campylobacter jejuni	d__Bacteria;p__Campylobacterota;c__Campylobacteria;o__Campylobacterales;f__Campylobacteraceae;g__Campylobacter_D;s__Campylobacter_D jejuni
WP_052800479.1	WP_052800479.1/1-317 methylaccepting chemotaxis protein, partial [Campylobacter jejuni]	F{n1}W{n2}G{n3}T{n4}D	dCache_1	Campylobacter jejuni	d__Bacteria;p__Campylobacterota;c__Campylobacteria;o__Campylobacterales;f__Campylobacteraceae;g__Campylobacter_D;s__Campylobacter_D jejuni
WP_052805184.1	WP_052805184.1/1-317 methylaccepting chemotaxis protein, partial [Campylobacter jejuni]	F{n1}W{n2}G{n3}T{n4}D	dCache_1	Campylobacter jejuni	d__Bacteria;p__Campylobacterota;c__Campylobacteria;o__Campylobacterales;f__Campylobacteraceae;g__Campylobacter_D;s__Campylobacter_D jejuni
WP_133237198.1	WP_133237198.1/1-317 methylaccepting chemotaxis protein, partial [Campylobacter jejuni]	F{n1}W{n2}G{n3}T{n4}D	dCache_1	Campylobacter jejuni	d__Bacteria;p__Campylobacterota;c__Campylobacteria;o__Campylobacterales;f__Campylobacteraceae;g__Campylobacter_D;s__Campylobacter_D jejuni
WP_172670629.1	WP_172670629.1/1-317 cache domaincontaining protein, partial [Campylobacter jejuni]	F{n1}W{n2}G{n3}T{n4}D	dCache_1	Campylobacter jejuni	d__Bacteria;p__Campylobacterota;c__Campylobacteria;o__Campylobacterales;f__Campylobacteraceae;g__Campylobacter_D;s__Campylobacter_D jejuni
WP_052800147.1	WP_052800147.1/1-317 methylaccepting chemotaxis protein, partial [Campylobacter jejuni]	F{n1}W{n2}G{n3}T{n4}D	dCache_1	Campylobacter jejuni	d__Bacteria;p__Campylobacterota;c__Campylobacteria;o__Campylobacterales;f__Campylobacteraceae;g__Campylobacter_D;s__Campylobacter_D jejuni
WP_052794712.1	WP_052794712.1/1-317 methylaccepting chemotaxis protein, partial [Campylobacter jejuni]	F{n1}W{n2}G{n3}T{n4}D	dCache_1	Campylobacter jejuni	d__Bacteria;p__Campylobacterota;c__Campylobacteria;o__Campylobacterales;f__Campylobacteraceae;g__Campylobacter_D;s__Campylobacter_D jejuni
WP_052796879.1	WP_052796879.1/1-317 methylaccepting chemotaxis protein, partial [Campylobacter jejuni]	F{n1}W{n2}G{n3}T{n4}D	dCache_1	Campylobacter jejuni	d__Bacteria;p__Campylobacterota;c__Campylobacteria;o__Campylobacterales;f__Campylobacteraceae;g__Campylobacter_D;s__Campylobacter_D jejuni
WP_057035176.1	WP_057035176.1/1-317 methylaccepting chemotaxis protein, partial [Campylobacter jejuni]	F{n1}W{n2}G{n3}T{n4}D	dCache_1	Campylobacter jejuni	d__Bacteria;p__Campylobacterota;c__Campylobacteria;o__Campylobacterales;f__Campylobacteraceae;g__Campylobacter_D;s__Campylobacter_D jejuni
WP_057038396.1	WP_057038396.1/1-317 methylaccepting chemotaxis protein, partial [Campylobacter jejuni]	F{n1}W{n2}G{n3}T{n4}D	dCache_1	Campylobacter jejuni	d__Bacteria;p__Campylobacterota;c__Campylobacteria;o__Campylobacterales;f__Campylobacteraceae;g__Campylobacter_D;s__Campylobacter_D jejuni
WP_057042478.1	WP_057042478.1/1-317 methylaccepting chemotaxis protein, partial [Campylobacter jejuni]	F{n1}W{n2}G{n3}T{n4}D	dCache_1	Campylobacter jejuni	d__Bacteria;p__Campylobacterota;c__Campylobacteria;o__Campylobacterales;f__Campylobacteraceae;g__Campylobacter_D;s__Campylobacter_D jejuni
WP_052802933.1	WP_052802933.1/1-317 methylaccepting chemotaxis protein, partial [Campylobacter jejuni]	F{n1}W{n2}G{n3}T{n4}D	dCache_1	Campylobacter jejuni	d__Bacteria;p__Campylobacterota;c__Campylobacteria;o__Campylobacterales;f__Campylobacteraceae;g__Campylobacter_D;s__Campylobacter_D jejuni
WP_172668724.1	WP_172668724.1/1-294 cache domaincontaining protein, partial [Campylobacter jejuni]	F{n1}W{n2}G{n3}T{n4}D	dCache_1	Campylobacter jejuni	d__Bacteria;p__Campylobacterota;c__Campylobacteria;o__Campylobacterales;f__Campylobacteraceae;g__Campylobacter_D;s__Campylobacter_D jejuni
WP_172670058.1	WP_172670058.1/1-297 cache domaincontaining protein, partial [Campylobacter jejuni]	F{n1}W{n2}G{n3}T{n4}D	dCache_1	Campylobacter jejuni	d__Bacteria;p__Campylobacterota;c__Campylobacteria;o__Campylobacterales;f__Campylobacteraceae;g__Campylobacter_D;s__Campylobacter_D jejuni
WP_172669428.1	WP_172669428.1/1-290 cache domaincontaining protein, partial [Campylobacter jejuni]	F{n1}W{n2}G{n3}T{n4}D	dCache_1	Campylobacter jejuni	d__Bacteria;p__Campylobacterota;c__Campylobacteria;o__Campylobacterales;f__Campylobacteraceae;g__Campylobacter_D;s__Campylobacter_D jejuni
WP_172669644.1	WP_172669644.1/1-290 cache domaincontaining protein, partial [Campylobacter jejuni]	F{n1}W{n2}G{n3}T{n4}D	dCache_1	Campylobacter jejuni	d__Bacteria;p__Campylobacterota;c__Campylobacteria;o__Campylobacterales;f__Campylobacteraceae;g__Campylobacter_D;s__Campylobacter_D jejuni
WP_172671792.1	WP_172671792.1/1-291 cache domaincontaining protein, partial [Campylobacter jejuni]	F{n1}W{n2}G{n3}T{n4}D	dCache_1	Campylobacter jejuni	d__Bacteria;p__Campylobacterota;c__Campylobacteria;o__Campylobacterales;f__Campylobacteraceae;g__Campylobacter_D;s__Campylobacter_D jejuni
WP_172773958.1	WP_172773958.1/1-298 cache domaincontaining protein, partial [Campylobacter jejuni]	F{n1}W{n2}G{n3}T{n4}D	dCache_1	Campylobacter jejuni	d__Bacteria;p__Campylobacterota;c__Campylobacteria;o__Campylobacterales;f__Campylobacteraceae;g__Campylobacter_D;s__Campylobacter_D jejuni
WP_172671231.1	WP_172671231.1/1-292 cache domaincontaining protein, partial [Campylobacter jejuni]	F{n1}W{n2}G{n3}T{n4}D	dCache_1	Campylobacter jejuni	d__Bacteria;p__Campylobacterota;c__Campylobacteria;o__Campylobacterales;f__Campylobacteraceae;g__Campylobacter_D;s__Campylobacter_D jejuni
WP_172671884.1	WP_172671884.1/1-291 cache domaincontaining protein, partial [Campylobacter jejuni]	F{n1}W{n2}G{n3}T{n4}D	dCache_1	Campylobacter jejuni	d__Bacteria;p__Campylobacterota;c__Campylobacteria;o__Campylobacterales;f__Campylobacteraceae;g__Campylobacter_D;s__Campylobacter_D jejuni
WP_172779618.1	WP_172779618.1/1-287 cache domaincontaining protein, partial [Campylobacter jejuni]	F{n1}W{n2}G{n3}T{n4}D	dCache_1	Campylobacter jejuni	d__Bacteria;p__Campylobacterota;c__Campylobacteria;o__Campylobacterales;f__Campylobacteraceae;g__Campylobacter_D;s__Campylobacter_D jejuni
WP_172670318.1	WP_172670318.1/1-291 cache domaincontaining protein, partial [Campylobacter jejuni]	F{n1}W{n2}G{n3}T{n4}D	dCache_1	Campylobacter jejuni	d__Bacteria;p__Campylobacterota;c__Campylobacteria;o__Campylobacterales;f__Campylobacteraceae;g__Campylobacter_D;s__Campylobacter_D jejuni
WP_014517176.1	WP_014517176.1/1-316 methylaccepting chemotaxis protein [Campylobacter jejuni]	F{n1}W{n2}G{n3}T{n4}D	dCache_1,MCPsignal	Campylobacter jejuni	d__Bacteria;p__Campylobacterota;c__Campylobacteria;o__Campylobacterales;f__Campylobacteraceae;g__Campylobacter_D;s__Campylobacter_D jejuni
WP_052796527.1	WP_052796527.1/1-316 methylaccepting chemotaxis protein [Campylobacter jejuni]	F{n1}W{n2}G{n3}T{n4}D	dCache_1,MCPsignal	Campylobacter jejuni	d__Bacteria;p__Campylobacterota;c__Campylobacteria;o__Campylobacterales;f__Campylobacteraceae;g__Campylobacter_D;s__Campylobacter_D jejuni
WP_052798894.1	WP_052798894.1/1-316 methylaccepting chemotaxis protein [Campylobacter jejuni]	F{n1}W{n2}G{n3}T{n4}D	dCache_1,MCPsignal	Campylobacter jejuni	d__Bacteria;p__Campylobacterota;c__Campylobacteria;o__Campylobacterales;f__Campylobacteraceae;g__Campylobacter_D;s__Campylobacter_D jejuni
WP_052805257.1	WP_052805257.1/1-316 methylaccepting chemotaxis protein [Campylobacter jejuni]	F{n1}W{n2}G{n3}T{n4}D	dCache_1,MCPsignal	Campylobacter jejuni	d__Bacteria;p__Campylobacterota;c__Campylobacteria;o__Campylobacterales;f__Campylobacteraceae;g__Campylobacter_D;s__Campylobacter_D jejuni
WP_115599337.1	WP_115599337.1/1-316 methylaccepting chemotaxis protein [Campylobacter jejuni]	F{n1}W{n2}G{n3}T{n4}D	dCache_1,MCPsignal	Campylobacter jejuni	d__Bacteria;p__Campylobacterota;c__Campylobacteria;o__Campylobacterales;f__Campylobacteraceae;g__Campylobacter_D;s__Campylobacter_D jejuni
WP_161976792.1	WP_161976792.1/1-316 methylaccepting chemotaxis protein [Campylobacter jejuni]	F{n1}W{n2}G{n3}T{n4}D	dCache_1,MCPsignal	Campylobacter jejuni	d__Bacteria;p__Campylobacterota;c__Campylobacteria;o__Campylobacterales;f__Campylobacteraceae;g__Campylobacter_D;s__Campylobacter_D jejuni
WP_011049651.1	WP_011049651.1/1-316 methylaccepting chemotaxis protein [Campylobacter jejuni]	F{n1}W{n2}G{n3}T{n4}D	dCache_1,MCPsignal	Campylobacter jejuni	d__Bacteria;p__Campylobacterota;c__Campylobacteria;o__Campylobacterales;f__Campylobacteraceae;g__Campylobacter_D;s__Campylobacter_D jejuni
WP_038400943.1	WP_038400943.1/1-316 methylaccepting chemotaxis protein [Campylobacter jejuni]	F{n1}W{n2}G{n3}T{n4}D	dCache_1,MCPsignal	Campylobacter jejuni	d__Bacteria;p__Campylobacterota;c__Campylobacteria;o__Campylobacterales;f__Campylobacteraceae;g__Campylobacter_D;s__Campylobacter_D jejuni
WP_052835106.1	WP_052835106.1/1-316 methylaccepting chemotaxis protein [Campylobacter jejuni]	F{n1}W{n2}G{n3}T{n4}D	dCache_1,MCPsignal	Campylobacter jejuni	d__Bacteria;p__Campylobacterota;c__Campylobacteria;o__Campylobacterales;f__Campylobacteraceae;g__Campylobacter_D;s__Campylobacter_D jejuni
WP_126654994.1	WP_126654994.1/1-316 methylaccepting chemotaxis protein [Campylobacter jejuni]	F{n1}W{n2}G{n3}T{n4}D	dCache_1,MCPsignal	Campylobacter jejuni	d__Bacteria;p__Campylobacterota;c__Campylobacteria;o__Campylobacterales;f__Campylobacteraceae;g__Campylobacter_D;s__Campylobacter_D jejuni
WP_052795504.1	WP_052795504.1/1-316 methylaccepting chemotaxis protein [Campylobacter jejuni]	F{n1}W{n2}G{n3}T{n4}D	dCache_1,MCPsignal	Campylobacter jejuni	d__Bacteria;p__Campylobacterota;c__Campylobacteria;o__Campylobacterales;f__Campylobacteraceae;g__Campylobacter_D;s__Campylobacter_D jejuni
WP_061099736.1	WP_061099736.1/1-316 methylaccepting chemotaxis protein [Campylobacter jejuni]	F{n1}W{n2}D{n3}T{n4}D	dCache_1,MCPsignal	Campylobacter jejuni	d__Bacteria;p__Campylobacterota;c__Campylobacteria;o__Campylobacterales;f__Campylobacteraceae;g__Campylobacter_D;s__Campylobacter_D jejuni
WP_171849114.1	WP_171849114.1/1-317 methylaccepting chemotaxis protein [Campylobacter jejuni]	F{n1}W{n2}G{n3}T{n4}D	dCache_1,MCPsignal	Campylobacter jejuni	d__Bacteria;p__Campylobacterota;c__Campylobacteria;o__Campylobacterales;f__Campylobacteraceae;g__Campylobacter_D;s__Campylobacter_D jejuni
WP_040977671.1	WP_040977671.1/1-317 methylaccepting chemotaxis protein, partial [Campylobacter jejuni]	F{n1}W{n2}G{n3}T{n4}D	dCache_1,MCPsignal	Campylobacter jejuni	d__Bacteria;p__Campylobacterota;c__Campylobacteria;o__Campylobacterales;f__Campylobacteraceae;g__Campylobacter_D;s__Campylobacter_D jejuni
WP_052793977.1	WP_052793977.1/1-317 methylaccepting chemotaxis protein [Campylobacter jejuni]	F{n1}W{n2}G{n3}T{n4}D	dCache_1,MCPsignal	Campylobacter jejuni	d__Bacteria;p__Campylobacterota;c__Campylobacteria;o__Campylobacterales;f__Campylobacteraceae;g__Campylobacter_D;s__Campylobacter_D jejuni
WP_061563569.1	WP_061563569.1/1-317 methylaccepting chemotaxis protein [Campylobacter jejuni]	F{n1}W{n2}G{n3}T{n4}D	dCache_1,MCPsignal	Campylobacter jejuni	d__Bacteria;p__Campylobacterota;c__Campylobacteria;o__Campylobacterales;f__Campylobacteraceae;g__Campylobacter_D;s__Campylobacter_D jejuni
WP_115614144.1	WP_115614144.1/1-317 methylaccepting chemotaxis protein [Campylobacter jejuni]	F{n1}W{n2}G{n3}T{n4}D	dCache_1,MCPsignal	Campylobacter jejuni	d__Bacteria;p__Campylobacterota;c__Campylobacteria;o__Campylobacterales;f__Campylobacteraceae;g__Campylobacter_D;s__Campylobacter_D jejuni
WP_032583873.1	WP_032583873.1/1-317 methylaccepting chemotaxis protein [Campylobacter jejuni]	F{n1}W{n2}G{n3}T{n4}D	dCache_1,MCPsignal	Campylobacter jejuni	d__Bacteria;p__Campylobacterota;c__Campylobacteria;o__Campylobacterales;f__Campylobacteraceae;g__Campylobacter_D;s__Campylobacter_D jejuni
WP_052798315.1	WP_052798315.1/1-317 methylaccepting chemotaxis protein [Campylobacter jejuni]	F{n1}W{n2}G{n3}T{n4}D	dCache_1,MCPsignal	Campylobacter jejuni	d__Bacteria;p__Campylobacterota;c__Campylobacteria;o__Campylobacterales;f__Campylobacteraceae;g__Campylobacter_D;s__Campylobacter_D jejuni
WP_071170357.1	WP_071170357.1/1-317 methylaccepting chemotaxis protein, partial [Campylobacter jejuni]	F{n1}W{n2}G{n3}T{n4}D	dCache_1,MCPsignal	Campylobacter jejuni	d__Bacteria;p__Campylobacterota;c__Campylobacteria;o__Campylobacterales;f__Campylobacteraceae;g__Campylobacter_D;s__Campylobacter_D jejuni
WP_108614536.1	WP_108614536.1/1-317 methylaccepting chemotaxis protein [Campylobacter jejuni]	F{n1}W{n2}G{n3}T{n4}D	dCache_1,MCPsignal	Campylobacter jejuni	d__Bacteria;p__Campylobacterota;c__Campylobacteria;o__Campylobacterales;f__Campylobacteraceae;g__Campylobacter_D;s__Campylobacter_D jejuni
WP_144742881.1	WP_144742881.1/1-316 methylaccepting chemotaxis protein, partial [Campylobacter jejuni]	F{n1}W{n2}G{n3}T{n4}D	dCache_1,MCPsignal	Campylobacter jejuni	d__Bacteria;p__Campylobacterota;c__Campylobacteria;o__Campylobacterales;f__Campylobacteraceae;g__Campylobacter_D;s__Campylobacter_D jejuni
WP_014516918.1	WP_014516918.1/1-316 methylaccepting chemotaxis protein [Campylobacter jejuni]	F{n1}W{n2}G{n3}T{n4}D	dCache_1,MCPsignal	Campylobacter jejuni	d__Bacteria;p__Campylobacterota;c__Campylobacteria;o__Campylobacterales;f__Campylobacteraceae;g__Campylobacter_D;s__Campylobacter_D jejuni
WP_044305740.1	WP_044305740.1/1-316 methylaccepting chemotaxis protein [Campylobacter jejuni]	F{n1}W{n2}G{n3}T{n4}D	dCache_1,MCPsignal	Campylobacter jejuni	d__Bacteria;p__Campylobacterota;c__Campylobacteria;o__Campylobacterales;f__Campylobacteraceae;g__Campylobacter_D;s__Campylobacter_D jejuni
WP_070296344.1	WP_070296344.1/1-316 methylaccepting chemotaxis protein [Campylobacter sp. BCW_7460]	F{n1}W{n2}G{n3}T{n4}D	dCache_1,MCPsignal	Campylobacter sp. BCW_7460	d__Bacteria;p__Campylobacterota;c__Campylobacteria;o__Campylobacterales;f__Campylobacteraceae;g__Campylobacter_D;s__Campylobacter_D jejuni
WP_139889701.1	WP_139889701.1/1-298 hypothetical protein [Campylobacter jejuni]	F{n1}W{n2}G{n3}T{n4}D	dCache_1	Campylobacter jejuni	d__Bacteria;p__Campylobacterota;c__Campylobacteria;o__Campylobacterales;f__Campylobacteraceae;g__Campylobacter_D;s__Campylobacter_D jejuni
WP_139897136.1	WP_139897136.1/1-317 DUF814 domaincontaining protein [Campylobacter jejuni]	F{n1}W{n2}G{n3}T{n4}D	dCache_1,NFACT-R_2	Campylobacter jejuni	d__Bacteria;p__Campylobacterota;c__Campylobacteria;o__Campylobacterales;f__Campylobacteraceae;g__Campylobacter_D;s__Campylobacter_D jejuni
WP_167842637.1	WP_167842637.1/1-317 methylaccepting chemotaxis protein [Campylobacter jejuni]	F{n1}W{n2}G{n3}T{n4}D	dCache_1,MCPsignal	Campylobacter jejuni	d__Bacteria;p__Campylobacterota;c__Campylobacteria;o__Campylobacterales;f__Campylobacteraceae;g__Campylobacter_D;s__Campylobacter_D jejuni
WP_172668741.1	WP_172668741.1/1-291 cache domaincontaining protein, partial [Campylobacter jejuni]	F{n1}W{n2}G{n3}T{n4}D	dCache_1	Campylobacter jejuni	d__Bacteria;p__Campylobacterota;c__Campylobacteria;o__Campylobacterales;f__Campylobacteraceae;g__Campylobacter_D;s__Campylobacter_D jejuni
WP_172669241.1	WP_172669241.1/1-291 cache domaincontaining protein, partial [Campylobacter jejuni]	F{n1}W{n2}G{n3}T{n4}D	dCache_1	Campylobacter jejuni	d__Bacteria;p__Campylobacterota;c__Campylobacteria;o__Campylobacterales;f__Campylobacteraceae;g__Campylobacter_D;s__Campylobacter_D jejuni
WP_172669259.1	WP_172669259.1/1-289 cache domaincontaining protein, partial [Campylobacter jejuni]	F{n1}W{n2}G{n3}T{n4}D	dCache_1	Campylobacter jejuni	d__Bacteria;p__Campylobacterota;c__Campylobacteria;o__Campylobacterales;f__Campylobacteraceae;g__Campylobacter_D;s__Campylobacter_D jejuni
WP_172669659.1	WP_172669659.1/1-293 cache domaincontaining protein, partial [Campylobacter jejuni]	F{n1}W{n2}G{n3}T{n4}D	dCache_1	Campylobacter jejuni	d__Bacteria;p__Campylobacterota;c__Campylobacteria;o__Campylobacterales;f__Campylobacteraceae;g__Campylobacter_D;s__Campylobacter_D jejuni
WP_172669996.1	WP_172669996.1/1-292 cache domaincontaining protein, partial [Campylobacter jejuni]	F{n1}W{n2}G{n3}T{n4}D	dCache_1	Campylobacter jejuni	d__Bacteria;p__Campylobacterota;c__Campylobacteria;o__Campylobacterales;f__Campylobacteraceae;g__Campylobacter_D;s__Campylobacter_D jejuni
WP_172670201.1	WP_172670201.1/1-314 cache domaincontaining protein, partial [Campylobacter jejuni]	F{n1}W{n2}G{n3}T{n4}D	dCache_1	Campylobacter jejuni	d__Bacteria;p__Campylobacterota;c__Campylobacteria;o__Campylobacterales;f__Campylobacteraceae;g__Campylobacter_D;s__Campylobacter_D jejuni
WP_172670277.1	WP_172670277.1/1-292 cache domaincontaining protein, partial [Campylobacter jejuni]	F{n1}W{n2}G{n3}T{n4}D	dCache_1	Campylobacter jejuni	d__Bacteria;p__Campylobacterota;c__Campylobacteria;o__Campylobacterales;f__Campylobacteraceae;g__Campylobacter_D;s__Campylobacter_D jejuni
WP_172670332.1	WP_172670332.1/1-292 cache domaincontaining protein, partial [Campylobacter jejuni]	F{n1}W{n2}G{n3}T{n4}D	dCache_1	Campylobacter jejuni	d__Bacteria;p__Campylobacterota;c__Campylobacteria;o__Campylobacterales;f__Campylobacteraceae;g__Campylobacter_D;s__Campylobacter_D jejuni
WP_172670525.1	WP_172670525.1/1-317 cache domaincontaining protein, partial [Campylobacter jejuni]	F{n1}W{n2}G{n3}T{n4}D	dCache_1	Campylobacter jejuni	d__Bacteria;p__Campylobacterota;c__Campylobacteria;o__Campylobacterales;f__Campylobacteraceae;g__Campylobacter_D;s__Campylobacter_D jejuni
WP_172670543.1	WP_172670543.1/1-293 cache domaincontaining protein, partial [Campylobacter jejuni]	F{n1}W{n2}G{n3}T{n4}D	dCache_1	Campylobacter jejuni	d__Bacteria;p__Campylobacterota;c__Campylobacteria;o__Campylobacterales;f__Campylobacteraceae;g__Campylobacter_D;s__Campylobacter_D jejuni
WP_172670569.1	WP_172670569.1/1-295 cache domaincontaining protein, partial [Campylobacter jejuni]	F{n1}W{n2}G{n3}T{n4}D	dCache_1	Campylobacter jejuni	d__Bacteria;p__Campylobacterota;c__Campylobacteria;o__Campylobacterales;f__Campylobacteraceae;g__Campylobacter_D;s__Campylobacter_D jejuni
WP_172670583.1	WP_172670583.1/1-316 cache domaincontaining protein, partial [Campylobacter jejuni]	F{n1}W{n2}G{n3}T{n4}D	dCache_1	Campylobacter jejuni	d__Bacteria;p__Campylobacterota;c__Campylobacteria;o__Campylobacterales;f__Campylobacteraceae;g__Campylobacter_D;s__Campylobacter_D jejuni
WP_172671195.1	WP_172671195.1/1-316 cache domaincontaining protein, partial [Campylobacter jejuni]	F{n1}W{n2}G{n3}T{n4}D	dCache_1	Campylobacter jejuni	d__Bacteria;p__Campylobacterota;c__Campylobacteria;o__Campylobacterales;f__Campylobacteraceae;g__Campylobacter_D;s__Campylobacter_D jejuni
WP_172671539.1	WP_172671539.1/1-292 cache domaincontaining protein, partial [Campylobacter jejuni]	F{n1}W{n2}G{n3}T{n4}D	dCache_1	Campylobacter jejuni	d__Bacteria;p__Campylobacterota;c__Campylobacteria;o__Campylobacterales;f__Campylobacteraceae;g__Campylobacter_D;s__Campylobacter_D jejuni
WP_172671590.1	WP_172671590.1/1-290 cache domaincontaining protein, partial [Campylobacter jejuni]	F{n1}W{n2}G{n3}T{n4}D	dCache_1	Campylobacter jejuni	d__Bacteria;p__Campylobacterota;c__Campylobacteria;o__Campylobacterales;f__Campylobacteraceae;g__Campylobacter_D;s__Campylobacter_D jejuni
WP_172775746.1	WP_172775746.1/1-309 cache domaincontaining protein, partial [Campylobacter jejuni]	F{n1}W{n2}G{n3}T{n4}D	dCache_1	Campylobacter jejuni	d__Bacteria;p__Campylobacterota;c__Campylobacteria;o__Campylobacterales;f__Campylobacteraceae;g__Campylobacter_D;s__Campylobacter_D jejuni
WP_172781084.1	WP_172781084.1/1-285 cache domaincontaining protein, partial [Campylobacter jejuni]	F{n1}W{n2}G{n3}T{n4}D	dCache_1	Campylobacter jejuni	d__Bacteria;p__Campylobacterota;c__Campylobacteria;o__Campylobacterales;f__Campylobacteraceae;g__Campylobacter_D;s__Campylobacter_D jejuni
WP_172782502.1	WP_172782502.1/1-304 cache domaincontaining protein, partial [Campylobacter jejuni]	F{n1}W{n2}G{n3}T{n4}D	dCache_1	Campylobacter jejuni	d__Bacteria;p__Campylobacterota;c__Campylobacteria;o__Campylobacterales;f__Campylobacteraceae;g__Campylobacter_D;s__Campylobacter_D jejuni
WP_172790222.1	WP_172790222.1/1-298 cache domaincontaining protein, partial [Campylobacter jejuni]	F{n1}W{n2}G{n3}T{n4}D	dCache_1	Campylobacter jejuni	d__Bacteria;p__Campylobacterota;c__Campylobacteria;o__Campylobacterales;f__Campylobacteraceae;g__Campylobacter_D;s__Campylobacter_D jejuni
WP_172790546.1	WP_172790546.1/1-298 cache domaincontaining protein, partial [Campylobacter jejuni]	F{n1}W{n2}G{n3}T{n4}D	dCache_1	Campylobacter jejuni	d__Bacteria;p__Campylobacterota;c__Campylobacteria;o__Campylobacterales;f__Campylobacteraceae;g__Campylobacter_D;s__Campylobacter_D jejuni
WP_171000084.1	WP_171000084.1/1-296 cache domaincontaining protein, partial [Campylobacter sp. MIT 105678]	F{n1}W{n2}I{n3}T{n4}D	dCache_1	Campylobacter sp. MIT 105678	d__Bacteria;p__Campylobacterota;c__Campylobacteria;o__Campylobacterales;f__Campylobacteraceae;g__Campylobacter_D;s__Campylobacter_D jejuni_A
WP_171000089.1	WP_171000089.1/1-297 cache domaincontaining protein, partial [Campylobacter sp. MIT 105678]	F{n1}W{n2}A{n3}T{n4}D	dCache_1	Campylobacter sp. MIT 105678	d__Bacteria;p__Campylobacterota;c__Campylobacteria;o__Campylobacterales;f__Campylobacteraceae;g__Campylobacter_D;s__Campylobacter_D jejuni_A
WP_170999715.1	WP_170999715.1/1-292 cache domaincontaining protein, partial [Campylobacter sp. MIT 17670]	Y{n1}W{n2}V{n3}T{n4}D	dCache_1	Campylobacter sp. MIT 17670	d__Bacteria;p__Campylobacterota;c__Campylobacteria;o__Campylobacterales;f__Campylobacteraceae;g__Campylobacter_D;s__Campylobacter_D jejuni_A
WP_169972420.1	WP_169972420.1/1-208 hypothetical protein [Campylobacter sp. RM12916]	Y{n1}Y{n2}C{n3}T{n4}D	dCache_1	Campylobacter sp. RM12916	d__Bacteria;p__Campylobacterota;c__Campylobacteria;o__Campylobacterales;f__Campylobacteraceae;g__Campylobacter_D;s__Campylobacter_D jejuni_A
WP_172285126.1	WP_172285126.1/1-208 hypothetical protein [Campylobacter sp. RM6914]	Y{n1}Y{n2}C{n3}T{n4}D	dCache_1	Campylobacter sp. RM6914	d__Bacteria;p__Campylobacterota;c__Campylobacteria;o__Campylobacterales;f__Campylobacteraceae;g__Campylobacter_D;s__Campylobacter_D jejuni_A
WP_042635812.1	WP_042635812.1/1-316 MULTISPECIES: methylaccepting chemotaxis protein [Campylobacter]	F{n1}W{n2}G{n3}T{n4}D	dCache_1,MCPsignal	Campylobacter	d__Bacteria;p__Campylobacterota;c__Campylobacteria;o__Campylobacterales;f__Campylobacteraceae;g__Campylobacter_D;s__Campylobacter_D jejuni_A
WP_074484202.1	WP_074484202.1/1-317 MULTISPECIES: methylaccepting chemotaxis protein, partial [Campylobacter]	F{n1}W{n2}G{n3}T{n4}D	dCache_1,MCPsignal	Campylobacter	d__Bacteria;p__Campylobacterota;c__Campylobacteria;o__Campylobacterales;f__Campylobacteraceae;g__Campylobacter_D;s__Campylobacter_D jejuni_A
WP_015016423.1	WP_015016423.1/1-317 MULTISPECIES: methylaccepting chemotaxis protein [Campylobacter]	F{n1}W{n2}G{n3}T{n4}D	dCache_1,MCPsignal	Campylobacter	d__Bacteria;p__Campylobacterota;c__Campylobacteria;o__Campylobacterales;f__Campylobacteraceae;g__Campylobacter_D;s__Campylobacter_D jejuni_A
WP_168977498.1	WP_168977498.1/1-316 methylaccepting chemotaxis protein [Campylobacter sp. CFSAN093227]	F{n1}W{n2}G{n3}T{n4}D	dCache_1,MCPsignal	Campylobacter sp. CFSAN093227	d__Bacteria;p__Campylobacterota;c__Campylobacteria;o__Campylobacterales;f__Campylobacteraceae;g__Campylobacter_D;s__Campylobacter_D jejuni_A
WP_168940538.1	WP_168940538.1/1-316 methylaccepting chemotaxis protein [Campylobacter sp. CFSAN093257]	F{n1}W{n2}G{n3}T{n4}D	dCache_1,MCPsignal	Campylobacter sp. CFSAN093257	d__Bacteria;p__Campylobacterota;c__Campylobacteria;o__Campylobacterales;f__Campylobacteraceae;g__Campylobacter_D;s__Campylobacter_D jejuni_A
WP_168952592.1	WP_168952592.1/1-317 methylaccepting chemotaxis protein [Campylobacter sp. CFSAN093259]	F{n1}W{n2}G{n3}T{n4}D	dCache_1,MCPsignal	Campylobacter sp. CFSAN093259	d__Bacteria;p__Campylobacterota;c__Campylobacteria;o__Campylobacterales;f__Campylobacteraceae;g__Campylobacter_D;s__Campylobacter_D jejuni_A
WP_137624124.1	WP_137624124.1/1-318 methylaccepting chemotaxis protein [Campylobacter sp. MIT 105678]	F{n1}W{n2}V{n3}T{n4}D	dCache_1,MCPsignal	Campylobacter sp. MIT 105678	d__Bacteria;p__Campylobacterota;c__Campylobacteria;o__Campylobacterales;f__Campylobacteraceae;g__Campylobacter_D;s__Campylobacter_D jejuni_A
WP_148308456.1	WP_148308456.1/1-295 methylaccepting chemotaxis protein [Campylobacter volucris]	F{n1}W{n2}T{n3}T{n4}D	dCache_1,MCPsignal	Campylobacter volucris	d__Bacteria;p__Campylobacterota;c__Campylobacteria;o__Campylobacterales;f__Campylobacteraceae;g__Campylobacter_D;s__Campylobacter_D volucris
WP_165955946.1	WP_165955946.1/1-295 methylaccepting chemotaxis protein [Campylobacter volucris]	F{n1}W{n2}T{n3}T{n4}D	dCache_1,MCPsignal	Campylobacter volucris	d__Bacteria;p__Campylobacterota;c__Campylobacteria;o__Campylobacterales;f__Campylobacteraceae;g__Campylobacter_D;s__Campylobacter_D volucris
WP_011138770.1	WP_011138770.1/1-265 methylaccepting chemotaxis protein [Wolinella succinogenes]	Y{n1}Y{n2}M{n3}T{n4}D	dCache_1,MCPsignal	Wolinella succinogenes	d__Bacteria;p__Campylobacterota;c__Campylobacteria;o__Campylobacterales;f__Helicobacteraceae;g__Wolinella;s__Wolinella succinogenes
WP_014769214.1	WP_014769214.1/1-276 methylaccepting chemotaxis protein [Sulfurospirillum barnesii]	Y{n1}W{n2}L{n3}T{n4}D	dCache_1,HAMP,MCPsignal	Sulfurospirillum barnesii	d__Bacteria;p__Campylobacterota;c__Campylobacteria;o__Campylobacterales;f__Sulfurospirillaceae;g__Sulfurospirillum;s__Sulfurospirillum barnesii
WP_060826063.1	WP_060826063.1/1-278 methylaccepting chemotaxis protein [Sulfurospirillum cavolei]	Y{n1}W{n2}L{n3}T{n4}D	dCache_1,HAMP,MCPsignal	Sulfurospirillum cavolei	d__Bacteria;p__Campylobacterota;c__Campylobacteria;o__Campylobacterales;f__Sulfurospirillaceae;g__Sulfurospirillum;s__Sulfurospirillum cavolei
WP_231964759.1	WP_231964759.1 methyl-accepting chemotaxis protein [Sulfurospirillum cavolei]	Y{n1}W{n2}L{n3}T{n4}D	dCache_1,HAMP,MCPsignal	Sulfurospirillum cavolei	d__Bacteria;p__Campylobacterota;c__Campylobacteria;o__Campylobacterales;f__Sulfurospirillaceae;g__Sulfurospirillum;s__Sulfurospirillum cavolei
WP_012856985.1	WP_012856985.1/1-279 methylaccepting chemotaxis protein [Sulfurospirillum deleyianum]	Y{n1}W{n2}L{n3}T{n4}D	dCache_1,HAMP,MCPsignal	Sulfurospirillum deleyianum	d__Bacteria;p__Campylobacterota;c__Campylobacteria;o__Campylobacterales;f__Sulfurospirillaceae;g__Sulfurospirillum;s__Sulfurospirillum deleyianum
WP_069477852.1	WP_069477852.1/1-278 methylaccepting chemotaxis protein [Sulfurospirillum halorespirans]	Y{n1}W{n2}L{n3}T{n4}D	dCache_1,HAMP,MCPsignal	Sulfurospirillum halorespirans	d__Bacteria;p__Campylobacterota;c__Campylobacteria;o__Campylobacterales;f__Sulfurospirillaceae;g__Sulfurospirillum;s__Sulfurospirillum halorespirans
WP_024955694.1	WP_024955694.1/1-279 HAMP domaincontaining protein [Sulfurospirillum arcachonense]	Y{n1}W{n2}L{n3}T{n4}D	dCache_1,HAMP,MCPsignal	Sulfurospirillum arcachonense	d__Bacteria;p__Campylobacterota;c__Campylobacteria;o__Campylobacterales;f__Sulfurospirillaceae;g__Sulfurospirillum;s__Sulfurospirillum sp000743525
WP_096046467.1	WP_096046467.1/1-294 methylaccepting chemotaxis protein [Sulfurospirillum sp. JPD1]	Y{n1}W{n2}L{n3}T{n4}D	dCache_1,HAMP,MCPsignal	Sulfurospirillum sp. JPD1	d__Bacteria;p__Campylobacterota;c__Campylobacteria;o__Campylobacterales;f__Sulfurospirillaceae;g__Sulfurospirillum;s__Sulfurospirillum sp000743525
WP_088437326.1	WP_088437326.1/1-279 methylaccepting chemotaxis protein [Sulfurospirillum sp. SL22]	Y{n1}W{n2}L{n3}T{n4}D	dCache_1,HAMP,MCPsignal	Sulfurospirillum sp. SL22	d__Bacteria;p__Campylobacterota;c__Campylobacteria;o__Campylobacterales;f__Sulfurospirillaceae;g__Sulfurospirillum;s__Sulfurospirillum sp000743525
WP_238099216.1	WP_238099216.1 methyl-accepting chemotaxis protein [Sulfurospirillum sp. SL2-1]	Y{n1}W{n2}L{n3}T{n4}D	dCache_1,HAMP,MCPsignal	Sulfurospirillum sp. SL2-1	d__Bacteria;p__Campylobacterota;c__Campylobacteria;o__Campylobacterales;f__Sulfurospirillaceae;g__Sulfurospirillum;s__Sulfurospirillum sp002162315
WP_022669803.1	WP_022669803.1/1-257 SpoIIE family protein phosphatase [Hippea alviniae]	Y{n1}W{n2}M{n3}T{n4}D	dCache_1,HAMP,SpoIIE	Hippea alviniae	d__Bacteria;p__Campylobacterota;c__Desulfurellia;o__Desulfurellales;f__Hippeaceae;g__Hippea;s__Hippea alviniae
WP_075064308.1	WP_075064308.1/1-304 HAMP domaincontaining protein [Ornatilinea apprima]	Y{n1}Y{n2}L{n3}S{n4}D	dCache_1,HAMP,MCPsignal	Ornatilinea apprima	d__Bacteria;p__Chloroflexota;c__Anaerolineae;o__Anaerolineales;f__Anaerolineaceae;g__Ornatilinea;s__Ornatilinea apprima
WP_099532683.1	WP_099532683.1/1-316 HAMP domaincontaining protein [Limnothrix sp. PR1529]	Y{n1}W{n2}S{n3}S{n4}D	dCache_1,HAMP,Guanylate_cyc	Limnothrix sp. PR1529	d__Bacteria;p__Cyanobacteria;c__Cyanobacteriia;o__CACIAM-69d;f__CACIAM-69d;g__CACIAM-69d;s__CACIAM-69d sp001698445
WP_106286784.1	WP_106286784.1/1-321 response regulator [Merismopedia glauca]	Y{n1}W{n2}A{n3}T{n4}D	dCache_1,HAMP,HisKA,HATPase_c,Response_reg	Merismopedia glauca	d__Bacteria;p__Cyanobacteria;c__Cyanobacteriia;o__Cyanobacteriales;f__Chamaesiphonaceae;g__Merismopedia;s__Merismopedia glauca
WP_045053476.1	WP_045053476.1/1-290 hybrid sensor histidine kinase/response regulator [Aliterella atlantica]	F{n1}W{n2}S{n3}S{n4}D	dCache_1,HAMP,HisKA,HATPase_c,Response_reg	Aliterella atlantica	d__Bacteria;p__Cyanobacteria;c__Cyanobacteriia;o__Cyanobacteriales;f__Chroococcidiopsidaceae;g__Aliterella;s__Aliterella atlantica
WP_106168289.1	WP_106168289.1/1-321 hybrid sensor histidine kinase/response regulator [Chroococcidiopsis cubana]	Y{n1}W{n2}S{n3}T{n4}D	dCache_1,HAMP,HisKA,HATPase_c,Response_reg	Chroococcidiopsis cubana	d__Bacteria;p__Cyanobacteria;c__Cyanobacteriia;o__Cyanobacteriales;f__Chroococcidiopsidaceae;g__Chroococcidiopsis;s__Chroococcidiopsis thermalis
WP_106546498.1	WP_106546498.1/1-306 hybrid sensor histidine kinase/response regulator [Chroococcidiopsis sp. CCALA 051]	Y{n1}W{n2}S{n3}T{n4}D	dCache_1,HAMP,HisKA,HATPase_c,Response_reg	Chroococcidiopsis sp. CCALA 051	d__Bacteria;p__Cyanobacteria;c__Cyanobacteriia;o__Cyanobacteriales;f__Chroococcidiopsidaceae;g__Chroococcidiopsis;s__Chroococcidiopsis thermalis
WP_169245358.1	WP_169245358.1/1-327 response regulator [Chroococcidiopsis sp. PCC 6712]	Y{n1}W{n2}S{n3}T{n4}D	dCache_1,HAMP,HisKA,HATPase_c,Response_reg	Chroococcidiopsis sp. PCC 6712	d__Bacteria;p__Cyanobacteria;c__Cyanobacteriia;o__Cyanobacteriales;f__Chroococcidiopsidaceae;g__Chroococcidiopsis;s__Chroococcidiopsis thermalis
WP_104548617.1	WP_104548617.1/1-281 response regulator [Chroococcidiopsis sp. TS821]	Y{n1}W{n2}L{n3}T{n4}D	dCache_1,HAMP,HisKA,HATPase_c,Response_reg	Chroococcidiopsis sp. TS821	d__Bacteria;p__Cyanobacteria;c__Cyanobacteriia;o__Cyanobacteriales;f__Chroococcidiopsidaceae;g__Chroococcidiopsis;s__Chroococcidiopsis thermalis
WP_015153434.1	WP_015153434.1/1-309 hybrid sensor histidine kinase/response regulator [Chroococcidiopsis thermalis]	Y{n1}W{n2}S{n3}T{n4}D	dCache_1,HAMP,HisKA,HATPase_c,Response_reg	Chroococcidiopsis thermalis	d__Bacteria;p__Cyanobacteria;c__Cyanobacteriia;o__Cyanobacteriales;f__Chroococcidiopsidaceae;g__Chroococcidiopsis;s__Chroococcidiopsis thermalis
WP_106217445.1	WP_106217445.1/1-309 hybrid sensor histidine kinase/response regulator [Cyanosarcina burmensis]	Y{n1}W{n2}S{n3}T{n4}D	dCache_1,HAMP,HisKA,HATPase_c,Response_reg	Cyanosarcina burmensis	d__Bacteria;p__Cyanobacteria;c__Cyanobacteriia;o__Cyanobacteriales;f__Chroococcidiopsidaceae;g__Chroococcidiopsis;s__Chroococcidiopsis thermalis
WP_084544419.1	WP_084544419.1/1-328 response regulator [Chroogloeocystis siderophila]	Y{n1}W{n2}L{n3}T{n4}D	dCache_1,HAMP,HisKA,HATPase_c,Response_reg	Chroogloeocystis siderophila	d__Bacteria;p__Cyanobacteria;c__Cyanobacteriia;o__Cyanobacteriales;f__Chroococcidiopsidaceae;g__Chroogloeocystis;s__Chroogloeocystis siderophila
WP_015189216.1	WP_015189216.1/1-288 hybrid sensor histidine kinase/response regulator [Gloeocapsa sp. PCC 7428]	Y{n1}W{n2}L{n3}S{n4}D	dCache_1,HAMP,HisKA,HATPase_c,Response_reg	Gloeocapsa sp. PCC 7428	d__Bacteria;p__Cyanobacteria;c__Cyanobacteriia;o__Cyanobacteriales;f__Chroococcidiopsidaceae;g__Chroogloeocystis;s__Chroogloeocystis sp000317555
WP_105218669.1	WP_105218669.1/1-287 response regulator [Gloeocapsopsis sp. AAB1 = 1H9]	Y{n1}W{n2}L{n3}T{n4}D	dCache_1,HAMP,HisKA,HATPase_c,Response_reg	Gloeocapsopsis sp. AAB1 = 1H9	d__Bacteria;p__Cyanobacteria;c__Cyanobacteriia;o__Cyanobacteriales;f__Chroococcidiopsidaceae;g__Chroogloeocystis;s__Chroogloeocystis sp002964865
WP_105222179.1	WP_105222179.1/1-321 PAS domain Sbox protein [Gloeocapsopsis sp. AAB1 = 1H9]	Y{n1}W{n2}A{n3}T{n4}D	dCache_1,PAS_3,PAS_3,PAS_3,HisKA,HATPase_c	Gloeocapsopsis sp. AAB1 = 1H9	d__Bacteria;p__Cyanobacteria;c__Cyanobacteriia;o__Cyanobacteriales;f__Chroococcidiopsidaceae;g__Chroogloeocystis;s__Chroogloeocystis sp002964865
WP_015184870.1	WP_015184870.1/1-321 methylaccepting chemotaxis protein [Microcoleus sp. PCC 7113]	Y{n1}W{n2}S{n3}S{n4}D	dCache_1,HAMP	Microcoleus sp. PCC 7113	d__Bacteria;p__Cyanobacteria;c__Cyanobacteriia;o__Cyanobacteriales;f__Coleofasciculaceae;g__PCC7113;s__PCC7113 sp000317515
WP_155897895.1	WP_155897895.1/1-340 response regulator [Microcoleus sp. PCC 7113]	Y{n1}W{n2}S{n3}S{n4}D	dCache_1,HAMP,PAS_4,HisKA,HATPase_c,Response_reg,Guanylate_cyc	Microcoleus sp. PCC 7113	d__Bacteria;p__Cyanobacteria;c__Cyanobacteriia;o__Cyanobacteriales;f__Coleofasciculaceae;g__PCC7113;s__PCC7113 sp000317515
WP_069789267.1	WP_069789267.1/1-314 PAS domaincontaining protein [Cyanobacterium sp. IPPAS B1200]	Y{n1}W{n2}Y{n3}S{n4}D	dCache_1,PAS_3,PAS_3,PAS_3,PAS_4,HisKA,HATPase_c,Response_reg	Cyanobacterium sp. IPPAS B1200	d__Bacteria;p__Cyanobacteria;c__Cyanobacteriia;o__Cyanobacteriales;f__Cyanobacteriaceae;g__Cyanobacterium;s__Cyanobacterium stanieri
WP_066346842.1	WP_066346842.1/1-320 PAS domaincontaining protein [Geminocystis sp. NIES3708]	Y{n1}W{n2}A{n3}S{n4}D	dCache_1,PAS_3,PAS_3,PAS_3,HisKA,HATPase_c,Response_reg	Geminocystis sp. NIES3708	d__Bacteria;p__Cyanobacteria;c__Cyanobacteriia;o__Cyanobacteriales;f__Cyanobacteriaceae;g__Geminocystis;s__Geminocystis herdmanii
WP_017295137.1	WP_017295137.1/1-309 PAS domain Sbox protein [Geminocystis herdmanii]	Y{n1}W{n2}A{n3}S{n4}D	dCache_1,PAS_3,PAS_3,PAS_3,PAS_4,HisKA,HATPase_c,Response_reg	Geminocystis herdmanii	d__Bacteria;p__Cyanobacteria;c__Cyanobacteriia;o__Cyanobacteriales;f__Cyanobacteriaceae;g__Geminocystis;s__Geminocystis herdmanii
WP_066118712.1	WP_066118712.1/1-319 PAS domain Sbox protein [Geminocystis sp. NIES3709]	Y{n1}W{n2}A{n3}S{n4}D	dCache_1,PAS_3,PAS_3,PAS_3,PAS_4,HisKA,HATPase_c,Response_reg	Geminocystis sp. NIES3709	d__Bacteria;p__Cyanobacteria;c__Cyanobacteriia;o__Cyanobacteriales;f__Cyanobacteriaceae;g__Geminocystis;s__Geminocystis herdmanii
WP_069967606.1	WP_069967606.1/1-316 response regulator [Desertifilum sp. IPPAS B1220]	Y{n1}W{n2}S{n3}S{n4}D	dCache_1,HAMP,HisKA,HATPase_c,Response_reg,Guanylate_cyc	Desertifilum sp. IPPAS B1220	d__Bacteria;p__Cyanobacteria;c__Cyanobacteriia;o__Cyanobacteriales;f__Desertifilaceae;g__Desertifilum;s__Desertifilum sp001746915
WP_071517924.1	WP_071517924.1/1-305 hybrid sensor histidine kinase/response regulator [Geitlerinema sp. PCC 9228]	F{n1}W{n2}M{n3}T{n4}D	dCache_1,HAMP,HisKA,HATPase_c,Response_reg	Geitlerinema sp. PCC 9228	d__Bacteria;p__Cyanobacteria;c__Cyanobacteriia;o__Cyanobacteriales;f__Geitlerinemaceae_A;g__PCC-9228;s__PCC-9228 sp001870905
WP_084415511.1	WP_084415511.1/1-261 HAMP domaincontaining protein [Phormidium willei]	Y{n1}Y{n2}L{n3}S{n4}D	dCache_1,HAMP,MCPsignal	Phormidium willei	d__Bacteria;p__Cyanobacteria;c__Cyanobacteriia;o__Cyanobacteriales;f__Geitlerinemaceae;g__Phormidium_A;s__Phormidium_A sp001314905
WP_068791127.1	WP_068791127.1 methyl-accepting chemotaxis protein [Phormidium willei]	Y{n1}Y{n2}L{n3}S{n4}D	dCache_1,HAMP,MCPsignal	Phormidium willei	d__Bacteria;p__Cyanobacteria;c__Cyanobacteriia;o__Cyanobacteriales;f__Geitlerinemaceae;g__Phormidium_A;s__Phormidium_A sp001314905
WP_008273865.1	WP_008273865.1/1-290 PAS domain Sbox protein [Crocosphaera chwakensis]	Y{n1}W{n2}L{n3}S{n4}D	dCache_1,PAS_8,PAS_3,PAS_9,PAS,PAS_9,PAS_3,PAS_3,HisKA,HATPase_c	Crocosphaera chwakensis	d__Bacteria;p__Cyanobacteria;c__Cyanobacteriia;o__Cyanobacteriales;f__Microcystaceae;g__Crocosphaera;s__Crocosphaera chwakensis
WP_009545278.1	WP_009545278.1/1-289 PAS domain Sbox protein [Crocosphaera subtropica]	Y{n1}W{n2}L{n3}S{n4}D	dCache_1,PAS,PAS_3,PAS_9,PAS,PAS_9,PAS,PAS_3,PAS_3,HisKA,HATPase_c	Crocosphaera subtropica	d__Bacteria;p__Cyanobacteria;c__Cyanobacteriia;o__Cyanobacteriales;f__Microcystaceae;g__Crocosphaera;s__Crocosphaera subtropica
WP_015143101.1	WP_015143101.1/1-325 hybrid sensor histidine kinase/response regulator [Pleurocapsa minor]	Y{n1}W{n2}S{n3}S{n4}D	dCache_1,HAMP,HisKA,HATPase_c,Response_reg	Pleurocapsa minor	d__Bacteria;p__Cyanobacteria;c__Cyanobacteriia;o__Cyanobacteriales;f__Microcystaceae;g__Hydrococcus;s__Hydrococcus minor
WP_015144629.1	WP_015144629.1/1-271 hybrid sensor histidine kinase/response regulator [Pleurocapsa minor]	Y{n1}W{n2}S{n3}S{n4}D	dCache_1,HAMP,HisKA,HATPase_c,Response_reg	Pleurocapsa minor	d__Bacteria;p__Cyanobacteria;c__Cyanobacteriia;o__Cyanobacteriales;f__Microcystaceae;g__Hydrococcus;s__Hydrococcus minor
WP_073599651.1	WP_073599651.1/1-321 response regulator [Hydrococcus rivularis]	Y{n1}W{n2}S{n3}S{n4}D	dCache_1,HAMP,HisKA,HATPase_c,Response_reg	Hydrococcus rivularis	d__Bacteria;p__Cyanobacteria;c__Cyanobacteriia;o__Cyanobacteriales;f__Microcystaceae;g__Hydrococcus;s__Hydrococcus rivularis
WP_073599357.1	WP_073599357.1/1-272 hybrid sensor histidine kinase/response regulator [Hydrococcus rivularis]	Y{n1}W{n2}S{n3}S{n4}D	dCache_1,HAMP,HisKA,HATPase_c,Response_reg	Hydrococcus rivularis	d__Bacteria;p__Cyanobacteria;c__Cyanobacteriia;o__Cyanobacteriales;f__Microcystaceae;g__Hydrococcus;s__Hydrococcus rivularis
WP_073600691.1	WP_073600691.1/1-330 response regulator [Hydrococcus rivularis]	Y{n1}W{n2}S{n3}S{n4}D	dCache_1,HAMP,HisKA,HATPase_c,Response_reg	Hydrococcus rivularis	d__Bacteria;p__Cyanobacteria;c__Cyanobacteriia;o__Cyanobacteriales;f__Microcystaceae;g__Hydrococcus;s__Hydrococcus rivularis
WP_073598255.1	WP_073598255.1/1-312 hybrid sensor histidine kinase/response regulator [Hydrococcus rivularis]	Y{n1}W{n2}S{n3}S{n4}D	dCache_1,HAMP,HisKA,HATPase_c,Response_reg	Hydrococcus rivularis	d__Bacteria;p__Cyanobacteria;c__Cyanobacteriia;o__Cyanobacteriales;f__Microcystaceae;g__Hydrococcus;s__Hydrococcus rivularis
WP_012595843.1	WP_012595843.1/1-295 SpoIIE family protein phosphatase [Rippkaea orientalis]	Y{n1}W{n2}A{n3}T{n4}D	dCache_1,HAMP,PAS,SpoIIE	Rippkaea orientalis	d__Bacteria;p__Cyanobacteria;c__Cyanobacteriia;o__Cyanobacteriales;f__Microcystaceae;g__Rippkaea;s__Rippkaea orientalis
WP_016953095.1	WP_016953095.1/1-315 hybrid sensor histidine kinase/response regulator [Anabaena sp. PCC 7108]	Y{n1}W{n2}S{n3}S{n4}D	dCache_1,HAMP,HisKA,HATPase_c,Response_reg	Anabaena sp. PCC 7108	d__Bacteria;p__Cyanobacteria;c__Cyanobacteriia;o__Cyanobacteriales;f__Nostocaceae;g__Anabaena;s__Anabaena sp000332135
WP_016950591.1	WP_016950591.1/1-311 PAS domain Sbox protein [Anabaena sp. PCC 7108]	Y{n1}W{n2}S{n3}S{n4}D	dCache_1,PAS_9,PAS_9,PAS_3,PAS_3,PAS_3,PAS_8,PAS_3,GGDEF	Anabaena sp. PCC 7108	d__Bacteria;p__Cyanobacteria;c__Cyanobacteriia;o__Cyanobacteriales;f__Nostocaceae;g__Anabaena;s__Anabaena sp000332135
WP_015114221.1	WP_015114221.1/1-240 response regulator [Nostoc sp. PCC 7107]	Y{n1}W{n2}S{n3}S{n4}D	dCache_1,HAMP,HisKA,HATPase_c,Response_reg	Nostoc sp. PCC 7107	d__Bacteria;p__Cyanobacteria;c__Cyanobacteriia;o__Cyanobacteriales;f__Nostocaceae;g__Anabaenopsis;s__Anabaenopsis sp000316625
WP_096576634.1	WP_096576634.1/1-336 response regulator [Anabaenopsis circularis]	Y{n1}W{n2}S{n3}S{n4}D	dCache_1,HAMP,HisKA,HATPase_c,Response_reg	Anabaenopsis circularis	d__Bacteria;p__Cyanobacteria;c__Cyanobacteriia;o__Cyanobacteriales;f__Nostocaceae;g__Anabaenopsis;s__Anabaenopsis sp003990705
WP_168503754.1	WP_168503754.1/1-264 hypothetical protein [Anabaena sp. UHCC 0187]	Y{n1}W{n2}S{n3}S{n4}D	dCache_1,HAMP,Guanylate_cyc	Anabaena sp. UHCC 0187	d__Bacteria;p__Cyanobacteria;c__Cyanobacteriia;o__Cyanobacteriales;f__Nostocaceae;g__Aphanizomenon_A;s__Aphanizomenon_A sp001277295
WP_042465114.1	WP_042465114.1/1-338 HAMP domaincontaining protein [Anabaena cylindrica]	Y{n1}W{n2}A{n3}S{n4}D	dCache_1,HAMP,HisKA,HATPase_c	Anabaena cylindrica	d__Bacteria;p__Cyanobacteria;c__Cyanobacteriia;o__Cyanobacteriales;f__Nostocaceae;g__Aphanizomenon_A;s__Aphanizomenon_A sp001277295
WP_015215387.1	WP_015215387.1/1-338 HAMP domaincontaining protein [Anabaena cylindrica]	Y{n1}W{n2}A{n3}S{n4}D	dCache_1,HAMP,HisKA,HATPase_c	Anabaena cylindrica	d__Bacteria;p__Cyanobacteria;c__Cyanobacteriia;o__Cyanobacteriales;f__Nostocaceae;g__Aphanizomenon_A;s__Aphanizomenon_A sp001277295
WP_167727435.1	WP_167727435.1/1-271 HAMP domaincontaining protein [Tolypothrix sp. PCC 7910]	Y{n1}W{n2}T{n3}S{n4}D	dCache_1,HAMP,HisKA,HATPase_c	Tolypothrix sp. PCC 7910	d__Bacteria;p__Cyanobacteria;c__Cyanobacteriia;o__Cyanobacteriales;f__Nostocaceae;g__Aulosira;s__Aulosira diplosiphon
WP_167726234.1	WP_167726234.1/1-334 HAMP domaincontaining protein [Tolypothrix sp. PCC 7910]	Y{n1}W{n2}A{n3}S{n4}D	dCache_1,HAMP,HisKA,HATPase_c	Tolypothrix sp. PCC 7910	d__Bacteria;p__Cyanobacteria;c__Cyanobacteriia;o__Cyanobacteriales;f__Nostocaceae;g__Aulosira;s__Aulosira diplosiphon
WP_089127970.1	WP_089127970.1/1-319 response regulator [Tolypothrix sp. NIES4075]	Y{n1}W{n2}A{n3}S{n4}D	dCache_1,HAMP,HisKA,HATPase_c,Response_reg	Tolypothrix sp. NIES4075	d__Bacteria;p__Cyanobacteria;c__Cyanobacteriia;o__Cyanobacteriales;f__Nostocaceae;g__Aulosira;s__Aulosira diplosiphon
WP_167722069.1	WP_167722069.1/1-272 response regulator [Tolypothrix sp. PCC 7910]	Y{n1}W{n2}S{n3}S{n4}D	dCache_1,HAMP,HisKA,HATPase_c,Response_reg	Tolypothrix sp. PCC 7910	d__Bacteria;p__Cyanobacteria;c__Cyanobacteriia;o__Cyanobacteriales;f__Nostocaceae;g__Aulosira;s__Aulosira diplosiphon
WP_167727262.1	WP_167727262.1/1-293 response regulator [Tolypothrix sp. PCC 7910]	Y{n1}W{n2}S{n3}S{n4}D	dCache_1,HisKA,HATPase_c,Response_reg	Tolypothrix sp. PCC 7910	d__Bacteria;p__Cyanobacteria;c__Cyanobacteriia;o__Cyanobacteriales;f__Nostocaceae;g__Aulosira;s__Aulosira diplosiphon
WP_086685959.1	WP_086685959.1/1-326 sensor histidine kinase [Nostoc sp. T09]	Y{n1}W{n2}A{n3}S{n4}D	dCache_1,HAMP,HisKA,HATPase_c	Nostoc sp. T09	d__Bacteria;p__Cyanobacteria;c__Cyanobacteriia;o__Cyanobacteriales;f__Nostocaceae;g__Aulosira;s__Aulosira sp002154695
WP_086833594.1	WP_086833594.1/1-331 HAMP domaincontaining protein [Nostoc sp. RF31YmG]	Y{n1}W{n2}A{n3}S{n4}D	dCache_1,HAMP,HisKA,HATPase_c	Nostoc sp. RF31YmG	d__Bacteria;p__Cyanobacteria;c__Cyanobacteriia;o__Cyanobacteriales;f__Nostocaceae;g__Aulosira;s__Aulosira sp002154725
WP_127078374.1	WP_127078374.1/1-274 hybrid sensor histidine kinase/response regulator [Calothrix desertica]	Y{n1}W{n2}A{n3}S{n4}D	dCache_1,HAMP,HisKA,HATPase_c,Response_reg	Calothrix desertica	d__Bacteria;p__Cyanobacteria;c__Cyanobacteriia;o__Cyanobacteriales;f__Nostocaceae;g__Calothrix;s__Calothrix desertica
WP_127080345.1	WP_127080345.1/1-239 hybrid sensor histidine kinase/response regulator [Calothrix desertica]	Y{n1}W{n2}S{n3}S{n4}D	dCache_1,HAMP,HisKA,HATPase_c,Response_reg	Calothrix desertica	d__Bacteria;p__Cyanobacteria;c__Cyanobacteriia;o__Cyanobacteriales;f__Nostocaceae;g__Calothrix;s__Calothrix desertica
WP_127085435.1	WP_127085435.1/1-323 hybrid sensor histidine kinase/response regulator [Calothrix desertica]	F{n1}W{n2}A{n3}S{n4}D	dCache_1,HisKA,HATPase_c,Response_reg	Calothrix desertica	d__Bacteria;p__Cyanobacteria;c__Cyanobacteriia;o__Cyanobacteriales;f__Nostocaceae;g__Calothrix;s__Calothrix desertica
WP_158224909.1	WP_158224909.1/1-265 response regulator [Calothrix elsteri]	Y{n1}W{n2}A{n3}S{n4}D	dCache_1,HAMP,PAS_4,HisKA,HATPase_c,Response_reg	Calothrix elsteri	d__Bacteria;p__Cyanobacteria;c__Cyanobacteriia;o__Cyanobacteriales;f__Nostocaceae;g__Calothrix;s__Calothrix elsteri
WP_019492415.1	WP_019492415.1/1-309 hybrid sensor histidine kinase/response regulator [Calothrix sp. PCC 7103]	F{n1}W{n2}A{n3}S{n4}D	dCache_1,HisKA,HATPase_c,Response_reg	Calothrix sp. PCC 7103	d__Bacteria;p__Cyanobacteria;c__Cyanobacteriia;o__Cyanobacteriales;f__Nostocaceae;g__Calothrix;s__Calothrix sp000331305
WP_096641627.1	WP_096641627.1/1-341 HAMP domaincontaining protein [Calothrix brevissima]	Y{n1}W{n2}A{n3}S{n4}D	dCache_1,HAMP,HisKA,HATPase_c	Calothrix brevissima	d__Bacteria;p__Cyanobacteria;c__Cyanobacteriia;o__Cyanobacteriales;f__Nostocaceae;g__Calothrix;s__Calothrix sp004296455
WP_073620413.1	WP_073620413.1/1-293 sensor histidine kinase [Calothrix sp. HK06]	F{n1}W{n2}A{n3}S{n4}D	dCache_1,HAMP,HisKA,HATPase_c	Calothrix sp. HK06	d__Bacteria;p__Cyanobacteria;c__Cyanobacteriia;o__Cyanobacteriales;f__Nostocaceae;g__Calothrix;s__Calothrix sp004296455
WP_096590672.1	WP_096590672.1/1-293 HAMP domaincontaining protein [Calothrix sp. NIES2098]	Y{n1}W{n2}T{n3}S{n4}D	dCache_1,HAMP,HisKA,HATPase_c	Calothrix sp. NIES2098	d__Bacteria;p__Cyanobacteria;c__Cyanobacteriia;o__Cyanobacteriales;f__Nostocaceae;g__Calothrix;s__Calothrix sp004296455
WP_096591640.1	WP_096591640.1/1-272 response regulator [Calothrix sp. NIES2098]	Y{n1}W{n2}S{n3}S{n4}D	dCache_1,HAMP,HisKA,HATPase_c,Response_reg	Calothrix sp. NIES2098	d__Bacteria;p__Cyanobacteria;c__Cyanobacteriia;o__Cyanobacteriales;f__Nostocaceae;g__Calothrix;s__Calothrix sp004296455
WP_096596951.1	WP_096596951.1/1-282 hybrid sensor histidine kinase/response regulator [Calothrix sp. NIES2100]	Y{n1}W{n2}S{n3}S{n4}D	dCache_1,HAMP,HisKA,HATPase_c,Response_reg	Calothrix sp. NIES2100	d__Bacteria;p__Cyanobacteria;c__Cyanobacteriia;o__Cyanobacteriales;f__Nostocaceae;g__Calothrix;s__Calothrix sp004296455
WP_096588305.1	WP_096588305.1/1-300 hybrid sensor histidine kinase/response regulator [Calothrix sp. NIES2098]	Y{n1}F{n2}M{n3}T{n4}D	dCache_1,HisKA,HATPase_c,Response_reg	Calothrix sp. NIES2098	d__Bacteria;p__Cyanobacteria;c__Cyanobacteriia;o__Cyanobacteriales;f__Nostocaceae;g__Calothrix;s__Calothrix sp004296455
WP_016873344.1	WP_016873344.1/1-276 HAMP domaincontaining protein [Chlorogloeopsis fritschii]	Y{n1}W{n2}A{n3}S{n4}D	dCache_1,HAMP,HisKA,HATPase_c	Chlorogloeopsis fritschii	d__Bacteria;p__Cyanobacteria;c__Cyanobacteriia;o__Cyanobacteriales;f__Nostocaceae;g__Chlorogloeopsis;s__Chlorogloeopsis fritschii
WP_016878237.1	WP_016878237.1/1-274 HAMP domaincontaining protein [Chlorogloeopsis fritschii]	Y{n1}W{n2}V{n3}S{n4}D	dCache_1,HAMP,HisKA,HATPase_c	Chlorogloeopsis fritschii	d__Bacteria;p__Cyanobacteria;c__Cyanobacteriia;o__Cyanobacteriales;f__Nostocaceae;g__Chlorogloeopsis;s__Chlorogloeopsis fritschii
WP_168643753.1	WP_168643753.1/1-211 diguanylate cyclase [Dolichospermum sp. UHCC 0259]	Y{n1}W{n2}C{n3}S{n4}D	dCache_1,HAMP,PAS,PAS_3,GGDEF	Dolichospermum sp. UHCC 0259	d__Bacteria;p__Cyanobacteria;c__Cyanobacteriia;o__Cyanobacteriales;f__Nostocaceae;g__Dolichospermum;s__Dolichospermum circinale
WP_168204387.1	WP_168204387.1/1-321 diguanylate cyclase [Dolichospermum sp. UHCC 0315A]	Y{n1}W{n2}C{n3}S{n4}D	dCache_1,HAMP,PAS_8,PAS_3,PAS_3,GGDEF	Dolichospermum sp. UHCC 0315A	d__Bacteria;p__Cyanobacteria;c__Cyanobacteriia;o__Cyanobacteriales;f__Nostocaceae;g__Dolichospermum;s__Dolichospermum circinale
WP_168633484.1	WP_168633484.1/1-321 Cache 3/Cache 2 fusion domaincontaining protein [Dolichospermum sp. UHCC 0260]	Y{n1}W{n2}C{n3}S{n4}D	dCache_1	Dolichospermum sp. UHCC 0260	d__Bacteria;p__Cyanobacteria;c__Cyanobacteriia;o__Cyanobacteriales;f__Nostocaceae;g__Dolichospermum;s__Dolichospermum circinale
WP_017312417.1	WP_017312417.1/1-290 HAMP domaincontaining protein [Fischerella sp. PCC 9339]	Y{n1}W{n2}A{n3}T{n4}D	dCache_1,HAMP,HisKA,HATPase_c	Fischerella sp. PCC 9339	d__Bacteria;p__Cyanobacteria;c__Cyanobacteriia;o__Cyanobacteriales;f__Nostocaceae;g__Fischerella;s__Fischerella laminosa_A
WP_044450288.1	WP_044450288.1/1-290 HAMP domaincontaining protein [Mastigocladus laminosus]	Y{n1}W{n2}A{n3}T{n4}D	dCache_1,HAMP,HisKA,HATPase_c	Mastigocladus laminosus	d__Bacteria;p__Cyanobacteria;c__Cyanobacteriia;o__Cyanobacteriales;f__Nostocaceae;g__Fischerella;s__Fischerella laminosa_A
WP_016869655.1	WP_016869655.1/1-275 HAMP domaincontaining protein [Fischerella muscicola]	Y{n1}W{n2}A{n3}S{n4}D	dCache_1,HAMP,HisKA,HATPase_c	Fischerella muscicola	d__Bacteria;p__Cyanobacteria;c__Cyanobacteriia;o__Cyanobacteriales;f__Nostocaceae;g__Fischerella;s__Fischerella muscicola
WP_016859845.1	WP_016859845.1/1-289 HAMP domaincontaining protein [Fischerella muscicola]	Y{n1}W{n2}A{n3}S{n4}D	dCache_1,HAMP,HisKA,HATPase_c	Fischerella muscicola	d__Bacteria;p__Cyanobacteria;c__Cyanobacteriia;o__Cyanobacteriales;f__Nostocaceae;g__Fischerella;s__Fischerella muscicola
WP_073554890.1	WP_073554890.1/1-290 HAMP domaincontaining protein [Fischerella major]	Y{n1}W{n2}A{n3}S{n4}D	dCache_1,HAMP,HisKA,HATPase_c	Fischerella major	d__Bacteria;p__Cyanobacteria;c__Cyanobacteriia;o__Cyanobacteriales;f__Nostocaceae;g__Fischerella;s__Fischerella thermalis
WP_062248689.1	WP_062248689.1/1-291 HAMP domaincontaining protein [Fischerella sp. NIES3754]	Y{n1}W{n2}A{n3}S{n4}D	dCache_1,HAMP,HisKA,HATPase_c	Fischerella sp. NIES3754	d__Bacteria;p__Cyanobacteria;c__Cyanobacteriia;o__Cyanobacteriales;f__Nostocaceae;g__Fischerella;s__Fischerella thermalis
WP_096673608.1	WP_096673608.1/1-290 HAMP domaincontaining protein [Fischerella sp. NIES4106]	Y{n1}W{n2}A{n3}S{n4}D	dCache_1,HAMP,HisKA,HATPase_c	Fischerella sp. NIES4106	d__Bacteria;p__Cyanobacteria;c__Cyanobacteriia;o__Cyanobacteriales;f__Nostocaceae;g__Fischerella;s__Fischerella thermalis
WP_009756652.1	WP_009756652.1/1-291 HAMP domaincontaining protein [Fischerella thermalis]	Y{n1}W{n2}A{n3}S{n4}D	dCache_1,HAMP,HisKA,HATPase_c	Fischerella thermalis	d__Bacteria;p__Cyanobacteria;c__Cyanobacteriia;o__Cyanobacteriales;f__Nostocaceae;g__Fischerella;s__Fischerella thermalis
WP_102146621.1	WP_102146621.1/1-291 HAMP domaincontaining protein [Fischerella thermalis]	Y{n1}W{n2}A{n3}S{n4}D	dCache_1,HAMP,HisKA,HATPase_c	Fischerella thermalis	d__Bacteria;p__Cyanobacteria;c__Cyanobacteriia;o__Cyanobacteriales;f__Nostocaceae;g__Fischerella;s__Fischerella thermalis
WP_102147983.1	WP_102147983.1/1-291 HAMP domaincontaining protein [Fischerella thermalis]	Y{n1}W{n2}A{n3}S{n4}D	dCache_1,HAMP,HisKA,HATPase_c	Fischerella thermalis	d__Bacteria;p__Cyanobacteria;c__Cyanobacteriia;o__Cyanobacteriales;f__Nostocaceae;g__Fischerella;s__Fischerella thermalis
WP_102219130.1	WP_102219130.1/1-291 HAMP domaincontaining protein [Fischerella thermalis]	Y{n1}W{n2}A{n3}S{n4}D	dCache_1,HAMP,HisKA,HATPase_c	Fischerella thermalis	d__Bacteria;p__Cyanobacteria;c__Cyanobacteriia;o__Cyanobacteriales;f__Nostocaceae;g__Fischerella;s__Fischerella thermalis
WP_102166266.1	WP_102166266.1/1-291 HAMP domaincontaining protein [Fischerella thermalis]	Y{n1}W{n2}A{n3}S{n4}D	dCache_1,HAMP,HisKA,HATPase_c	Fischerella thermalis	d__Bacteria;p__Cyanobacteria;c__Cyanobacteriia;o__Cyanobacteriales;f__Nostocaceae;g__Fischerella;s__Fischerella thermalis
WP_102148616.1	WP_102148616.1/1-291 HAMP domaincontaining protein [Fischerella thermalis]	Y{n1}W{n2}A{n3}S{n4}D	dCache_1,HAMP,HisKA,HATPase_c	Fischerella thermalis	d__Bacteria;p__Cyanobacteria;c__Cyanobacteriia;o__Cyanobacteriales;f__Nostocaceae;g__Fischerella;s__Fischerella thermalis
WP_102170491.1	WP_102170491.1/1-291 HAMP domaincontaining protein [Fischerella thermalis]	Y{n1}W{n2}A{n3}S{n4}D	dCache_1,HAMP,HisKA,HATPase_c	Fischerella thermalis	d__Bacteria;p__Cyanobacteria;c__Cyanobacteriia;o__Cyanobacteriales;f__Nostocaceae;g__Fischerella;s__Fischerella thermalis
WP_114707689.1	WP_114707689.1/1-291 HAMP domaincontaining protein [Fischerella thermalis]	Y{n1}W{n2}A{n3}S{n4}D	dCache_1,HAMP,HisKA,HATPase_c	Fischerella thermalis	d__Bacteria;p__Cyanobacteria;c__Cyanobacteriia;o__Cyanobacteriales;f__Nostocaceae;g__Fischerella;s__Fischerella thermalis
WP_102147316.1	WP_102147316.1/1-291 HAMP domaincontaining protein [Fischerella thermalis]	Y{n1}W{n2}A{n3}S{n4}D	dCache_1,HAMP,HisKA,HATPase_c	Fischerella thermalis	d__Bacteria;p__Cyanobacteria;c__Cyanobacteriia;o__Cyanobacteriales;f__Nostocaceae;g__Fischerella;s__Fischerella thermalis
WP_102165104.1	WP_102165104.1/1-291 HAMP domaincontaining protein [Fischerella thermalis]	Y{n1}W{n2}A{n3}S{n4}D	dCache_1,HAMP,HisKA,HATPase_c	Fischerella thermalis	d__Bacteria;p__Cyanobacteria;c__Cyanobacteriia;o__Cyanobacteriales;f__Nostocaceae;g__Fischerella;s__Fischerella thermalis
WP_102175993.1	WP_102175993.1/1-291 HAMP domaincontaining protein [Fischerella thermalis]	Y{n1}W{n2}A{n3}S{n4}D	dCache_1,HAMP,HisKA,HATPase_c	Fischerella thermalis	d__Bacteria;p__Cyanobacteria;c__Cyanobacteriia;o__Cyanobacteriales;f__Nostocaceae;g__Fischerella;s__Fischerella thermalis
WP_102206615.1	WP_102206615.1/1-291 HAMP domaincontaining protein [Fischerella thermalis]	Y{n1}W{n2}A{n3}S{n4}D	dCache_1,HAMP,HisKA,HATPase_c	Fischerella thermalis	d__Bacteria;p__Cyanobacteria;c__Cyanobacteriia;o__Cyanobacteriales;f__Nostocaceae;g__Fischerella;s__Fischerella thermalis
WP_102220636.1	WP_102220636.1/1-213 HAMP domaincontaining protein [Fischerella thermalis]	Y{n1}W{n2}A{n3}S{n4}D	dCache_1,HAMP,HisKA,HATPase_c	Fischerella thermalis	d__Bacteria;p__Cyanobacteria;c__Cyanobacteriia;o__Cyanobacteriales;f__Nostocaceae;g__Fischerella;s__Fischerella thermalis
WP_102174875.1	WP_102174875.1/1-290 HAMP domaincontaining protein [Fischerella thermalis]	Y{n1}W{n2}A{n3}S{n4}D	dCache_1,HAMP,HisKA,HATPase_c	Fischerella thermalis	d__Bacteria;p__Cyanobacteria;c__Cyanobacteriia;o__Cyanobacteriales;f__Nostocaceae;g__Fischerella;s__Fischerella thermalis
WP_102180386.1	WP_102180386.1/1-290 HAMP domaincontaining protein [Fischerella thermalis]	Y{n1}W{n2}A{n3}S{n4}D	dCache_1,HAMP,HisKA,HATPase_c	Fischerella thermalis	d__Bacteria;p__Cyanobacteria;c__Cyanobacteriia;o__Cyanobacteriales;f__Nostocaceae;g__Fischerella;s__Fischerella thermalis
WP_102185006.1	WP_102185006.1/1-290 HAMP domaincontaining protein [Fischerella thermalis]	Y{n1}W{n2}A{n3}S{n4}D	dCache_1,HAMP,HisKA,HATPase_c	Fischerella thermalis	d__Bacteria;p__Cyanobacteria;c__Cyanobacteriia;o__Cyanobacteriales;f__Nostocaceae;g__Fischerella;s__Fischerella thermalis
WP_096728222.1	WP_096728222.1/1-336 HAMP domaincontaining protein [Nostoc carneum]	Y{n1}W{n2}A{n3}S{n4}D	dCache_1,HAMP,HisKA,HATPase_c	Nostoc carneum	d__Bacteria;p__Cyanobacteria;c__Cyanobacteriia;o__Cyanobacteriales;f__Nostocaceae;g__Nostoc_B;s__Nostoc_B sp001698435
WP_096557268.1	WP_096557268.1/1-316 sensor histidine kinase [Nostoc sp. NIES4103]	Y{n1}W{n2}V{n3}S{n4}D	dCache_1,HAMP,HisKA,HATPase_c	Nostoc sp. NIES4103	d__Bacteria;p__Cyanobacteria;c__Cyanobacteriia;o__Cyanobacteriales;f__Nostocaceae;g__Nostoc_B;s__Nostoc_B sp001698435
WP_096726633.1	WP_096726633.1/1-271 hybrid sensor histidine kinase/response regulator [Nostoc carneum]	Y{n1}W{n2}S{n3}S{n4}D	dCache_1,HAMP,HisKA,HATPase_c,Response_reg	Nostoc carneum	d__Bacteria;p__Cyanobacteria;c__Cyanobacteriia;o__Cyanobacteriales;f__Nostocaceae;g__Nostoc_B;s__Nostoc_B sp001698435
WP_103126214.1	WP_103126214.1/1-336 response regulator [Nostoc cycadae]	Y{n1}W{n2}S{n3}S{n4}D	dCache_1,HAMP,HisKA,HATPase_c,Response_reg	Nostoc cycadae	d__Bacteria;p__Cyanobacteria;c__Cyanobacteriia;o__Cyanobacteriales;f__Nostocaceae;g__Nostoc_B;s__Nostoc_B sp001698435
WP_162399332.1	WP_162399332.1/1-268 response regulator [Nostoc sp. B(2019)]	Y{n1}W{n2}T{n3}S{n4}D	dCache_1,HAMP,HisKA,HATPase_c,Response_reg	Nostoc sp. B(2019)	d__Bacteria;p__Cyanobacteria;c__Cyanobacteriia;o__Cyanobacteriales;f__Nostocaceae;g__Nostoc_B;s__Nostoc_B sp001698435
WP_096682637.1	WP_096682637.1/1-259 hybrid sensor histidine kinase/response regulator [Nostoc sp. NIES2111]	Y{n1}W{n2}S{n3}S{n4}D	dCache_1,HAMP,HisKA,HATPase_c,Response_reg	Nostoc sp. NIES2111	d__Bacteria;p__Cyanobacteria;c__Cyanobacteriia;o__Cyanobacteriales;f__Nostocaceae;g__Nostoc_B;s__Nostoc_B sp001698435
WP_067775543.1	WP_067775543.1/1-259 hybrid sensor histidine kinase/response regulator [Nostoc sp. NIES3756]	Y{n1}W{n2}S{n3}S{n4}D	dCache_1,HAMP,HisKA,HATPase_c,Response_reg	Nostoc sp. NIES3756	d__Bacteria;p__Cyanobacteria;c__Cyanobacteriia;o__Cyanobacteriales;f__Nostocaceae;g__Nostoc_B;s__Nostoc_B sp001698435
WP_044523331.1	WP_044523331.1/1-341 hybrid sensor histidine kinase/response regulator [Nostoc sp. PCC 7120 = FACHB418]	Y{n1}W{n2}S{n3}S{n4}D	dCache_1,HAMP,HisKA,HATPase_c,Response_reg	Nostoc sp. PCC 7120 = FACHB418	d__Bacteria;p__Cyanobacteria;c__Cyanobacteriia;o__Cyanobacteriales;f__Nostocaceae;g__Nostoc_B;s__Nostoc_B sp001698435
WP_163928827.1	WP_163928827.1/1-269 response regulator [Nostoc sp. UIC 10630]	Y{n1}W{n2}S{n3}S{n4}D	dCache_1,HAMP,PAS_4,HisKA,HATPase_c,Response_reg	Nostoc sp. UIC 10630	d__Bacteria;p__Cyanobacteria;c__Cyanobacteriia;o__Cyanobacteriales;f__Nostocaceae;g__Nostoc_B;s__Nostoc_B sp001698435
WP_138502870.1	WP_138502870.1/1-288 response regulator [Nostoc sp. PA182419]	Y{n1}W{n2}S{n3}S{n4}D	dCache_1,HAMP,PAS,HisKA,HATPase_c,Response_reg	Nostoc sp. PA182419	d__Bacteria;p__Cyanobacteria;c__Cyanobacteriia;o__Cyanobacteriales;f__Nostocaceae;g__Nostoc_B;s__Nostoc_B sp001698435
WP_096728600.1	WP_096728600.1/1-272 hybrid sensor histidine kinase/response regulator [Nostoc carneum]	Y{n1}W{n2}S{n3}S{n4}D	dCache_1,HisKA,HATPase_c,Response_reg	Nostoc carneum	d__Bacteria;p__Cyanobacteria;c__Cyanobacteriia;o__Cyanobacteriales;f__Nostocaceae;g__Nostoc_B;s__Nostoc_B sp001698435
WP_110153984.1	WP_110153984.1/1-248 HAMP domaincontaining protein [Nostoc sp. 3335mG]	Y{n1}W{n2}M{n3}S{n4}D	dCache_1,MCPsignal	Nostoc sp. 3335mG	d__Bacteria;p__Cyanobacteria;c__Cyanobacteriia;o__Cyanobacteriales;f__Nostocaceae;g__Nostoc_B;s__Nostoc_B sp001698435
WP_219998079.1	WP_219998079.1 methyl-accepting chemotaxis protein [Nostoc sp. 3335mG]	Y{n1}W{n2}M{n3}S{n4}D	dCache_1,MCPsignal	Nostoc sp. 3335mG	d__Bacteria;p__Cyanobacteria;c__Cyanobacteriia;o__Cyanobacteriales;f__Nostocaceae;g__Nostoc_B;s__Nostoc_B sp001698435
WP_174713377.1	WP_174713377.1/1-269 response regulator [Nostoc sp. TCL24002]	Y{n1}W{n2}S{n3}S{n4}D	dCache_1,HAMP,PAS_4,HisKA,HATPase_c,Response_reg,Response_reg	Nostoc sp. TCL24002	d__Bacteria;p__Cyanobacteria;c__Cyanobacteriia;o__Cyanobacteriales;f__Nostocaceae;g__Nostoc_B;s__Nostoc_B sp001698435
WP_109010859.1	WP_109010859.1/1-251 response regulator [Nostoc commune]	Y{n1}W{n2}S{n3}S{n4}D	dCache_1,HAMP,PAS_4,HisKA,HATPase_c,Response_reg	Nostoc commune	d__Bacteria;p__Cyanobacteria;c__Cyanobacteriia;o__Cyanobacteriales;f__Nostocaceae;g__Nostoc;s__Nostoc commune
WP_096541590.1	WP_096541590.1/1-285 response regulator [Nostoc linckia]	Y{n1}W{n2}S{n3}S{n4}D	dCache_1,HAMP,PAS,HisKA,HATPase_c,Response_reg	Nostoc linckia	d__Bacteria;p__Cyanobacteria;c__Cyanobacteriia;o__Cyanobacteriales;f__Nostocaceae;g__Nostoc;s__Nostoc linckia
WP_099069047.1	WP_099069047.1/1-268 response regulator [Nostoc linckia]	Y{n1}W{n2}S{n3}S{n4}D	dCache_1,HAMP,PAS,HisKA,HATPase_c,Response_reg,Response_reg	Nostoc linckia	d__Bacteria;p__Cyanobacteria;c__Cyanobacteriia;o__Cyanobacteriales;f__Nostocaceae;g__Nostoc;s__Nostoc linckia
WP_041565677.1	WP_041565677.1/1-332 hybrid sensor histidine kinase/response regulator [Nostoc punctiforme]	Y{n1}W{n2}S{n3}S{n4}D	dCache_1,HAMP,HisKA,HATPase_c,Response_reg	Nostoc punctiforme	d__Bacteria;p__Cyanobacteria;c__Cyanobacteriia;o__Cyanobacteriales;f__Nostocaceae;g__Nostoc;s__Nostoc punctiforme
WP_069073132.1	WP_069073132.1/1-271 HAMP domaincontaining protein [Nostoc sp. KVJ20]	Y{n1}W{n2}A{n3}S{n4}D	dCache_1,HAMP,HisKA,HATPase_c	Nostoc sp. KVJ20	d__Bacteria;p__Cyanobacteria;c__Cyanobacteriia;o__Cyanobacteriales;f__Nostocaceae;g__Nostoc;s__Nostoc sp001712795
WP_069069824.1	WP_069069824.1/1-271 response regulator [Nostoc sp. KVJ20]	Y{n1}W{n2}S{n3}S{n4}D	dCache_1,HAMP,PAS,HisKA,HATPase_c,Response_reg	Nostoc sp. KVJ20	d__Bacteria;p__Cyanobacteria;c__Cyanobacteriia;o__Cyanobacteriales;f__Nostocaceae;g__Nostoc;s__Nostoc sp001712795
WP_094353515.1	WP_094353515.1/1-273 HAMP domaincontaining protein [Nostoc sp. 'Peltigera membranacea cyanobiont' 210A]	Y{n1}W{n2}S{n3}S{n4}D	dCache_1,HAMP,HisKA	Nostoc sp. 'Peltigera membranacea cyanobiont' 210A	d__Bacteria;p__Cyanobacteria;c__Cyanobacteriia;o__Cyanobacteriales;f__Nostocaceae;g__Nostoc;s__Nostoc sp002246015
WP_094349951.1	WP_094349951.1/1-259 HAMP domaincontaining protein [Nostoc sp. 'Peltigera membranacea cyanobiont' 210A]	Y{n1}W{n2}S{n3}S{n4}D	dCache_1,HAMP,HisKA,HATPase_c	Nostoc sp. 'Peltigera membranacea cyanobiont' 210A	d__Bacteria;p__Cyanobacteria;c__Cyanobacteriia;o__Cyanobacteriales;f__Nostocaceae;g__Nostoc;s__Nostoc sp002246015
WP_094328404.1	WP_094328404.1/1-287 response regulator [Nostoc sp. 'Peltigera membranacea cyanobiont' 213]	Y{n1}W{n2}S{n3}S{n4}D	dCache_1,HAMP,HisKA,HATPase_c,Response_reg,Response_reg	Nostoc sp. 'Peltigera membranacea cyanobiont' 213	d__Bacteria;p__Cyanobacteria;c__Cyanobacteriia;o__Cyanobacteriales;f__Nostocaceae;g__Nostoc;s__Nostoc sp002949735
WP_094345117.1	WP_094345117.1/1-287 response regulator [Nostoc sp. 'Peltigera membranacea cyanobiont' 232]	Y{n1}W{n2}S{n3}S{n4}D	dCache_1,HAMP,HisKA,HATPase_c,Response_reg,Response_reg	Nostoc sp. 'Peltigera membranacea cyanobiont' 232	d__Bacteria;p__Cyanobacteria;c__Cyanobacteriia;o__Cyanobacteriales;f__Nostocaceae;g__Nostoc;s__Nostoc sp002949735
WP_104899896.1	WP_104899896.1/1-287 response regulator [Nostoc sp. 'Peltigera membranacea cyanobiont' N6]	Y{n1}W{n2}S{n3}S{n4}D	dCache_1,HAMP,HisKA,HATPase_c,Response_reg,Response_reg	Nostoc sp. 'Peltigera membranacea cyanobiont' N6	d__Bacteria;p__Cyanobacteria;c__Cyanobacteriia;o__Cyanobacteriales;f__Nostocaceae;g__Nostoc;s__Nostoc sp002949735
WP_104910050.1	WP_104910050.1/1-272 response regulator [Nostoc sp. 'Lobaria pulmonaria (5183) cyanobiont']	Y{n1}W{n2}S{n3}S{n4}D	dCache_1,HAMP,PAS,HisKA,HATPase_c,Response_reg,Response_reg	Nostoc sp. 'Lobaria pulmonaria (5183) cyanobiont'	d__Bacteria;p__Cyanobacteria;c__Cyanobacteriia;o__Cyanobacteriales;f__Nostocaceae;g__Nostoc;s__Nostoc sp002949795
WP_114083114.1	WP_114083114.1/1-269 response regulator [Nostoc sp. ATCC 53789]	Y{n1}W{n2}S{n3}S{n4}D	dCache_1,HAMP,PAS_4,HisKA,HATPase_c,Response_reg	Nostoc sp. ATCC 53789	d__Bacteria;p__Cyanobacteria;c__Cyanobacteriia;o__Cyanobacteriales;f__Nostocaceae;g__Nostoc;s__Nostoc sp003326245
WP_152589322.1	WP_152589322.1/1-270 response regulator [Nostoc sphaeroides]	Y{n1}W{n2}S{n3}S{n4}D	dCache_1,HAMP,PAS_4,HisKA,HATPase_c,Response_reg	Nostoc sphaeroides	d__Bacteria;p__Cyanobacteria;c__Cyanobacteriia;o__Cyanobacteriales;f__Nostocaceae;g__Nostoc;s__Nostoc sphaeroides
WP_118168288.1	WP_118168288.1/1-345 response regulator [Nostoc sphaeroides]	Y{n1}W{n2}S{n3}S{n4}D	dCache_1,HAMP,PAS_4,HisKA,HATPase_c,Response_reg	Nostoc sphaeroides	d__Bacteria;p__Cyanobacteria;c__Cyanobacteriia;o__Cyanobacteriales;f__Nostocaceae;g__Nostoc;s__Nostoc sphaeroides
WP_015130892.1	WP_015130892.1/1-287 response regulator [Calothrix sp. PCC 7507]	Y{n1}W{n2}S{n3}S{n4}D	dCache_1,HAMP,HisKA,HATPase_c,Response_reg	Calothrix sp. PCC 7507	d__Bacteria;p__Cyanobacteria;c__Cyanobacteriia;o__Cyanobacteriales;f__Nostocaceae;g__PCC-7507;s__PCC-7507 sp000316575
WP_040553431.1	WP_040553431.1/1-122 cache domaincontaining protein [Raphidiopsis brookii]	Y{n1}W{n2}A{n3}S{n4}D	dCache_1	Raphidiopsis brookii	d__Bacteria;p__Cyanobacteria;c__Cyanobacteriia;o__Cyanobacteriales;f__Nostocaceae;g__Raphidiopsis;s__Raphidiopsis brookii_A
WP_177169535.1	WP_177169535.1/1-194 cache domaincontaining protein, partial [Cylindrospermopsis raciborskii]	Y{n1}W{n2}A{n3}S{n4}D	dCache_1	Cylindrospermopsis raciborskii	d__Bacteria;p__Cyanobacteria;c__Cyanobacteriia;o__Cyanobacteriales;f__Nostocaceae;g__Raphidiopsis;s__Raphidiopsis raciborskii
WP_100059890.1	WP_100059890.1/1-109 hypothetical protein [Cylindrospermopsis raciborskii]	Y{n1}W{n2}S{n3}S{n4}D	dCache_1	Cylindrospermopsis raciborskii	d__Bacteria;p__Cyanobacteria;c__Cyanobacteriia;o__Cyanobacteriales;f__Nostocaceae;g__Raphidiopsis;s__Raphidiopsis raciborskii
WP_139266664.1	WP_139266664.1/1-225 PAS domain Sbox protein, partial [Cylindrospermopsis raciborskii]	Y{n1}W{n2}S{n3}S{n4}D	dCache_1,HAMP,PAS_9	Cylindrospermopsis raciborskii	d__Bacteria;p__Cyanobacteria;c__Cyanobacteriia;o__Cyanobacteriales;f__Nostocaceae;g__Raphidiopsis;s__Raphidiopsis raciborskii
WP_168728339.1	WP_168728339.1/1-277 PAS domain Sbox protein, partial [Cylindrospermopsis raciborskii]	Y{n1}W{n2}S{n3}S{n4}D	dCache_1,HAMP,PAS_9	Cylindrospermopsis raciborskii	d__Bacteria;p__Cyanobacteria;c__Cyanobacteriia;o__Cyanobacteriales;f__Nostocaceae;g__Raphidiopsis;s__Raphidiopsis raciborskii
WP_143341064.1	WP_143341064.1/1-285 PAS domain Sbox protein, partial [Cylindrospermopsis raciborskii]	Y{n1}W{n2}A{n3}S{n4}D	dCache_1,HAMP,PAS_9,PAS_9,HisKA	Cylindrospermopsis raciborskii	d__Bacteria;p__Cyanobacteria;c__Cyanobacteriia;o__Cyanobacteriales;f__Nostocaceae;g__Raphidiopsis;s__Raphidiopsis raciborskii
WP_079290635.1	WP_079290635.1/1-282 PAS domain Sbox protein [Cylindrospermopsis raciborskii]	Y{n1}W{n2}V{n3}S{n4}D	dCache_1,HAMP,PAS_9,PAS_9,HisKA,HATPase_c	Cylindrospermopsis raciborskii	d__Bacteria;p__Cyanobacteria;c__Cyanobacteriia;o__Cyanobacteriales;f__Nostocaceae;g__Raphidiopsis;s__Raphidiopsis raciborskii
WP_176481408.1	WP_176481408.1/1-282 PAS domain Sbox protein [Cylindrospermopsis raciborskii]	Y{n1}W{n2}V{n3}S{n4}D	dCache_1,HAMP,PAS_9,PAS_9,HisKA,HATPase_c	Cylindrospermopsis raciborskii	d__Bacteria;p__Cyanobacteria;c__Cyanobacteriia;o__Cyanobacteriales;f__Nostocaceae;g__Raphidiopsis;s__Raphidiopsis raciborskii
WP_160330639.1	WP_160330639.1/1-282 PAS domain Sbox protein [Cylindrospermopsis raciborskii]	Y{n1}W{n2}V{n3}S{n4}D	dCache_1,HAMP,PAS_9,PAS_9,HisKA,HATPase_c	Cylindrospermopsis raciborskii	d__Bacteria;p__Cyanobacteria;c__Cyanobacteriia;o__Cyanobacteriales;f__Nostocaceae;g__Raphidiopsis;s__Raphidiopsis raciborskii
WP_168730245.1	WP_168730245.1/1-278 PAS domain Sbox protein [Cylindrospermopsis raciborskii]	Y{n1}W{n2}A{n3}S{n4}D	dCache_1,HAMP,PAS_9,PAS_9,HisKA,HATPase_c	Cylindrospermopsis raciborskii	d__Bacteria;p__Cyanobacteria;c__Cyanobacteriia;o__Cyanobacteriales;f__Nostocaceae;g__Raphidiopsis;s__Raphidiopsis raciborskii
WP_141302834.1	WP_141302834.1/1-280 PAS domain Sbox protein [Cylindrospermopsis raciborskii]	Y{n1}W{n2}I{n3}S{n4}D	dCache_1,HAMP,PAS_9,PAS_9,HisKA,HATPase_c	Cylindrospermopsis raciborskii	d__Bacteria;p__Cyanobacteria;c__Cyanobacteriia;o__Cyanobacteriales;f__Nostocaceae;g__Raphidiopsis;s__Raphidiopsis raciborskii
WP_115539225.1	WP_115539225.1/1-280 PAS domain Sbox protein [Cylindrospermopsis raciborskii]	Y{n1}W{n2}I{n3}S{n4}D	dCache_1,HAMP,PAS_9,PAS_9,HisKA,HATPase_c	Cylindrospermopsis raciborskii	d__Bacteria;p__Cyanobacteria;c__Cyanobacteriia;o__Cyanobacteriales;f__Nostocaceae;g__Raphidiopsis;s__Raphidiopsis raciborskii
WP_102943600.1	WP_102943600.1/1-238 PAS domain Sbox protein [Cylindrospermopsis raciborskii]	Y{n1}W{n2}I{n3}S{n4}D	dCache_1,HAMP,PAS_9,PAS_9,HisKA,HATPase_c	Cylindrospermopsis raciborskii	d__Bacteria;p__Cyanobacteria;c__Cyanobacteriia;o__Cyanobacteriales;f__Nostocaceae;g__Raphidiopsis;s__Raphidiopsis raciborskii
WP_102939200.1	WP_102939200.1/1-238 PAS domain Sbox protein [Cylindrospermopsis raciborskii]	Y{n1}W{n2}I{n3}S{n4}D	dCache_1,HAMP,PAS_9,PAS_9,HisKA,HATPase_c	Cylindrospermopsis raciborskii	d__Bacteria;p__Cyanobacteria;c__Cyanobacteriia;o__Cyanobacteriales;f__Nostocaceae;g__Raphidiopsis;s__Raphidiopsis raciborskii
WP_082958277.1	WP_082958277.1/1-217 PAS domain Sbox protein [Cylindrospermopsis raciborskii]	Y{n1}W{n2}I{n3}S{n4}D	dCache_1,HAMP,PAS_9,PAS_9,HisKA,HATPase_c	Cylindrospermopsis raciborskii	d__Bacteria;p__Cyanobacteria;c__Cyanobacteriia;o__Cyanobacteriales;f__Nostocaceae;g__Raphidiopsis;s__Raphidiopsis raciborskii
WP_102939466.1	WP_102939466.1/1-224 PAS domain Sbox protein [Cylindrospermopsis raciborskii]	Y{n1}W{n2}A{n3}S{n4}D	dCache_1,HAMP,PAS_9,PAS_9,HisKA,HATPase_c	Cylindrospermopsis raciborskii	d__Bacteria;p__Cyanobacteria;c__Cyanobacteriia;o__Cyanobacteriales;f__Nostocaceae;g__Raphidiopsis;s__Raphidiopsis raciborskii
WP_102947543.1	WP_102947543.1/1-224 PAS domain Sbox protein [Cylindrospermopsis raciborskii]	Y{n1}W{n2}A{n3}S{n4}D	dCache_1,HAMP,PAS_9,PAS_9,HisKA,HATPase_c	Cylindrospermopsis raciborskii	d__Bacteria;p__Cyanobacteria;c__Cyanobacteriia;o__Cyanobacteriales;f__Nostocaceae;g__Raphidiopsis;s__Raphidiopsis raciborskii
WP_082958279.1	WP_082958279.1/1-224 PAS domain Sbox protein [Cylindrospermopsis raciborskii]	Y{n1}W{n2}A{n3}S{n4}D	dCache_1,HAMP,PAS_9,PAS_9,HisKA,HATPase_c	Cylindrospermopsis raciborskii	d__Bacteria;p__Cyanobacteria;c__Cyanobacteriia;o__Cyanobacteriales;f__Nostocaceae;g__Raphidiopsis;s__Raphidiopsis raciborskii
WP_102943599.1	WP_102943599.1/1-224 PAS domain Sbox protein [Cylindrospermopsis raciborskii]	Y{n1}W{n2}A{n3}S{n4}D	dCache_1,HAMP,PAS_9,PAS_9,HisKA,HATPase_c	Cylindrospermopsis raciborskii	d__Bacteria;p__Cyanobacteria;c__Cyanobacteriia;o__Cyanobacteriales;f__Nostocaceae;g__Raphidiopsis;s__Raphidiopsis raciborskii
WP_141302836.1	WP_141302836.1/1-223 PAS domain Sbox protein [Cylindrospermopsis raciborskii]	Y{n1}W{n2}K{n3}S{n4}D	dCache_1,HAMP,PAS_9,PAS_9,HisKA,HATPase_c	Cylindrospermopsis raciborskii	d__Bacteria;p__Cyanobacteria;c__Cyanobacteriia;o__Cyanobacteriales;f__Nostocaceae;g__Raphidiopsis;s__Raphidiopsis raciborskii
WP_115539224.1	WP_115539224.1/1-223 PAS domain Sbox protein [Cylindrospermopsis raciborskii]	Y{n1}W{n2}K{n3}S{n4}D	dCache_1,HAMP,PAS_9,PAS_9,HisKA,HATPase_c	Cylindrospermopsis raciborskii	d__Bacteria;p__Cyanobacteria;c__Cyanobacteriia;o__Cyanobacteriales;f__Nostocaceae;g__Raphidiopsis;s__Raphidiopsis raciborskii
WP_100053838.1	WP_100053838.1/1-224 PAS domain Sbox protein [Cylindrospermopsis raciborskii]	Y{n1}W{n2}K{n3}S{n4}D	dCache_1,HAMP,PAS_9,PAS_9,HisKA,HATPase_c	Cylindrospermopsis raciborskii	d__Bacteria;p__Cyanobacteria;c__Cyanobacteriia;o__Cyanobacteriales;f__Nostocaceae;g__Raphidiopsis;s__Raphidiopsis raciborskii
WP_082801083.1	WP_082801083.1/1-225 PAS domain Sbox protein [Cylindrospermopsis raciborskii]	Y{n1}W{n2}K{n3}S{n4}D	dCache_1,HAMP,PAS_9,PAS_9,HisKA,HATPase_c	Cylindrospermopsis raciborskii	d__Bacteria;p__Cyanobacteria;c__Cyanobacteriia;o__Cyanobacteriales;f__Nostocaceae;g__Raphidiopsis;s__Raphidiopsis raciborskii
WP_006278251.1	WP_006278251.1/1-217 PAS domain Sbox protein [Cylindrospermopsis raciborskii]	Y{n1}W{n2}I{n3}S{n4}D	dCache_1,HAMP,PAS_9,PAS_9,HisKA,HATPase_c	Cylindrospermopsis raciborskii	d__Bacteria;p__Cyanobacteria;c__Cyanobacteriia;o__Cyanobacteriales;f__Nostocaceae;g__Raphidiopsis;s__Raphidiopsis raciborskii
WP_082604627.1	WP_082604627.1/1-279 PAS domain Sbox protein [Cylindrospermopsis sp. CR12]	Y{n1}W{n2}I{n3}S{n4}D	dCache_1,HAMP,PAS_9,PAS_9,HisKA,HATPase_c	Cylindrospermopsis sp. CR12	d__Bacteria;p__Cyanobacteria;c__Cyanobacteriia;o__Cyanobacteriales;f__Nostocaceae;g__Raphidiopsis;s__Raphidiopsis raciborskii
WP_082604628.1	WP_082604628.1/1-223 PAS domain Sbox protein [Cylindrospermopsis sp. CR12]	Y{n1}W{n2}K{n3}S{n4}D	dCache_1,HAMP,PAS_9,PAS_9,HisKA,HATPase_c	Cylindrospermopsis sp. CR12	d__Bacteria;p__Cyanobacteria;c__Cyanobacteriia;o__Cyanobacteriales;f__Nostocaceae;g__Raphidiopsis;s__Raphidiopsis raciborskii
WP_175459418.1	WP_175459418.1/1-282 PAS domain Sbox protein [Cylindrospermopsis raciborskii]	Y{n1}W{n2}V{n3}S{n4}D	dCache_1,HAMP,PAS_9,PAS_9,HisKA,HATPase_c	Cylindrospermopsis raciborskii	d__Bacteria;p__Cyanobacteria;c__Cyanobacteriia;o__Cyanobacteriales;f__Nostocaceae;g__Raphidiopsis;s__Raphidiopsis raciborskii
WP_132866822.1	WP_132866822.1/1-268 sensor histidine kinase [Scytonema millei]	Y{n1}W{n2}S{n3}S{n4}D	dCache_1,HAMP,HisKA,HATPase_c	Scytonema millei	d__Bacteria;p__Cyanobacteria;c__Cyanobacteriia;o__Cyanobacteriales;f__Nostocaceae;g__Scytonema;s__Scytonema hofmannii
WP_039716510.1	WP_039716510.1/1-319 response regulator [Scytonema millei]	Y{n1}W{n2}S{n3}T{n4}D	dCache_1,HAMP,HisKA,HATPase_c,Response_reg	Scytonema millei	d__Bacteria;p__Cyanobacteria;c__Cyanobacteriia;o__Cyanobacteriales;f__Nostocaceae;g__Scytonema;s__Scytonema hofmannii
WP_010999004.1	WP_010999004.1/1-341 response regulator [Trichormus variabilis]	Y{n1}W{n2}S{n3}S{n4}D	dCache_1,HAMP,HisKA,HATPase_c,Response_reg	Trichormus variabilis	d__Bacteria;p__Cyanobacteria;c__Cyanobacteriia;o__Cyanobacteriales;f__Nostocaceae;g__Trichormus_B;s__Trichormus_B azollae
WP_127056250.1	WP_127056250.1/1-319 PAS domain Sbox protein [Trichormus variabilis]	Y{n1}W{n2}S{n3}S{n4}D	dCache_1,HAMP,PAS_9,PAS_9,PAS_3,PAS_3,PAS_3,PAS_8,PAS_3,GGDEF	Trichormus variabilis	d__Bacteria;p__Cyanobacteria;c__Cyanobacteriia;o__Cyanobacteriales;f__Nostocaceae;g__Trichormus_B;s__Trichormus_B azollae
WP_071188315.1	WP_071188315.1/1-319 PAS domain Sbox protein [Trichormus sp. NMC1]	Y{n1}W{n2}S{n3}S{n4}D	dCache_1,HAMP,PAS,PAS_9,PAS_3,PAS_3,PAS_9,PAS_3,GGDEF	Trichormus sp. NMC1	d__Bacteria;p__Cyanobacteria;c__Cyanobacteriia;o__Cyanobacteriales;f__Nostocaceae;g__Trichormus_B;s__Trichormus_B azollae
WP_015140734.1	WP_015140734.1/1-322 HAMP domaincontaining protein [Nostoc sp. PCC 7524]	Y{n1}W{n2}S{n3}S{n4}D	dCache_1,HAMP,HisKA,HATPase_c	Nostoc sp. PCC 7524	d__Bacteria;p__Cyanobacteria;c__Cyanobacteriia;o__Cyanobacteriales;f__Nostocaceae;g__Trichormus;s__Trichormus sp000316645
WP_103137657.1	WP_103137657.1/1-340 hybrid sensor histidine kinase/response regulator [Nostoc sp. CENA543]	Y{n1}W{n2}S{n3}S{n4}D	dCache_1,HAMP,HisKA,HATPase_c	Nostoc sp. CENA543	d__Bacteria;p__Cyanobacteria;c__Cyanobacteriia;o__Cyanobacteriales;f__Nostocaceae;g__Trichormus;s__Trichormus sp002896875
WP_103140618.1	WP_103140618.1/1-322 hybrid sensor histidine kinase/response regulator [Nostoc sp. CENA543]	Y{n1}W{n2}S{n3}S{n4}D	dCache_1,HAMP,HisKA,HATPase_c,Response_reg	Nostoc sp. CENA543	d__Bacteria;p__Cyanobacteria;c__Cyanobacteriia;o__Cyanobacteriales;f__Nostocaceae;g__Trichormus;s__Trichormus sp002896875
WP_017715724.1	WP_017715724.1/1-317 PAS domaincontaining protein [Oscillatoria sp. PCC 10802]	Y{n1}W{n2}A{n3}S{n4}D	dCache_1,HAMP,PAS_4,PAS_3,PAS_4,HisKA,HATPase_c,Response_reg	Oscillatoria sp. PCC 10802	d__Bacteria;p__Cyanobacteria;c__Cyanobacteriia;o__Cyanobacteriales;f__Oscillatoriaceae_A;g__PCC-10802;s__PCC-10802 sp000332335
WP_023069580.1	WP_023069580.1/1-333 response regulator [Lyngbya aestuarii]	Y{n1}W{n2}S{n3}S{n4}D	dCache_1,HAMP,HisKA,HATPase_c,Response_reg,Guanylate_cyc	Lyngbya aestuarii	d__Bacteria;p__Cyanobacteria;c__Cyanobacteriia;o__Cyanobacteriales;f__Phormidiaceae;g__Lyngbya;s__Lyngbya aestuarii
WP_046281023.1	WP_046281023.1/1-323 response regulator [Limnoraphis robusta]	Y{n1}W{n2}S{n3}S{n4}D	dCache_1,HAMP,HisKA,HATPase_c,Response_reg,Guanylate_cyc	Limnoraphis robusta	d__Bacteria;p__Cyanobacteria;c__Cyanobacteriia;o__Cyanobacteriales;f__Phormidiaceae;g__Lyngbya;s__Lyngbya robusta
WP_053221429.1	WP_053221429.1/1-323 response regulator, partial [Limnoraphis robusta]	Y{n1}W{n2}S{n3}S{n4}D	dCache_1,HAMP,HisKA,HATPase_c,Response_reg,Guanylate_cyc	Limnoraphis robusta	d__Bacteria;p__Cyanobacteria;c__Cyanobacteriia;o__Cyanobacteriales;f__Phormidiaceae;g__Lyngbya;s__Lyngbya robusta
WP_009786545.1	WP_009786545.1/1-320 response regulator [Lyngbya sp. PCC 8106]	Y{n1}W{n2}S{n3}S{n4}D	dCache_1,HAMP,HisKA,HATPase_c,Response_reg,Guanylate_cyc	Lyngbya sp. PCC 8106	d__Bacteria;p__Cyanobacteria;c__Cyanobacteriia;o__Cyanobacteriales;f__Phormidiaceae;g__Lyngbya;s__Lyngbya sp000169095
WP_079677754.1	WP_079677754.1/1-289 hybrid sensor histidine kinase/response regulator [Planktothrix sp. PCC 11201]	Y{n1}W{n2}S{n3}S{n4}D	dCache_1,HAMP,HisKA,HATPase_c,Response_reg	Planktothrix sp. PCC 11201	d__Bacteria;p__Cyanobacteria;c__Cyanobacteriia;o__Cyanobacteriales;f__Phormidiaceae;g__Planktothrix;s__Planktothrix sp900009135
WP_139295075.1	WP_139295075.1/1-314 response regulator [Planktothrix tepida]	Y{n1}W{n2}S{n3}S{n4}D	dCache_1,HAMP,HisKA,HATPase_c,Response_reg	Planktothrix tepida	d__Bacteria;p__Cyanobacteria;c__Cyanobacteriia;o__Cyanobacteriales;f__Phormidiaceae;g__Planktothrix;s__Planktothrix tepida
WP_072721503.1	WP_072721503.1/1-321 hybrid sensor histidine kinase/response regulator [Planktothrix tepida]	Y{n1}W{n2}S{n3}S{n4}D	dCache_1,HAMP,HisKA,HATPase_c,Response_reg	Planktothrix tepida	d__Bacteria;p__Cyanobacteria;c__Cyanobacteriia;o__Cyanobacteriales;f__Phormidiaceae;g__Planktothrix;s__Planktothrix tepida
WP_036484069.1	WP_036484069.1/1-259 PAS domain Sbox protein [Myxosarcina sp. GI1]	Y{n1}W{n2}I{n3}S{n4}D	dCache_1,HAMP,PAS_9,PAS_4,PAS_9,HisKA,HATPase_c	Myxosarcina sp. GI1	d__Bacteria;p__Cyanobacteria;c__Cyanobacteriia;o__Cyanobacteriales;f__Xenococcaceae;g__Myxosarcina;s__Myxosarcina sp000756305
WP_096722543.1	WP_096722543.1/1-274 hybrid sensor histidine kinase/response regulator [Chondrocystis sp. NIES4102]	Y{n1}W{n2}S{n3}S{n4}D	dCache_1,HAMP,HisKA,HATPase_c,Response_reg	Chondrocystis sp. NIES4102	d__Bacteria;p__Cyanobacteria;c__Cyanobacteriia;o__Cyanobacteriales;f__Xenococcaceae;g__Pleurocapsa;s__Pleurocapsa sp002368355
WP_106240133.1	WP_106240133.1/1-269 HAMP domaincontaining protein [Pleurocapsa sp. CCALA 161]	Y{n1}W{n2}S{n3}S{n4}D	dCache_1,HAMP,HisKA,HATPase_c	Pleurocapsa sp. CCALA 161	d__Bacteria;p__Cyanobacteria;c__Cyanobacteriia;o__Cyanobacteriales;f__Xenococcaceae;g__Pleurocapsa;s__Pleurocapsa sp003003995
WP_106233620.1	WP_106233620.1/1-221 hybrid sensor histidine kinase/response regulator [Pleurocapsa sp. CCALA 161]	Y{n1}W{n2}S{n3}T{n4}D	dCache_1,HAMP,HisKA,HATPase_c,Response_reg	Pleurocapsa sp. CCALA 161	d__Bacteria;p__Cyanobacteria;c__Cyanobacteriia;o__Cyanobacteriales;f__Xenococcaceae;g__Pleurocapsa;s__Pleurocapsa sp003003995
WP_075599006.1	WP_075599006.1/1-329 HAMP domaincontaining histidine kinase [Leptolyngbya sp. 'hensonii']	Y{n1}W{n2}S{n3}S{n4}D	dCache_1,HAMP,PAS_3,HisKA,HATPase_c	Leptolyngbya sp. 'hensonii'	d__Bacteria;p__Cyanobacteria;c__Cyanobacteriia;o__Neosynechococcales_A;f__Neosynechococcaceae_A;g__GCF-001939115;s__GCF-001939115 sp001939115
WP_052128621.1	WP_052128621.1/1-276 sensor histidine kinase [Neosynechococcus sphagnicola]	Y{n1}W{n2}S{n3}S{n4}D	dCache_1,HAMP,PAS_8	Neosynechococcus sphagnicola	d__Bacteria;p__Cyanobacteria;c__Cyanobacteriia;o__Neosynechococcales;f__Neosynechococcaceae;g__Neosynechococcus;s__Neosynechococcus sphagnicola
WP_052128574.1	WP_052128574.1/1-280 PAS domain Sbox protein [Neosynechococcus sphagnicola]	Y{n1}W{n2}S{n3}S{n4}D	dCache_1,HAMP,PAS,PAS_3,HisKA,HATPase_c,Response_reg	Neosynechococcus sphagnicola	d__Bacteria;p__Cyanobacteria;c__Cyanobacteriia;o__Neosynechococcales;f__Neosynechococcaceae;g__Neosynechococcus;s__Neosynechococcus sphagnicola
WP_124975160.1	WP_124975160.1/1-320 hybrid sensor histidine kinase/response regulator [Aphanothece sacrum]	Y{n1}W{n2}S{n3}S{n4}D	dCache_1,HAMP,HisKA,HATPase_c,Response_reg	Aphanothece sacrum	d__Bacteria;p__Cyanobacteria;c__Cyanobacteriia;o__PCC-6307;f__Cyanobiaceae;g__Cyanobium;s__Cyanobium minutissimum
WP_035993977.1	WP_035993977.1/1-323 hybrid sensor histidine kinase/response regulator [Leptolyngbya sp. KIOST1]	Y{n1}W{n2}S{n3}S{n4}D	dCache_1,HAMP,HisKA	Leptolyngbya sp. KIOST1	d__Bacteria;p__Cyanobacteria;c__Cyanobacteriia;o__Phormidesmiales;f__Phormidesmiaceae;g__Nodosilinea;s__Nodosilinea antarctica
WP_072218238.1	WP_072218238.1/1-335 HAMP domaincontaining protein [Leptolyngbya sp. NIES2104]	Y{n1}W{n2}A{n3}S{n4}D	dCache_1,HAMP,HisKA,HATPase_c	Leptolyngbya sp. NIES2104	d__Bacteria;p__Cyanobacteria;c__Cyanobacteriia;o__Phormidesmiales;f__Phormidesmiaceae;g__Nodosilinea;s__Nodosilinea antarctica
WP_084761947.1	WP_084761947.1/1-336 HAMP domaincontaining protein [Leptolyngbya sp. NIES3755]	Y{n1}W{n2}A{n3}S{n4}D	dCache_1,HAMP,HisKA,HATPase_c	Leptolyngbya sp. NIES3755	d__Bacteria;p__Cyanobacteria;c__Cyanobacteriia;o__Phormidesmiales;f__Phormidesmiaceae;g__Nodosilinea;s__Nodosilinea antarctica
WP_068384426.1	WP_068384426.1/1-264 hybrid sensor histidine kinase/response regulator [Leptolyngbya sp. NIES3755]	Y{n1}W{n2}A{n3}S{n4}D	dCache_1,HAMP,HisKA,HATPase_c,Response_reg	Leptolyngbya sp. NIES3755	d__Bacteria;p__Cyanobacteria;c__Cyanobacteriia;o__Phormidesmiales;f__Phormidesmiaceae;g__Nodosilinea;s__Nodosilinea antarctica
WP_068389393.1	WP_068389393.1/1-292 hybrid sensor histidine kinase/response regulator [Leptolyngbya sp. NIES3755]	Y{n1}W{n2}T{n3}S{n4}D	dCache_1,HAMP,HisKA,HATPase_c,Response_reg	Leptolyngbya sp. NIES3755	d__Bacteria;p__Cyanobacteria;c__Cyanobacteriia;o__Phormidesmiales;f__Phormidesmiaceae;g__Nodosilinea;s__Nodosilinea antarctica
WP_106260855.1	WP_106260855.1/1-276 HAMP domaincontaining protein [Leptolyngbya frigida]	Y{n1}W{n2}S{n3}S{n4}D	dCache_1,HAMP,MCPsignal	Leptolyngbya frigida	d__Bacteria;p__Cyanobacteria;c__Cyanobacteriia;o__Phormidesmiales;f__Phormidesmiaceae;g__Nodosilinea;s__Nodosilinea antarctica
WP_158673024.1	WP_158673024.1/1-330 PAS domaincontaining protein [[Leptolyngbya] sp. JSC1]	Y{n1}W{n2}S{n3}S{n4}D	dCache_1,HAMP,PAS_4,HisKA,HATPase_c	Leptolyngbya sp. JSC1	d__Bacteria;p__Cyanobacteria;c__Cyanobacteriia;o__Phormidesmiales;f__Phormidesmiaceae;g__Nodosilinea;s__Nodosilinea antarctica
WP_051924873.1	WP_051924873.1/1-234 hypothetical protein [[Leptolyngbya] sp. JSC1]	Y{n1}F{n2}M{n3}T{n4}D	dCache_1,HisKA,HATPase_c	Leptolyngbya sp. JSC1	d__Bacteria;p__Cyanobacteria;c__Cyanobacteriia;o__Phormidesmiales;f__Phormidesmiaceae;g__Nodosilinea;s__Nodosilinea antarctica
WP_155523495.1	WP_155523495.1/1-314 HAMP domaincontaining protein [Nodosilinea nodulosa]	F{n1}W{n2}S{n3}S{n4}D	dCache_1,HAMP,HisKA	Nodosilinea nodulosa	d__Bacteria;p__Cyanobacteria;c__Cyanobacteriia;o__Phormidesmiales;f__Phormidesmiaceae;g__Nodosilinea;s__Nodosilinea nodulosa
WP_169611379.1	WP_169611379.1/1-283 HAMP domaincontaining protein [Nodosilinea sp. P1105]	Y{n1}W{n2}S{n3}S{n4}D	dCache_1,HAMP,HisKA,HATPase_c	Nodosilinea sp. P1105	d__Bacteria;p__Cyanobacteria;c__Cyanobacteriia;o__Phormidesmiales;f__Phormidesmiaceae;g__Nodosilinea;s__Nodosilinea nodulosa
WP_172642566.1	WP_172642566.1/1-274 response regulator [Leptolyngbya sp. PCC 7375]	Y{n1}W{n2}A{n3}S{n4}D	dCache_1,HAMP,HisKA,HATPase_c,Response_reg	Leptolyngbya sp. PCC 7375	d__Bacteria;p__Cyanobacteria;c__Cyanobacteriia;o__Phormidesmiales;f__Phormidesmiaceae;g__PCC-7375;s__PCC-7375 sp000316115
WP_023076596.1	WP_023076596.1/1-220 hybrid sensor histidine kinase/response regulator [Leptolyngbya sp. Heron Island J]	Y{n1}W{n2}A{n3}S{n4}D	dCache_1,HAMP,HisKA,HATPase_c,Response_reg	Leptolyngbya sp. Heron Island J	d__Bacteria;p__Cyanobacteria;c__Cyanobacteriia;o__Phormidesmiales;f__Phormidesmiaceae;g__PCC-7375;s__PCC-7375 sp000482245
WP_121968877.1	WP_121968877.1/1-270 sensor histidine kinase [Leptolyngbya sp. BC1307]	Y{n1}W{n2}T{n3}S{n4}D	dCache_1,HisKA,HATPase_c	Leptolyngbya sp. BC1307	d__Bacteria;p__Cyanobacteria;c__Cyanobacteriia;o__Phormidesmiales;f__Phormidesmiaceae;g__Phormidesmis;s__Phormidesmis sp002286735
WP_019502883.1	WP_019502883.1/1-319 HAMP domaincontaining protein [Pseudanabaena sp. PCC 6802]	Y{n1}W{n2}A{n3}S{n4}D	dCache_1,HAMP,HisKA_2,HATPase_c	Pseudanabaena sp. PCC 6802	d__Bacteria;p__Cyanobacteria;c__Cyanobacteriia;o__Pseudanabaenales;f__Pseudanabaenaceae;g__PCC-6802;s__PCC-6802 sp000332175
WP_019502048.1	WP_019502048.1/1-278 SpoIIE family protein phosphatase [Pseudanabaena sp. PCC 6802]	Y{n1}W{n2}S{n3}S{n4}D	dCache_1,HAMP,SpoIIE	Pseudanabaena sp. PCC 6802	d__Bacteria;p__Cyanobacteria;c__Cyanobacteriia;o__Pseudanabaenales;f__Pseudanabaenaceae;g__PCC-6802;s__PCC-6802 sp000332175
WP_015168675.1	WP_015168675.1/1-258 response regulator [Synechococcus sp. PCC 7502]	Y{n1}W{n2}S{n3}S{n4}D	dCache_1,HAMP,HisKA,HATPase_c,Response_reg	Synechococcus sp. PCC 7502	d__Bacteria;p__Cyanobacteria;c__Cyanobacteriia;o__Pseudanabaenales;f__Pseudanabaenaceae;g__PCC-7502;s__PCC-7502 sp000317085
WP_126384866.1	WP_126384866.1/1-272 hybrid sensor histidine kinase/response regulator [Pseudanabaena sp. ABRG53]	Y{n1}W{n2}A{n3}S{n4}D	dCache_1,HAMP,HisKA,HATPase_c,Response_reg	Pseudanabaena sp. ABRG53	d__Bacteria;p__Cyanobacteria;c__Cyanobacteriia;o__Pseudanabaenales;f__Pseudanabaenaceae;g__Pseudanabaena;s__Pseudanabaena sp002325645
WP_103669376.1	WP_103669376.1/1-275 hybrid sensor histidine kinase/response regulator [Pseudanabaena sp. BC1403]	Y{n1}W{n2}A{n3}S{n4}D	dCache_1,HAMP,HisKA,HATPase_c,Response_reg	Pseudanabaena sp. BC1403	d__Bacteria;p__Cyanobacteria;c__Cyanobacteriia;o__Pseudanabaenales;f__Pseudanabaenaceae;g__Pseudanabaena;s__Pseudanabaena sp002914585
WP_012629502.1	WP_012629502.1/1-331 PAS domain Sbox protein [Cyanothece sp. PCC 7425]	Y{n1}W{n2}S{n3}S{n4}D	dCache_1,HAMP,PAS_8,HisKA_2	Cyanothece sp. PCC 7425	d__Bacteria;p__Cyanobacteria;c__Cyanobacteriia;o__Thermosynechococcales;f__Thermosynechococcaceae;g__Cyanothece;s__Cyanothece sp000022045
WP_012628933.1	WP_012628933.1/1-303 response regulator [Cyanothece sp. PCC 7425]	Y{n1}F{n2}M{n3}T{n4}D	dCache_1,HisKA,HATPase_c,Response_reg,Response_reg	Cyanothece sp. PCC 7425	d__Bacteria;p__Cyanobacteria;c__Cyanobacteriia;o__Thermosynechococcales;f__Thermosynechococcaceae;g__Cyanothece;s__Cyanothece sp000022045
WP_149820223.1	WP_149820223.1 ATP-binding protein [Thermosynechococcus sp. CL-1]	Y{n1}W{n2}M{n3}T{n4}D	dCache_1,HAMP,GAF,HisKA,HATPase_c,Response_reg	Thermosynechococcus sp. CL-1	d__Bacteria;p__Cyanobacteria;c__Cyanobacteriia;o__Thermosynechococcales;f__Thermosynechococcaceae;g__Thermosynechococcus;s__Thermosynechococcus elongatus_B
WP_188040342.1	WP_188040342.1 methyl-accepting chemotaxis protein [Heliobacterium chlorum]	Y{n1}Y{n2}I{n3}S{n4}D	dCache_1,HAMP,MCPsignal	Heliobacterium chlorum	d__Bacteria;p__Cyanobacteria;c__Vampirovibrionia;o__Gastranaerophilales;f__Gastranaerophilaceae;g__CAG-306;s__CAG-306 sp000980375
WP_161261959.1	WP_161261959.1/1-343 HAMP domaincontaining protein [Heliobacterium gestii]	Y{n1}W{n2}M{n3}T{n4}D	dCache_1,HAMP,MCPsignal	Heliobacterium gestii	d__Bacteria;p__Cyanobacteria;c__Vampirovibrionia;o__Gastranaerophilales;f__Gastranaerophilaceae;g__CAG-306;s__CAG-306 sp000980375
WP_155475046.1	WP_155475046.1 methyl-accepting chemotaxis protein [Heliobacterium mobile]	Y{n1}F{n2}M{n3}T{n4}D	dCache_1,HAMP,MCPsignal	Heliobacterium mobile	d__Bacteria;p__Cyanobacteria;c__Vampirovibrionia;o__Gastranaerophilales;f__Gastranaerophilaceae;g__CAG-306;s__CAG-306 sp000980375
WP_161255643.1	WP_161255643.1/1-277 HAMP domaincontaining protein [Heliobacterium undosum]	Y{n1}W{n2}M{n3}T{n4}D	dCache_1,HAMP,MCPsignal	Heliobacterium undosum	d__Bacteria;p__Cyanobacteria;c__Vampirovibrionia;o__Gastranaerophilales;f__Gastranaerophilaceae;g__CAG-306;s__CAG-306 sp000980375
WP_161258855.1	WP_161258855.1/1-346 HAMP domaincontaining protein [Heliobacterium undosum]	Y{n1}W{n2}M{n3}T{n4}D	dCache_1,HAMP,MCPsignal	Heliobacterium undosum	d__Bacteria;p__Cyanobacteria;c__Vampirovibrionia;o__Gastranaerophilales;f__Gastranaerophilaceae;g__CAG-306;s__CAG-306 sp000980375
WP_161259717.1	WP_161259717.1/1-312 methylaccepting chemotaxis protein [Heliobacterium undosum]	Y{n1}Y{n2}I{n3}S{n4}D	dCache_1,MCPsignal	Heliobacterium undosum	d__Bacteria;p__Cyanobacteria;c__Vampirovibrionia;o__Gastranaerophilales;f__Gastranaerophilaceae;g__CAG-306;s__CAG-306 sp000980375
WP_157149991.1	WP_157149991.1/1-317 methylaccepting chemotaxis protein [Brachyspira sp. SAP_772]	F{n1}W{n2}I{n3}S{n4}D	dCache_1,MCPsignal	Brachyspira sp. SAP_772	d__Bacteria;p__Cyanobacteria;c__Vampirovibrionia;o__Gastranaerophilales;f__Gastranaerophilaceae;g__CAG-484;s__CAG-484 sp000431315
WP_044351534.1	WP_044351534.1/1-255 methylaccepting chemotaxis protein [Dethiosulfatarculus sandiegensis]	Y{n1}Y{n2}L{n3}S{n4}D	dCache_1,MCPsignal	Dethiosulfatarculus sandiegensis	d__Bacteria;p__Desulfobacterota;c__Desulfarculia;o__Desulfarculales;f__Desulfarculaceae;g__Dethiosulfatarculus;s__Dethiosulfatarculus sandiegensis
WP_082464298.1	WP_082464298.1/1-310 methylaccepting chemotaxis protein [Dethiosulfatarculus sandiegensis]	Y{n1}Y{n2}L{n3}S{n4}D	dCache_1,MCPsignal	Dethiosulfatarculus sandiegensis	d__Bacteria;p__Desulfobacterota;c__Desulfarculia;o__Desulfarculales;f__Desulfarculaceae;g__Dethiosulfatarculus;s__Dethiosulfatarculus sandiegensis
WP_028322998.1	WP_028322998.1/1-348 SpoIIE family protein phosphatase [Desulfatiglans anilini]	Y{n1}W{n2}M{n3}T{n4}D	dCache_1,HAMP,SpoIIE	Desulfatiglans anilini	d__Bacteria;p__Desulfobacterota;c__Desulfobacteria;o__Desulfatiglandales;f__Desulfatiglandaceae;g__Desulfatiglans;s__Desulfatiglans anilini
WP_155312274.1	WP_155312274.1/1-258 SpoIIE family protein phosphatase [Desulfosarcina ovata]	Y{n1}W{n2}M{n3}T{n4}D	dCache_1,HAMP,SpoIIE	Desulfosarcina ovata	d__Bacteria;p__Desulfobacterota;c__Desulfobacteria;o__Desulfobacterales;f__BuS5;g__BuS5;s__BuS5 sp000472805
WP_012609923.1	WP_012609923.1/1-308 methylaccepting chemotaxis protein [Desulfatibacillum aliphaticivorans]	Y{n1}Y{n2}L{n3}S{n4}D	dCache_1,HAMP,MCPsignal	Desulfatibacillum aliphaticivorans	d__Bacteria;p__Desulfobacterota;c__Desulfobacteria;o__Desulfobacterales;f__Desulfatibacillaceae;g__Desulfatibacillum;s__Desulfatibacillum aliphaticivorans
WP_051327113.1	WP_051327113.1/1-308 methylaccepting chemotaxis protein [Desulfatibacillum aliphaticivorans]	Y{n1}Y{n2}L{n3}S{n4}D	dCache_1,HAMP,MCPsignal	Desulfatibacillum aliphaticivorans	d__Bacteria;p__Desulfobacterota;c__Desulfobacteria;o__Desulfobacterales;f__Desulfatibacillaceae;g__Desulfatibacillum;s__Desulfatibacillum aliphaticivorans
WP_168161246.1	WP_168161246.1/1-304 SpoIIE family protein phosphatase [Desulfatibacillum aliphaticivorans]	Y{n1}W{n2}M{n3}T{n4}D	dCache_1,HAMP,SpoIIE	Desulfatibacillum aliphaticivorans	d__Bacteria;p__Desulfobacterota;c__Desulfobacteria;o__Desulfobacterales;f__Desulfatibacillaceae;g__Desulfatibacillum;s__Desulfatibacillum aliphaticivorans
WP_169829533.1	WP_169829533.1/1-304 SpoIIE family protein phosphatase [Desulfatibacillum aliphaticivorans]	Y{n1}W{n2}M{n3}T{n4}D	dCache_1,HAMP,SpoIIE	Desulfatibacillum aliphaticivorans	d__Bacteria;p__Desulfobacterota;c__Desulfobacteria;o__Desulfobacterales;f__Desulfatibacillaceae;g__Desulfatibacillum;s__Desulfatibacillum aliphaticivorans
WP_073477555.1	WP_073477555.1/1-296 HAMP domaincontaining protein [Desulfatibacillum alkenivorans]	Y{n1}Y{n2}L{n3}S{n4}D	dCache_1,HAMP,MCPsignal	Desulfatibacillum alkenivorans	d__Bacteria;p__Desulfobacterota;c__Desulfobacteria;o__Desulfobacterales;f__Desulfatibacillaceae;g__Desulfatibacillum;s__Desulfatibacillum alkenivorans
WP_080802754.1	WP_080802754.1/1-255 methylaccepting chemotaxis protein [Desulfamplus magnetovallimortis]	Y{n1}W{n2}L{n3}S{n4}D	dCache_1,HAMP,MCPsignal	Desulfamplus magnetovallimortis	d__Bacteria;p__Desulfobacterota;c__Desulfobacteria;o__Desulfobacterales;f__Desulfobacteraceae;g__Desulfamplus;s__Desulfamplus magnetovallimortis
WP_178367379.1	WP_178367379.1 methyl-accepting chemotaxis protein [Desulfobacter latus]	Y{n1}Y{n2}I{n3}S{n4}D	dCache_1,HAMP,MCPsignal	Desulfobacter latus	d__Bacteria;p__Desulfobacterota;c__Desulfobacteria;o__Desulfobacterales;f__Desulfobacteraceae;g__Desulfobacter;s__Desulfobacter postgatei
WP_084691800.1	WP_084691800.1 hypothetical protein [Desulfobacter vibrioformis]	Y{n1}W{n2}M{n3}T{n4}D	dCache_1	Desulfobacter vibrioformis	d__Bacteria;p__Desulfobacterota;c__Desulfobacteria;o__Desulfobacterales;f__Desulfobacteraceae;g__Desulfobacter;s__Desulfobacter vibrioformis
WP_051957805.1	WP_051957805.1/1-265 HAMP domaincontaining protein [Desulfobacter vibrioformis]	Y{n1}Y{n2}L{n3}S{n4}D	dCache_1,HAMP,MCPsignal	Desulfobacter vibrioformis	d__Bacteria;p__Desulfobacterota;c__Desulfobacteria;o__Desulfobacterales;f__Desulfobacteraceae;g__Desulfobacter;s__Desulfobacter vibrioformis
WP_156968192.1	WP_156968192.1/1-347 HAMP domaincontaining protein [Desulfobacter vibrioformis]	Y{n1}W{n2}L{n3}S{n4}D	dCache_1,HAMP,MCPsignal	Desulfobacter vibrioformis	d__Bacteria;p__Desulfobacterota;c__Desulfobacteria;o__Desulfobacterales;f__Desulfobacteraceae;g__Desulfobacter;s__Desulfobacter vibrioformis
WP_014955801.1	WP_014955801.1/1-245 methylaccepting chemotaxis protein [Desulfobacula toluolica]	Y{n1}Y{n2}I{n3}S{n4}D	dCache_1,MCPsignal	Desulfobacula toluolica	d__Bacteria;p__Desulfobacterota;c__Desulfobacteria;o__Desulfobacterales;f__Desulfobacteraceae;g__Desulfobacula;s__Desulfobacula toluolica
WP_022668645.1	WP_022668645.1/1-255 diguanylate cyclase [Desulfospira joergensenii]	F{n1}W{n2}M{n3}S{n4}D	dCache_1,HAMP,GGDEF	Desulfospira joergensenii	d__Bacteria;p__Desulfobacterota;c__Desulfobacteria;o__Desulfobacterales;f__Desulfobacteraceae;g__Desulfospira;s__Desulfospira joergensenii
WP_022665678.1	WP_022665678.1/1-263 methylaccepting chemotaxis protein [Desulfospira joergensenii]	Y{n1}Y{n2}V{n3}S{n4}D	dCache_1,HAMP,MCPsignal	Desulfospira joergensenii	d__Bacteria;p__Desulfobacterota;c__Desulfobacteria;o__Desulfobacterales;f__Desulfobacteraceae;g__Desulfospira;s__Desulfospira joergensenii
WP_207688227.1	WP_207688227.1 methyl-accepting chemotaxis protein [Desulfonema limicola]	Y{n1}Y{n2}V{n3}S{n4}D	dCache_1,HAMP,HAMP_2,HAMP_2,HAMP_2,HAMP_2,MCPsignal	Desulfonema limicola	d__Bacteria;p__Desulfobacterota;c__Desulfobacteria;o__Desulfobacterales;f__Desulfococcaceae;g__Desulfonema;s__Desulfonema ishimotonii
WP_166404993.1	WP_166404993.1/1-293 HAMP domaincontaining protein [Desulfonema ishimotonii]	Y{n1}Y{n2}M{n3}S{n4}D	dCache_1,HAMP,HAMP_2,HAMP_2,HAMP_2,MCPsignal	Desulfonema ishimotonii	d__Bacteria;p__Desulfobacterota;c__Desulfobacteria;o__Desulfobacterales;f__Desulfococcaceae;g__Desulfonema;s__Desulfonema ishimotonii
WP_207678939.1	WP_207678939.1 methyl-accepting chemotaxis protein [Desulfonema magnum]	Y{n1}Y{n2}I{n3}S{n4}D	dCache_1,HAMP,HAMP_2,HAMP_2,HAMP_2,MCPsignal	Desulfonema magnum	d__Bacteria;p__Desulfobacterota;c__Desulfobacteria;o__Desulfobacterales;f__Desulfococcaceae;g__Desulfonema;s__Desulfonema ishimotonii
WP_124330059.1	WP_124330059.1/1-320 HAMP domaincontaining protein [Desulfonema ishimotonii]	Y{n1}Y{n2}M{n3}S{n4}D	dCache_1,HAMP,HAMP_2,MCPsignal	Desulfonema ishimotonii	d__Bacteria;p__Desulfobacterota;c__Desulfobacteria;o__Desulfobacterales;f__Desulfococcaceae;g__Desulfonema;s__Desulfonema ishimotonii
WP_207691311.1	WP_207691311.1 methyl-accepting chemotaxis protein [Desulfonema limicola]	Y{n1}W{n2}M{n3}S{n4}D	dCache_1,HAMP,MCPsignal	Desulfonema limicola	d__Bacteria;p__Desulfobacterota;c__Desulfobacteria;o__Desulfobacterales;f__Desulfococcaceae;g__Desulfonema;s__Desulfonema ishimotonii
WP_207682589.1	WP_207682589.1 methyl-accepting chemotaxis protein [Desulfonema magnum]	Y{n1}Y{n2}M{n3}T{n4}D	dCache_1,HAMP,MCPsignal	Desulfonema magnum	d__Bacteria;p__Desulfobacterota;c__Desulfobacteria;o__Desulfobacterales;f__Desulfococcaceae;g__Desulfonema;s__Desulfonema ishimotonii
WP_166405238.1	WP_166405238.1/1-273 hypothetical protein [Desulfonema ishimotonii]	Y{n1}F{n2}M{n3}S{n4}D	dCache_1,MCPsignal	Desulfonema ishimotonii	d__Bacteria;p__Desulfobacterota;c__Desulfobacteria;o__Desulfobacterales;f__Desulfococcaceae;g__Desulfonema;s__Desulfonema ishimotonii
WP_124328820.1	WP_124328820.1/1-317 methylaccepting chemotaxis protein [Desulfonema ishimotonii]	Y{n1}Y{n2}I{n3}S{n4}D	dCache_1,MCPsignal	Desulfonema ishimotonii	d__Bacteria;p__Desulfobacterota;c__Desulfobacteria;o__Desulfobacterales;f__Desulfococcaceae;g__Desulfonema;s__Desulfonema ishimotonii
WP_207687186.1	WP_207687186.1 methyl-accepting chemotaxis protein [Desulfonema limicola]	Y{n1}Y{n2}M{n3}T{n4}D	dCache_1,MCPsignal	Desulfonema limicola	d__Bacteria;p__Desulfobacterota;c__Desulfobacteria;o__Desulfobacterales;f__Desulfococcaceae;g__Desulfonema;s__Desulfonema ishimotonii
WP_207678565.1	WP_207678565.1 methyl-accepting chemotaxis protein [Desulfonema magnum]	Y{n1}Y{n2}I{n3}S{n4}D	dCache_1,HAMP,HAMP_2,HAMP_2,HAMP_2,HAMP_2,HAMP_2,MCPsignal	Desulfonema magnum	d__Bacteria;p__Desulfobacterota;c__Desulfobacteria;o__Desulfobacterales;f__Desulfococcaceae;g__Desulfonema;s__Desulfonema ishimotonii
WP_219739694.1	WP_219739694.1 methyl-accepting chemotaxis protein [Desulfonema magnum]	Y{n1}W{n2}L{n3}S{n4}D	dCache_1,MCPsignal	Desulfonema magnum	d__Bacteria;p__Desulfobacterota;c__Desulfobacteria;o__Desulfobacterales;f__Desulfococcaceae;g__Desulfonema;s__Desulfonema ishimotonii
WP_180141152.1	WP_180141152.1 methyl-accepting chemotaxis protein [Desulfoluna butyratoxydans]	Y{n1}W{n2}M{n3}T{n4}D	dCache_1,HAMP,MCPsignal	Desulfoluna butyratoxydans	d__Bacteria;p__Desulfobacterota;c__Desulfobacteria;o__Desulfobacterales;f__Desulfolunaceae;g__Desulfoluna;s__Desulfoluna spongiiphila
WP_180136759.1	WP_180136759.1 methyl-accepting chemotaxis protein [Desulfoluna butyratoxydans]	Y{n1}Y{n2}L{n3}S{n4}D	dCache_1,HAMP,MCPsignal	Desulfoluna butyratoxydans	d__Bacteria;p__Desulfobacterota;c__Desulfobacteria;o__Desulfobacterales;f__Desulfolunaceae;g__Desulfoluna;s__Desulfoluna spongiiphila
WP_180138726.1	WP_180138726.1 methyl-accepting chemotaxis protein [Desulfoluna butyratoxydans]	Y{n1}Y{n2}L{n3}S{n4}D	dCache_1,HAMP,MCPsignal	Desulfoluna butyratoxydans	d__Bacteria;p__Desulfobacterota;c__Desulfobacteria;o__Desulfobacterales;f__Desulfolunaceae;g__Desulfoluna;s__Desulfoluna spongiiphila
WP_180137217.1	WP_180137217.1 methyl-accepting chemotaxis protein [Desulfoluna butyratoxydans]	Y{n1}Y{n2}I{n3}S{n4}D	dCache_1,HAMP,MCPsignal	Desulfoluna butyratoxydans	d__Bacteria;p__Desulfobacterota;c__Desulfobacteria;o__Desulfobacterales;f__Desulfolunaceae;g__Desulfoluna;s__Desulfoluna spongiiphila
WP_180140367.1	WP_180140367.1 methyl-accepting chemotaxis protein [Desulfoluna butyratoxydans]	Y{n1}Y{n2}M{n3}S{n4}D	dCache_1,HAMP,MCPsignal	Desulfoluna butyratoxydans	d__Bacteria;p__Desulfobacterota;c__Desulfobacteria;o__Desulfobacterales;f__Desulfolunaceae;g__Desulfoluna;s__Desulfoluna spongiiphila
WP_236891764.1	WP_236891764.1 methyl-accepting chemotaxis protein [Desulfoluna sp. ASN36]	Y{n1}W{n2}M{n3}T{n4}D	dCache_1,HAMP,MCPsignal	Desulfoluna sp. ASN36	d__Bacteria;p__Desulfobacterota;c__Desulfobacteria;o__Desulfobacterales;f__Desulfolunaceae;g__Desulfoluna;s__Desulfoluna spongiiphila
WP_236891295.1	WP_236891295.1 methyl-accepting chemotaxis protein [Desulfoluna sp. ASN36]	Y{n1}W{n2}M{n3}T{n4}D	dCache_1,HAMP,MCPsignal	Desulfoluna sp. ASN36	d__Bacteria;p__Desulfobacterota;c__Desulfobacteria;o__Desulfobacterales;f__Desulfolunaceae;g__Desulfoluna;s__Desulfoluna spongiiphila
WP_236890736.1	WP_236890736.1 methyl-accepting chemotaxis protein [Desulfoluna sp. ASN36]	Y{n1}Y{n2}L{n3}S{n4}D	dCache_1,HAMP,MCPsignal	Desulfoluna sp. ASN36	d__Bacteria;p__Desulfobacterota;c__Desulfobacteria;o__Desulfobacterales;f__Desulfolunaceae;g__Desulfoluna;s__Desulfoluna spongiiphila
WP_236888902.1	WP_236888902.1 methyl-accepting chemotaxis protein [Desulfoluna sp. ASN36]	Y{n1}Y{n2}I{n3}S{n4}D	dCache_1,HAMP,MCPsignal	Desulfoluna sp. ASN36	d__Bacteria;p__Desulfobacterota;c__Desulfobacteria;o__Desulfobacterales;f__Desulfolunaceae;g__Desulfoluna;s__Desulfoluna spongiiphila
WP_236891731.1	WP_236891731.1 methyl-accepting chemotaxis protein [Desulfoluna sp. ASN36]	W{n1}Y{n2}M{n3}T{n4}D	dCache_1,HAMP,MCPsignal	Desulfoluna sp. ASN36	d__Bacteria;p__Desulfobacterota;c__Desulfobacteria;o__Desulfobacterales;f__Desulfolunaceae;g__Desulfoluna;s__Desulfoluna spongiiphila
WP_092215720.1	WP_092215720.1 methyl-accepting chemotaxis protein [Desulfoluna spongiiphila]	Y{n1}W{n2}M{n3}T{n4}D	dCache_1,HAMP,MCPsignal	Desulfoluna spongiiphila	d__Bacteria;p__Desulfobacterota;c__Desulfobacteria;o__Desulfobacterales;f__Desulfolunaceae;g__Desulfoluna;s__Desulfoluna spongiiphila
WP_175469402.1	WP_175469402.1/1-241 HAMP domaincontaining protein [Desulfoluna spongiiphila]	Y{n1}Y{n2}L{n3}S{n4}D	dCache_1,HAMP,MCPsignal	Desulfoluna spongiiphila	d__Bacteria;p__Desulfobacterota;c__Desulfobacteria;o__Desulfobacterales;f__Desulfolunaceae;g__Desulfoluna;s__Desulfoluna spongiiphila
WP_193219715.1	WP_193219715.1 methyl-accepting chemotaxis protein [Desulfoluna spongiiphila]	Y{n1}Y{n2}L{n3}S{n4}D	dCache_1,HAMP,MCPsignal	Desulfoluna spongiiphila	d__Bacteria;p__Desulfobacterota;c__Desulfobacteria;o__Desulfobacterales;f__Desulfolunaceae;g__Desulfoluna;s__Desulfoluna spongiiphila
WP_092213324.1	WP_092213324.1/1-252 methylaccepting chemotaxis protein [Desulfoluna spongiiphila]	Y{n1}Y{n2}L{n3}S{n4}D	dCache_1,HAMP,MCPsignal	Desulfoluna spongiiphila	d__Bacteria;p__Desulfobacterota;c__Desulfobacteria;o__Desulfobacterales;f__Desulfolunaceae;g__Desulfoluna;s__Desulfoluna spongiiphila
WP_152005167.1	WP_152005167.1/1-252 HAMP domaincontaining protein [Desulfoluna spongiiphila]	Y{n1}Y{n2}L{n3}S{n4}D	dCache_1,HAMP,MCPsignal	Desulfoluna spongiiphila	d__Bacteria;p__Desulfobacterota;c__Desulfobacteria;o__Desulfobacterales;f__Desulfolunaceae;g__Desulfoluna;s__Desulfoluna spongiiphila
WP_092209149.1	WP_092209149.1 methyl-accepting chemotaxis protein [Desulfoluna spongiiphila]	Y{n1}Y{n2}I{n3}S{n4}D	dCache_1,HAMP,MCPsignal	Desulfoluna spongiiphila	d__Bacteria;p__Desulfobacterota;c__Desulfobacteria;o__Desulfobacterales;f__Desulfolunaceae;g__Desulfoluna;s__Desulfoluna spongiiphila
WP_092210776.1	WP_092210776.1/1-262 methylaccepting chemotaxis protein [Desulfoluna spongiiphila]	Y{n1}Y{n2}M{n3}S{n4}D	dCache_1,HAMP,MCPsignal	Desulfoluna spongiiphila	d__Bacteria;p__Desulfobacterota;c__Desulfobacteria;o__Desulfobacterales;f__Desulfolunaceae;g__Desulfoluna;s__Desulfoluna spongiiphila
WP_152006028.1	WP_152006028.1/1-262 HAMP domaincontaining protein [Desulfoluna spongiiphila]	Y{n1}Y{n2}M{n3}S{n4}D	dCache_1,HAMP,MCPsignal	Desulfoluna spongiiphila	d__Bacteria;p__Desulfobacterota;c__Desulfobacteria;o__Desulfobacterales;f__Desulfolunaceae;g__Desulfoluna;s__Desulfoluna spongiiphila
WP_152003854.1	WP_152003854.1/1-241 HAMP domaincontaining protein [Desulfoluna spongiiphila]	Y{n1}Y{n2}L{n3}S{n4}D	dCache_1,HAMP,MCPsignal	Desulfoluna spongiiphila	d__Bacteria;p__Desulfobacterota;c__Desulfobacteria;o__Desulfobacterales;f__Desulfolunaceae;g__Desulfoluna;s__Desulfoluna spongiiphila
WP_236893188.1	WP_236893188.1 methyl-accepting chemotaxis protein [Desulfoluna sp. ASN36]	Y{n1}F{n2}I{n3}S{n4}D	dCache_1,HAMP,MCPsignal	Desulfoluna sp. ASN36	d__Bacteria;p__Desulfobacterota;c__Desulfobacteria;o__Desulfobacterales;f__Desulfolunaceae;g__Desulfoluna;s__Desulfoluna spongiiphila
WP_144682751.1	WP_144682751.1/1-271 HAMP domaincontaining protein [Desulfobotulus alkaliphilus]	Y{n1}W{n2}L{n3}S{n4}D	dCache_1,HAMP,MCPsignal	Desulfobotulus alkaliphilus	d__Bacteria;p__Desulfobacterota;c__Desulfobacteria;o__Desulfobacterales;f__Desulforegulaceae;g__Desulfobotulus;s__Desulfobotulus sp006175995
WP_179953310.1	WP_179953310.1 methyl-accepting chemotaxis protein [Desulfobotulus mexicanus]	Y{n1}W{n2}L{n3}S{n4}D	dCache_1,HAMP,MCPsignal	Desulfobotulus mexicanus	d__Bacteria;p__Desulfobacterota;c__Desulfobacteria;o__Desulfobacterales;f__Desulforegulaceae;g__Desulfobotulus;s__Desulfobotulus sp006175995
WP_139445149.1	WP_139445149.1/1-329 HAMP domaincontaining protein [Desulfobotulus sp. PAR22N]	F{n1}Y{n2}I{n3}S{n4}D	dCache_1,HAMP,MCPsignal	Desulfobotulus sp. PAR22N	d__Bacteria;p__Desulfobacterota;c__Desulfobacteria;o__Desulfobacterales;f__Desulforegulaceae;g__Desulfobotulus;s__Desulfobotulus sp006175995
WP_139446743.1	WP_139446743.1/1-279 HAMP domaincontaining protein [Desulfobotulus sp. PAR22N]	Y{n1}W{n2}L{n3}S{n4}D	dCache_1,HAMP,MCPsignal	Desulfobotulus sp. PAR22N	d__Bacteria;p__Desulfobacterota;c__Desulfobacteria;o__Desulfobacterales;f__Desulforegulaceae;g__Desulfobotulus;s__Desulfobotulus sp006175995
WP_139449163.1	WP_139449163.1/1-268 HAMP domaincontaining protein [Desulfobotulus sp. PAR22N]	Y{n1}W{n2}L{n3}S{n4}D	dCache_1,HAMP,MCPsignal	Desulfobotulus sp. PAR22N	d__Bacteria;p__Desulfobacterota;c__Desulfobacteria;o__Desulfobacterales;f__Desulforegulaceae;g__Desulfobotulus;s__Desulfobotulus sp006175995
WP_144683048.1	WP_144683048.1/1-328 HAMP domaincontaining protein [Desulfobotulus alkaliphilus]	F{n1}Y{n2}L{n3}S{n4}D	dCache_1,HAMP,MCPsignal	Desulfobotulus alkaliphilus	d__Bacteria;p__Desulfobacterota;c__Desulfobacteria;o__Desulfobacterales;f__Desulforegulaceae;g__Desulfobotulus;s__Desulfobotulus sp006175995
WP_222427538.1	WP_222427538.1 methyl-accepting chemotaxis protein [Desulfobotulus alkaliphilus]	F{n1}Y{n2}L{n3}S{n4}D	dCache_1,HAMP,MCPsignal	Desulfobotulus alkaliphilus	d__Bacteria;p__Desulfobacterota;c__Desulfobacteria;o__Desulfobacterales;f__Desulforegulaceae;g__Desulfobotulus;s__Desulfobotulus sp006175995
WP_054029277.1	WP_054029277.1/1-283 SpoIIE family protein phosphatase [Desulfatitalea tepidiphila]	Y{n1}W{n2}M{n3}T{n4}D	dCache_1,HAMP,SpoIIE	Desulfatitalea tepidiphila	d__Bacteria;p__Desulfobacterota;c__Desulfobacteria;o__Desulfobacterales;f__Desulfosarcinaceae;g__Desulfatitalea;s__Desulfatitalea tepidiphila
WP_035216066.1	WP_035216066.1/1-256 SpoIIE family protein phosphatase [Desulfobulbus elongatus]	Y{n1}W{n2}M{n3}S{n4}D	dCache_1,HAMP,SpoIIE	Desulfobulbus elongatus	d__Bacteria;p__Desulfobacterota;c__Desulfobulbia;o__Desulfobulbales;f__Desulfobulbaceae;g__Desulfobulbus;s__Desulfobulbus elongatus
WP_028317475.1	WP_028317475.1/1-256 SpoIIE family protein phosphatase [Desulfobulbus elongatus]	Y{n1}W{n2}M{n3}S{n4}D	dCache_1,HAMP,SpoIIE	Desulfobulbus elongatus	d__Bacteria;p__Desulfobacterota;c__Desulfobulbia;o__Desulfobulbales;f__Desulfobulbaceae;g__Desulfobulbus;s__Desulfobulbus elongatus
WP_028582752.1	WP_028582752.1/1-282 methylaccepting chemotaxis protein [Desulfobulbus japonicus]	Y{n1}W{n2}L{n3}T{n4}D	dCache_1,HAMP,MCPsignal	Desulfobulbus japonicus	d__Bacteria;p__Desulfobacterota;c__Desulfobulbia;o__Desulfobulbales;f__Desulfobulbaceae;g__Desulfobulbus;s__Desulfobulbus propionicus
WP_028580991.1	WP_028580991.1/1-288 methylaccepting chemotaxis protein [Desulfobulbus japonicus]	Y{n1}W{n2}L{n3}T{n4}D	dCache_1,HAMP,MCPsignal	Desulfobulbus japonicus	d__Bacteria;p__Desulfobacterota;c__Desulfobulbia;o__Desulfobulbales;f__Desulfobulbaceae;g__Desulfobulbus;s__Desulfobulbus propionicus
WP_015725409.1	WP_015725409.1/1-283 methylaccepting chemotaxis protein [Desulfobulbus propionicus]	Y{n1}W{n2}L{n3}T{n4}D	dCache_1,HAMP,MCPsignal	Desulfobulbus propionicus	d__Bacteria;p__Desulfobacterota;c__Desulfobulbia;o__Desulfobulbales;f__Desulfobulbaceae;g__Desulfobulbus;s__Desulfobulbus propionicus
WP_205225925.1	WP_205225925.1 methyl-accepting chemotaxis protein [Desulfobulbus rhabdoformis]	Y{n1}W{n2}L{n3}T{n4}D	dCache_1,HAMP,MCPsignal	Desulfobulbus rhabdoformis	d__Bacteria;p__Desulfobacterota;c__Desulfobulbia;o__Desulfobulbales;f__Desulfobulbaceae;g__Desulfobulbus;s__Desulfobulbus propionicus
WP_015725828.1	WP_015725828.1/1-256 SpoIIE family protein phosphatase [Desulfobulbus propionicus]	Y{n1}W{n2}M{n3}S{n4}D	dCache_1,HAMP,SpoIIE	Desulfobulbus propionicus	d__Bacteria;p__Desulfobacterota;c__Desulfobulbia;o__Desulfobulbales;f__Desulfobulbaceae;g__Desulfobulbus;s__Desulfobulbus propionicus
WP_073372799.1	WP_073372799.1/1-253 SpoIIE family protein phosphatase [Desulfofustis glycolicus]	Y{n1}W{n2}M{n3}T{n4}D	dCache_1,HAMP,SpoIIE,HATPase_c_2	Desulfofustis glycolicus	d__Bacteria;p__Desulfobacterota;c__Desulfobulbia;o__Desulfobulbales;f__Desulfocapsaceae;g__Desulfofustis;s__Desulfofustis glycolicus
WP_163337671.1	WP_163337671.1/1-258 SpoIIE family protein phosphatase [Desulfopila sp. IMCC35008]	Y{n1}W{n2}M{n3}T{n4}D	dCache_1,HAMP,SpoIIE	Desulfopila sp. IMCC35008	d__Bacteria;p__Desulfobacterota;c__Desulfobulbia;o__Desulfobulbales;f__Desulfocapsaceae;g__Desulforhopalus;s__Desulforhopalus sp005116645
WP_011188228.1	WP_011188228.1 methyl-accepting chemotaxis protein [Desulfotalea psychrophila]	W{n1}F{n2}M{n3}T{n4}D	dCache_1,HAMP,MCPsignal	Desulfotalea psychrophila	d__Bacteria;p__Desulfobacterota;c__Desulfobulbia;o__Desulfobulbales;f__Desulfocapsaceae;g__Desulfotalea;s__Desulfotalea psychrophila
WP_041277743.1	WP_041277743.1/1-258 SpoIIE family protein phosphatase [Desulfotalea psychrophila]	Y{n1}W{n2}M{n3}T{n4}D	dCache_1,HAMP,SpoIIE	Desulfotalea psychrophila	d__Bacteria;p__Desulfobacterota;c__Desulfobulbia;o__Desulfobulbales;f__Desulfocapsaceae;g__Desulfotalea;s__Desulfotalea psychrophila
WP_014812081.1	WP_014812081.1/1-259 HAMP domaincontaining protein [Desulfomonile tiedjei]	Y{n1}W{n2}M{n3}T{n4}D	dCache_1,HAMP,Guanylate_cyc	Desulfomonile tiedjei	d__Bacteria;p__Desulfobacterota;c__Desulfomonilia;o__Desulfomonilales;f__Desulfomonilaceae;g__Desulfomonile;s__Desulfomonile tiedjei
WP_014811665.1	WP_014811665.1/1-255 SpoIIE family protein phosphatase [Desulfomonile tiedjei]	Y{n1}W{n2}M{n3}T{n4}D	dCache_1,HAMP,SpoIIE	Desulfomonile tiedjei	d__Bacteria;p__Desulfobacterota;c__Desulfomonilia;o__Desulfomonilales;f__Desulfomonilaceae;g__Desulfomonile;s__Desulfomonile tiedjei
WP_028577338.1	WP_028577338.1/1-282 methylaccepting chemotaxis protein [Desulfomicrobium escambiense]	Y{n1}W{n2}L{n3}T{n4}D	dCache_1,HAMP,MCPsignal	Desulfomicrobium escambiense	d__Bacteria;p__Desulfobacterota;c__Desulfovibrionia;o__Desulfovibrionales;f__Desulfomicrobiaceae;g__Desulfomicrobium;s__Desulfomicrobium escambiense
WP_028575976.1	WP_028575976.1/1-346 SpoIIE family protein phosphatase [Desulfomicrobium escambiense]	F{n1}W{n2}M{n3}T{n4}D	dCache_1,HAMP,SpoIIE	Desulfomicrobium escambiense	d__Bacteria;p__Desulfobacterota;c__Desulfovibrionia;o__Desulfovibrionales;f__Desulfomicrobiaceae;g__Desulfomicrobium;s__Desulfomicrobium escambiense
WP_092191296.1	WP_092191296.1/1-269 methylaccepting chemotaxis protein [Desulfomicrobium norvegicum]	Y{n1}W{n2}M{n3}S{n4}D	dCache_1,HAMP,MCPsignal	Desulfomicrobium norvegicum	d__Bacteria;p__Desulfobacterota;c__Desulfovibrionia;o__Desulfovibrionales;f__Desulfomicrobiaceae;g__Desulfomicrobium;s__Desulfomicrobium norvegicum
WP_107739502.1	WP_107739502.1/1-258 SpoIIE family protein phosphatase [Desulfonatronum sp. SC1]	Y{n1}W{n2}M{n3}T{n4}D	dCache_1,HAMP,SpoIIE	Desulfonatronum sp. SC1	d__Bacteria;p__Desulfobacterota;c__Desulfovibrionia;o__Desulfovibrionales;f__Desulfonatronaceae;g__Desulfonatronum;s__Desulfonatronum sp003046795
WP_045222696.1	WP_045222696.1/1-258 SpoIIE family protein phosphatase [Desulfonatronum thioautotrophicum]	Y{n1}W{n2}M{n3}T{n4}D	dCache_1,HAMP,SpoIIE	Desulfonatronum thioautotrophicum	d__Bacteria;p__Desulfobacterota;c__Desulfovibrionia;o__Desulfovibrionales;f__Desulfonatronaceae;g__Desulfonatronum;s__Desulfonatronum thioautotrophicum
WP_052813352.1	WP_052813352.1/1-257 SpoIIE family protein phosphatase [Desulfonatronum thioautotrophicum]	Y{n1}W{n2}M{n3}T{n4}D	dCache_1,HAMP,SpoIIE	Desulfonatronum thioautotrophicum	d__Bacteria;p__Desulfobacterota;c__Desulfovibrionia;o__Desulfovibrionales;f__Desulfonatronaceae;g__Desulfonatronum;s__Desulfonatronum thioautotrophicum
WP_031388200.1	WP_031388200.1/1-236 HAMP domaincontaining protein [Desulfonatronum thiodismutans]	Y{n1}Y{n2}L{n3}T{n4}D	dCache_1,HAMP,MCPsignal	Desulfonatronum thiodismutans	d__Bacteria;p__Desulfobacterota;c__Desulfovibrionia;o__Desulfovibrionales;f__Desulfonatronaceae;g__Desulfonatronum;s__Desulfonatronum thiodismutans
WP_031385471.1	WP_031385471.1/1-258 SpoIIE family protein phosphatase [Desulfonatronum thiodismutans]	Y{n1}W{n2}M{n3}T{n4}D	dCache_1,HAMP,SpoIIE	Desulfonatronum thiodismutans	d__Bacteria;p__Desulfobacterota;c__Desulfovibrionia;o__Desulfovibrionales;f__Desulfonatronaceae;g__Desulfonatronum;s__Desulfonatronum thiodismutans
WP_028574943.1	WP_028574943.1/1-255 SpoIIE family protein phosphatase [Desulfonatronovibrio hydrogenovorans]	Y{n1}W{n2}M{n3}T{n4}D	dCache_1,HAMP,SpoIIE	Desulfonatronovibrio hydrogenovorans	d__Bacteria;p__Desulfobacterota;c__Desulfovibrionia;o__Desulfovibrionales;f__Desulfonatronovibrionaceae;g__Desulfonatronovibrio;s__Desulfonatronovibrio hydrogenovorans
WP_158308783.1	WP_158308783.1 methyl-accepting chemotaxis protein [Desulfocurvibacter africanus]	Y{n1}W{n2}M{n3}S{n4}D	dCache_1,HAMP,MCPsignal	Desulfocurvibacter africanus	d__Bacteria;p__Desulfobacterota;c__Desulfovibrionia;o__Desulfovibrionales;f__Desulfovibrionaceae;g__Desulfocurvibacter;s__Desulfocurvibacter africanus
WP_005985028.1	WP_005985028.1/1-268 SpoIIE family protein phosphatase [Desulfocurvibacter africanus]	Y{n1}W{n2}M{n3}T{n4}D	dCache_1,HAMP,SpoIIE	Desulfocurvibacter africanus	d__Bacteria;p__Desulfobacterota;c__Desulfovibrionia;o__Desulfovibrionales;f__Desulfovibrionaceae;g__Desulfocurvibacter;s__Desulfocurvibacter africanus
WP_034627087.1	WP_034627087.1/1-268 SpoIIE family protein phosphatase [Desulfocurvibacter africanus]	Y{n1}W{n2}M{n3}T{n4}D	dCache_1,HAMP,SpoIIE	Desulfocurvibacter africanus	d__Bacteria;p__Desulfobacterota;c__Desulfovibrionia;o__Desulfovibrionales;f__Desulfovibrionaceae;g__Desulfocurvibacter;s__Desulfocurvibacter africanus
WP_014260111.1	WP_014260111.1/1-264 SpoIIE family protein phosphatase [Desulfocurvibacter africanus]	Y{n1}W{n2}M{n3}T{n4}D	dCache_1,HAMP,SpoIIE	Desulfocurvibacter africanus	d__Bacteria;p__Desulfobacterota;c__Desulfovibrionia;o__Desulfovibrionales;f__Desulfovibrionaceae;g__Desulfocurvibacter;s__Desulfocurvibacter africanus
WP_029897747.1	WP_029897747.1/1-257 SpoIIE family protein phosphatase [Desulfohalovibrio reitneri]	Y{n1}W{n2}M{n3}T{n4}D	dCache_1,HAMP,SpoIIE	Desulfohalovibrio reitneri	d__Bacteria;p__Desulfobacterota;c__Desulfovibrionia;o__Desulfovibrionales;f__Desulfovibrionaceae;g__Desulfohalovibrio;s__Desulfohalovibrio reitneri
WP_020882179.1	WP_020882179.1/1-281 HAMP domaincontaining protein [Desulfovibrio sp. X2]	Y{n1}W{n2}L{n3}T{n4}D	dCache_1,HAMP,MCPsignal	Desulfovibrio sp. X2	d__Bacteria;p__Desulfobacterota;c__Desulfovibrionia;o__Desulfovibrionales;f__Desulfovibrionaceae;g__Desulfohalovibrio;s__Desulfohalovibrio sp000422205
WP_020879174.1	WP_020879174.1/1-254 SpoIIE family protein phosphatase [Desulfovibrio sp. X2]	Y{n1}W{n2}M{n3}T{n4}D	dCache_1,HAMP,SpoIIE	Desulfovibrio sp. X2	d__Bacteria;p__Desulfobacterota;c__Desulfovibrionia;o__Desulfovibrionales;f__Desulfovibrionaceae;g__Desulfohalovibrio;s__Desulfohalovibrio sp000422205
WP_232034845.1	WP_232034845.1 methyl-accepting chemotaxis protein [Desulfovibrio ferrophilus]	Y{n1}W{n2}M{n3}T{n4}D	dCache_1,HAMP,MCPsignal	Desulfovibrio ferrophilus	d__Bacteria;p__Desulfobacterota;c__Desulfovibrionia;o__Desulfovibrionales;f__Desulfovibrionaceae;g__Desulfovibrio_Q;s__Desulfovibrio_Q ferrophilus
WP_072311445.1	WP_072311445.1 methyl-accepting chemotaxis protein [Desulfovibrio sp. G11]	Y{n1}Y{n2}M{n3}T{n4}D	dCache_1,HAMP,MCPsignal	Desulfovibrio sp. G11	d__Bacteria;p__Desulfobacterota;c__Desulfovibrionia;o__Desulfovibrionales;f__Desulfovibrionaceae;g__Desulfovibrio;s__Desulfovibrio desulfuricans_A
WP_081475938.1	WP_081475938.1/1-251 HAMP domaincontaining protein [Desulfovibrio desulfuricans]	Y{n1}W{n2}L{n3}T{n4}D	dCache_1,HAMP,MCPsignal	Desulfovibrio desulfuricans	d__Bacteria;p__Desulfobacterota;c__Desulfovibrionia;o__Desulfovibrionales;f__Desulfovibrionaceae;g__Desulfovibrio;s__Desulfovibrio desulfuricans_B
WP_136398759.1	WP_136398759.1/1-277 HAMP domaincontaining protein [Desulfovibrio desulfuricans]	Y{n1}W{n2}L{n3}T{n4}D	dCache_1,HAMP,MCPsignal	Desulfovibrio desulfuricans	d__Bacteria;p__Desulfobacterota;c__Desulfovibrionia;o__Desulfovibrionales;f__Desulfovibrionaceae;g__Desulfovibrio;s__Desulfovibrio desulfuricans_B
WP_022659680.1	WP_022659680.1/1-277 HAMP domaincontaining protein [Desulfovibrio desulfuricans]	Y{n1}W{n2}L{n3}T{n4}D	dCache_1,HAMP,MCPsignal	Desulfovibrio desulfuricans	d__Bacteria;p__Desulfobacterota;c__Desulfovibrionia;o__Desulfovibrionales;f__Desulfovibrionaceae;g__Desulfovibrio;s__Desulfovibrio desulfuricans_B
WP_192112669.1	WP_192112669.1 methyl-accepting chemotaxis protein [Desulfovibrio desulfuricans]	Y{n1}W{n2}L{n3}T{n4}D	dCache_1,HAMP,MCPsignal	Desulfovibrio desulfuricans	d__Bacteria;p__Desulfobacterota;c__Desulfovibrionia;o__Desulfovibrionales;f__Desulfovibrionaceae;g__Desulfovibrio;s__Desulfovibrio desulfuricans_B
WP_083577866.1	WP_083577866.1 methyl-accepting chemotaxis protein [Desulfovibrio desulfuricans]	Y{n1}Y{n2}M{n3}T{n4}D	dCache_1,HAMP,MCPsignal	Desulfovibrio desulfuricans	d__Bacteria;p__Desulfobacterota;c__Desulfovibrionia;o__Desulfovibrionales;f__Desulfovibrionaceae;g__Desulfovibrio;s__Desulfovibrio desulfuricans_B
WP_014322208.1	WP_014322208.1/1-259 SpoIIE family protein phosphatase [Desulfovibrio desulfuricans]	Y{n1}W{n2}M{n3}T{n4}D	dCache_1,HAMP,SpoIIE	Desulfovibrio desulfuricans	d__Bacteria;p__Desulfobacterota;c__Desulfovibrionia;o__Desulfovibrionales;f__Desulfovibrionaceae;g__Desulfovibrio;s__Desulfovibrio desulfuricans_B
WP_020990113.1	WP_020990113.1 methyl-accepting chemotaxis protein [Desulfovibrio sp. 3_1_syn3]	Y{n1}Y{n2}M{n3}T{n4}D	dCache_1,HAMP,MCPsignal	Desulfovibrio sp. 3_1_syn3	d__Bacteria;p__Desulfobacterota;c__Desulfovibrionia;o__Desulfovibrionales;f__Desulfovibrionaceae;g__Desulfovibrio;s__Desulfovibrio fairfieldensis
WP_009302868.1	WP_009302868.1 methyl-accepting chemotaxis protein [Desulfovibrio sp. 6_1_46AFAA]	Y{n1}Y{n2}M{n3}T{n4}D	dCache_1,HAMP,MCPsignal	Desulfovibrio sp. 6_1_46AFAA	d__Bacteria;p__Desulfobacterota;c__Desulfovibrionia;o__Desulfovibrionales;f__Desulfovibrionaceae;g__Desulfovibrio;s__Desulfovibrio fairfieldensis
WP_130958261.1	WP_130958261.1/1-316 HAMP domaincontaining protein [Desulfovibrio legallii]	Y{n1}W{n2}L{n3}T{n4}D	dCache_1,HAMP,MCPsignal	Desulfovibrio legallii	d__Bacteria;p__Desulfobacterota;c__Desulfovibrionia;o__Desulfovibrionales;f__Desulfovibrionaceae;g__Desulfovibrio;s__Desulfovibrio legallii
WP_118230224.1	WP_118230224.1 methyl-accepting chemotaxis protein [Desulfovibrio legallii]	Y{n1}Y{n2}M{n3}T{n4}D	dCache_1,HAMP,MCPsignal	Desulfovibrio legallii	d__Bacteria;p__Desulfobacterota;c__Desulfovibrionia;o__Desulfovibrionales;f__Desulfovibrionaceae;g__Desulfovibrio;s__Desulfovibrio legallii
WP_027362274.1	WP_027362274.1/1-281 HAMP domaincontaining protein [Halodesulfovibrio aestuarii]	Y{n1}W{n2}L{n3}T{n4}D	dCache_1,HAMP,MCPsignal	Halodesulfovibrio aestuarii	d__Bacteria;p__Desulfobacterota;c__Desulfovibrionia;o__Desulfovibrionales;f__Desulfovibrionaceae;g__Halodesulfovibrio;s__Halodesulfovibrio aestuarii
WP_027361995.1	WP_027361995.1/1-301 HAMP domaincontaining protein [Halodesulfovibrio aestuarii]	Y{n1}W{n2}V{n3}S{n4}D	dCache_1,HAMP,MCPsignal	Halodesulfovibrio aestuarii	d__Bacteria;p__Desulfobacterota;c__Desulfovibrionia;o__Desulfovibrionales;f__Desulfovibrionaceae;g__Halodesulfovibrio;s__Halodesulfovibrio aestuarii
WP_027361348.1	WP_027361348.1/1-261 SpoIIE family protein phosphatase [Halodesulfovibrio aestuarii]	Y{n1}W{n2}M{n3}T{n4}D	dCache_1,HAMP,SpoIIE	Halodesulfovibrio aestuarii	d__Bacteria;p__Desulfobacterota;c__Desulfovibrionia;o__Desulfovibrionales;f__Desulfovibrionaceae;g__Halodesulfovibrio;s__Halodesulfovibrio aestuarii
WP_027361324.1	WP_027361324.1/1-344 HAMP domaincontaining protein [Halodesulfovibrio aestuarii]	Y{n1}W{n2}V{n3}S{n4}D	dCache_1,MCPsignal	Halodesulfovibrio aestuarii	d__Bacteria;p__Desulfobacterota;c__Desulfovibrionia;o__Desulfovibrionales;f__Desulfovibrionaceae;g__Halodesulfovibrio;s__Halodesulfovibrio aestuarii
WP_074216560.1	WP_074216560.1/1-254 HAMP domaincontaining protein [Halodesulfovibrio marinisediminis]	Y{n1}W{n2}V{n3}S{n4}D	dCache_1,HAMP,MCPsignal	Halodesulfovibrio marinisediminis	d__Bacteria;p__Desulfobacterota;c__Desulfovibrionia;o__Desulfovibrionales;f__Desulfovibrionaceae;g__Halodesulfovibrio;s__Halodesulfovibrio marinisediminis
WP_160711913.1	WP_160711913.1/1-275 HAMP domaincontaining protein [Halodesulfovibrio sp. MKHDV]	Y{n1}W{n2}V{n3}S{n4}D	dCache_1,HAMP,MCPsignal	Halodesulfovibrio sp. MKHDV	d__Bacteria;p__Desulfobacterota;c__Desulfovibrionia;o__Desulfovibrionales;f__Desulfovibrionaceae;g__Halodesulfovibrio;s__Halodesulfovibrio sp003252375
WP_160713080.1	WP_160713080.1 methyl-accepting chemotaxis protein [Halodesulfovibrio sp. MK-HDV]	Y{n1}Y{n2}I{n3}S{n4}D	dCache_1,MCPsignal	Halodesulfovibrio sp. MK-HDV	d__Bacteria;p__Desulfobacterota;c__Desulfovibrionia;o__Desulfovibrionales;f__Desulfovibrionaceae;g__Halodesulfovibrio;s__Halodesulfovibrio sp003252375
WP_066853021.1	WP_066853021.1/1-275 HAMP domaincontaining protein [Halodesulfovibrio spirochaetisodalis]	Y{n1}W{n2}V{n3}S{n4}D	dCache_1,HAMP,MCPsignal	Halodesulfovibrio spirochaetisodalis	d__Bacteria;p__Desulfobacterota;c__Desulfovibrionia;o__Desulfovibrionales;f__Desulfovibrionaceae;g__Halodesulfovibrio;s__Halodesulfovibrio spirochaetisodalis
WP_066857133.1	WP_066857133.1 methyl-accepting chemotaxis protein [Halodesulfovibrio spirochaetisodalis]	F{n1}Y{n2}I{n3}S{n4}D	dCache_1,MCPsignal	Halodesulfovibrio spirochaetisodalis	d__Bacteria;p__Desulfobacterota;c__Desulfovibrionia;o__Desulfovibrionales;f__Desulfovibrionaceae;g__Halodesulfovibrio;s__Halodesulfovibrio spirochaetisodalis
WP_066858291.1	WP_066858291.1/1-253 HAMP domaincontaining protein [Halodesulfovibrio spirochaetisodalis]	Y{n1}W{n2}V{n3}S{n4}D	HAMP,MCPsignal	Halodesulfovibrio spirochaetisodalis	d__Bacteria;p__Desulfobacterota;c__Desulfovibrionia;o__Desulfovibrionales;f__Desulfovibrionaceae;g__Halodesulfovibrio;s__Halodesulfovibrio spirochaetisodalis
WP_089271562.1	WP_089271562.1/1-278 HAMP domaincontaining protein [Desulfovibrio mexicanus]	Y{n1}W{n2}L{n3}T{n4}D	dCache_1,HAMP,MCPsignal	Desulfovibrio mexicanus	d__Bacteria;p__Desulfobacterota;c__Desulfovibrionia;o__Desulfovibrionales;f__Desulfovibrionaceae;g__Humidesulfovibrio;s__Humidesulfovibrio mexicanus
WP_027178006.1	WP_027178006.1 methyl-accepting chemotaxis protein [Maridesulfovibrio bastinii]	Y{n1}W{n2}F{n3}T{n4}D	dCache_1,HAMP,MCPsignal	Maridesulfovibrio bastinii	d__Bacteria;p__Desulfobacterota;c__Desulfovibrionia;o__Desulfovibrionales;f__Desulfovibrionaceae;g__Maridesulfovibrio;s__Maridesulfovibrio bastinii
WP_170830305.1	WP_170830305.1/1-346 HAMP domaincontaining protein [Desulfovibrio ferrireducens]	W{n1}W{n2}L{n3}T{n4}D	dCache_1,HAMP,MCPsignal	Desulfovibrio ferrireducens	d__Bacteria;p__Desulfobacterota;c__Desulfovibrionia;o__Desulfovibrionales;f__Desulfovibrionaceae;g__Maridesulfovibrio;s__Maridesulfovibrio ferrireducens
WP_031481266.1	WP_031481266.1 methyl-accepting chemotaxis protein [Maridesulfovibrio frigidus]	Y{n1}W{n2}M{n3}T{n4}D	dCache_1,HAMP,MCPsignal	Maridesulfovibrio frigidus	d__Bacteria;p__Desulfobacterota;c__Desulfovibrionia;o__Desulfovibrionales;f__Desulfovibrionaceae;g__Maridesulfovibrio;s__Maridesulfovibrio frigidus
WP_085103671.1	WP_085103671.1/1-253 methylaccepting chemotaxis protein [Desulfovibrio gilichinskyi]	Y{n1}W{n2}L{n3}T{n4}D	dCache_1,HAMP,MCPsignal	Desulfovibrio gilichinskyi	d__Bacteria;p__Desulfobacterota;c__Desulfovibrionia;o__Desulfovibrionales;f__Desulfovibrionaceae;g__Maridesulfovibrio;s__Maridesulfovibrio gilichinskyi
WP_085103033.1	WP_085103033.1 methyl-accepting chemotaxis protein [Desulfovibrio gilichinskyi]	Y{n1}W{n2}M{n3}T{n4}D	dCache_1,HAMP,MCPsignal	Desulfovibrio gilichinskyi	d__Bacteria;p__Desulfobacterota;c__Desulfovibrionia;o__Desulfovibrionales;f__Desulfovibrionaceae;g__Maridesulfovibrio;s__Maridesulfovibrio gilichinskyi
WP_085098531.1	WP_085098531.1/1-260 HAMP domaincontaining protein [Desulfovibrio gilichinskyi]	Y{n1}W{n2}L{n3}S{n4}D	HAMP,MCPsignal	Desulfovibrio gilichinskyi	d__Bacteria;p__Desulfobacterota;c__Desulfovibrionia;o__Desulfovibrionales;f__Desulfovibrionaceae;g__Maridesulfovibrio;s__Maridesulfovibrio gilichinskyi
WP_015335577.1	WP_015335577.1 methyl-accepting chemotaxis protein [Maridesulfovibrio hydrothermalis]	Y{n1}W{n2}L{n3}S{n4}D	dCache_1,HAMP,MCPsignal	Maridesulfovibrio hydrothermalis	d__Bacteria;p__Desulfobacterota;c__Desulfovibrionia;o__Desulfovibrionales;f__Desulfovibrionaceae;g__Maridesulfovibrio;s__Maridesulfovibrio hydrothermalis
WP_092157482.1	WP_092157482.1 methyl-accepting chemotaxis protein [Maridesulfovibrio ferrireducens]	Y{n1}W{n2}M{n3}T{n4}D	dCache_1,HAMP,MCPsignal	Maridesulfovibrio ferrireducens	d__Bacteria;p__Desulfobacterota;c__Desulfovibrionia;o__Desulfovibrionales;f__Desulfovibrionaceae;g__Maridesulfovibrio;s__Maridesulfovibrio sp002340305
WP_169052088.1	WP_169052088.1/1-273 HAMP domaincontaining protein [Marinifilum sp. JC120]	Y{n1}Y{n2}L{n3}T{n4}D	dCache_1,HAMP,MCPsignal	Marinifilum sp. JC120	d__Bacteria;p__Desulfobacterota;c__Desulfovibrionia;o__Desulfovibrionales;f__Desulfovibrionaceae;g__Maridesulfovibrio;s__Maridesulfovibrio sp004923195
WP_136674047.1	WP_136674047.1/1-272 methylaccepting chemotaxis protein [Marinifilum sp. JC120]	Y{n1}Y{n2}M{n3}S{n4}D	dCache_1,HAMP,MCPsignal	Marinifilum sp. JC120	d__Bacteria;p__Desulfobacterota;c__Desulfovibrionia;o__Desulfovibrionales;f__Desulfovibrionaceae;g__Maridesulfovibrio;s__Maridesulfovibrio sp004923195
WP_136673748.1	WP_136673748.1/1-264 HAMP domaincontaining protein [Marinifilum sp. JC120]	W{n1}W{n2}L{n3}S{n4}D	dCache_1,HAMP,MCPsignal	Marinifilum sp. JC120	d__Bacteria;p__Desulfobacterota;c__Desulfovibrionia;o__Desulfovibrionales;f__Desulfovibrionaceae;g__Maridesulfovibrio;s__Maridesulfovibrio sp004923195
WP_136673747.1	WP_136673747.1/1-262 methylaccepting chemotaxis protein [Marinifilum sp. JC120]	W{n1}W{n2}V{n3}S{n4}D	dCache_1,HAMP,MCPsignal	Marinifilum sp. JC120	d__Bacteria;p__Desulfobacterota;c__Desulfovibrionia;o__Desulfovibrionales;f__Desulfovibrionaceae;g__Maridesulfovibrio;s__Maridesulfovibrio sp004923195
WP_027720370.1	WP_027720370.1 methyl-accepting chemotaxis protein [Maridesulfovibrio zosterae]	Y{n1}W{n2}M{n3}T{n4}D	dCache_1,HAMP,MCPsignal	Maridesulfovibrio zosterae	d__Bacteria;p__Desulfobacterota;c__Desulfovibrionia;o__Desulfovibrionales;f__Desulfovibrionaceae;g__Maridesulfovibrio;s__Maridesulfovibrio zosterae
WP_007525356.1	WP_007525356.1/1-277 HAMP domaincontaining protein [Desulfovibrio sp. A2]	Y{n1}W{n2}L{n3}T{n4}D	dCache_1,HAMP,MCPsignal	Desulfovibrio sp. A2	d__Bacteria;p__Desulfobacterota;c__Desulfovibrionia;o__Desulfovibrionales;f__Desulfovibrionaceae;g__Nitratidesulfovibrio;s__Nitratidesulfovibrio sp000226255
WP_233814569.1	WP_233814569.1 methyl-accepting chemotaxis protein [Paradesulfovibrio bizertensis]	Y{n1}Y{n2}L{n3}T{n4}D	dCache_1,HAMP,MCPsignal	Paradesulfovibrio bizertensis	d__Bacteria;p__Desulfobacterota;c__Desulfovibrionia;o__Desulfovibrionales;f__Desulfovibrionaceae;g__Paradesulfovibrio;s__Paradesulfovibrio bizertensis
WP_233813392.1	WP_233813392.1 methyl-accepting chemotaxis protein [Paradesulfovibrio bizertensis]	Y{n1}F{n2}I{n3}S{n4}D	dCache_1,MCPsignal	Paradesulfovibrio bizertensis	d__Bacteria;p__Desulfobacterota;c__Desulfovibrionia;o__Desulfovibrionales;f__Desulfovibrionaceae;g__Paradesulfovibrio;s__Paradesulfovibrio bizertensis
WP_078717728.1	WP_078717728.1 methyl-accepting chemotaxis protein [Paucidesulfovibrio gracilis]	Y{n1}Y{n2}L{n3}S{n4}D	dCache_1,MCPsignal	Paucidesulfovibrio gracilis	d__Bacteria;p__Desulfobacterota;c__Desulfovibrionia;o__Desulfovibrionales;f__Desulfovibrionaceae;g__Paucidesulfovibrio;s__Paucidesulfovibrio gracilis
WP_078715979.1	WP_078715979.1 methyl-accepting chemotaxis protein [Paucidesulfovibrio gracilis]	Y{n1}W{n2}M{n3}T{n4}D	dCache_1,MCPsignal	Paucidesulfovibrio gracilis	d__Bacteria;p__Desulfobacterota;c__Desulfovibrionia;o__Desulfovibrionales;f__Desulfovibrionaceae;g__Paucidesulfovibrio;s__Paucidesulfovibrio gracilis
WP_022663078.1	WP_022663078.1 methyl-accepting chemotaxis protein [Paucidesulfovibrio longus]	Y{n1}Y{n2}L{n3}S{n4}D	dCache_1,MCPsignal	Paucidesulfovibrio longus	d__Bacteria;p__Desulfobacterota;c__Desulfovibrionia;o__Desulfovibrionales;f__Desulfovibrionaceae;g__Paucidesulfovibrio;s__Paucidesulfovibrio longus
WP_157864973.1	WP_157864973.1/1-262 HAMP domaincontaining protein [Pseudodesulfovibrio aespoeensis]	W{n1}W{n2}L{n3}S{n4}D	dCache_1,HAMP,MCPsignal	Pseudodesulfovibrio aespoeensis	d__Bacteria;p__Desulfobacterota;c__Desulfovibrionia;o__Desulfovibrionales;f__Desulfovibrionaceae;g__Pseudodesulfovibrio;s__Pseudodesulfovibrio aespoeensis
WP_013516173.1	WP_013516173.1 unnamed protein product [Pseudodesulfovibrio aespoeensis]	W{n1}W{n2}L{n3}S{n4}D	dCache_1,HAMP,MCPsignal	Pseudodesulfovibrio aespoeensis	d__Bacteria;p__Desulfobacterota;c__Desulfovibrionia;o__Desulfovibrionales;f__Desulfovibrionaceae;g__Pseudodesulfovibrio;s__Pseudodesulfovibrio aespoeensis
WP_231117145.1	WP_231117145.1 methyl-accepting chemotaxis protein [Pseudodesulfovibrio alkaliphilus]	Y{n1}W{n2}L{n3}T{n4}D	dCache_1,HAMP,MCPsignal	Pseudodesulfovibrio alkaliphilus	d__Bacteria;p__Desulfobacterota;c__Desulfovibrionia;o__Desulfovibrionales;f__Desulfovibrionaceae;g__Pseudodesulfovibrio;s__Pseudodesulfovibrio aespoeensis
WP_014323159.1	WP_014323159.1 unnamed protein product [Pseudodesulfovibrio mercurii]	Y{n1}W{n2}L{n3}T{n4}D	dCache_1,HAMP,MCPsignal	Pseudodesulfovibrio mercurii	d__Bacteria;p__Desulfobacterota;c__Desulfovibrionia;o__Desulfovibrionales;f__Desulfovibrionaceae;g__Pseudodesulfovibrio;s__Pseudodesulfovibrio aespoeensis
WP_155933789.1	WP_155933789.1/1-264 HAMP domaincontaining protein [Pseudodesulfovibrio sp. F1]	W{n1}W{n2}L{n3}S{n4}D	dCache_1,HAMP,MCPsignal	Pseudodesulfovibrio sp. F1	d__Bacteria;p__Desulfobacterota;c__Desulfovibrionia;o__Desulfovibrionales;f__Desulfovibrionaceae;g__Pseudodesulfovibrio;s__Pseudodesulfovibrio aespoeensis
WP_163810995.1	WP_163810995.1/1-258 HAMP domaincontaining protein [Pseudodesulfovibrio sp. JC047]	W{n1}W{n2}L{n3}S{n4}D	dCache_1,HAMP,MCPsignal	Pseudodesulfovibrio sp. JC047	d__Bacteria;p__Desulfobacterota;c__Desulfovibrionia;o__Desulfovibrionales;f__Desulfovibrionaceae;g__Pseudodesulfovibrio;s__Pseudodesulfovibrio aespoeensis
WP_229593322.1	WP_229593322.1 methyl-accepting chemotaxis protein [Pseudodesulfovibrio sp. SF6]	Y{n1}W{n2}L{n3}T{n4}D	dCache_1,HAMP,MCPsignal	Pseudodesulfovibrio sp. SF6	d__Bacteria;p__Desulfobacterota;c__Desulfovibrionia;o__Desulfovibrionales;f__Desulfovibrionaceae;g__Pseudodesulfovibrio;s__Pseudodesulfovibrio aespoeensis
WP_158950400.1	WP_158950400.1/1-337 HAMP domaincontaining protein [Pseudodesulfovibrio sp. SRB007]	Y{n1}W{n2}L{n3}T{n4}D	dCache_1,HAMP,MCPsignal	Pseudodesulfovibrio sp. SRB007	d__Bacteria;p__Desulfobacterota;c__Desulfovibrionia;o__Desulfovibrionales;f__Desulfovibrionaceae;g__Pseudodesulfovibrio;s__Pseudodesulfovibrio aespoeensis
WP_013515852.1	WP_013515852.1/1-258 SpoIIE family protein phosphatase [Pseudodesulfovibrio aespoeensis]	Y{n1}W{n2}M{n3}T{n4}D	dCache_1,HAMP,SpoIIE	Pseudodesulfovibrio aespoeensis	d__Bacteria;p__Desulfobacterota;c__Desulfovibrionia;o__Desulfovibrionales;f__Desulfovibrionaceae;g__Pseudodesulfovibrio;s__Pseudodesulfovibrio aespoeensis
WP_163809132.1	WP_163809132.1/1-258 SpoIIE family protein phosphatase [Pseudodesulfovibrio sp. JC047]	Y{n1}W{n2}M{n3}T{n4}D	dCache_1,HAMP,SpoIIE	Pseudodesulfovibrio sp. JC047	d__Bacteria;p__Desulfobacterota;c__Desulfovibrionia;o__Desulfovibrionales;f__Desulfovibrionaceae;g__Pseudodesulfovibrio;s__Pseudodesulfovibrio aespoeensis
WP_158950689.1	WP_158950689.1/1-259 SpoIIE family protein phosphatase [Pseudodesulfovibrio sp. SRB007]	Y{n1}W{n2}M{n3}T{n4}D	dCache_1,HAMP,SpoIIE	Pseudodesulfovibrio sp. SRB007	d__Bacteria;p__Desulfobacterota;c__Desulfovibrionia;o__Desulfovibrionales;f__Desulfovibrionaceae;g__Pseudodesulfovibrio;s__Pseudodesulfovibrio aespoeensis
WP_168890601.1	WP_168890601.1/1-256 SpoIIE family protein phosphatase [Pseudodesulfovibrio sp. zrk46]	Y{n1}W{n2}M{n3}T{n4}D	dCache_1,HAMP,SpoIIE	Pseudodesulfovibrio sp. zrk46	d__Bacteria;p__Desulfobacterota;c__Desulfovibrionia;o__Desulfovibrionales;f__Desulfovibrionaceae;g__Pseudodesulfovibrio;s__Pseudodesulfovibrio aespoeensis
WP_155934802.1	WP_155934802.1 methyl-accepting chemotaxis protein [Pseudodesulfovibrio alkaliphilus]	Y{n1}W{n2}M{n3}T{n4}D	dCache_1,HAMP,MCPsignal	Pseudodesulfovibrio alkaliphilus	d__Bacteria;p__Desulfobacterota;c__Desulfovibrionia;o__Desulfovibrionales;f__Desulfovibrionaceae;g__Pseudodesulfovibrio;s__Pseudodesulfovibrio aespoeensis
WP_158950772.1	WP_158950772.1/1-264 HAMP domaincontaining protein [Pseudodesulfovibrio sp. SRB007]	W{n1}W{n2}L{n3}S{n4}D	dCache_1,HAMP,MCPsignal	Pseudodesulfovibrio sp. SRB007	d__Bacteria;p__Desulfobacterota;c__Desulfovibrionia;o__Desulfovibrionales;f__Desulfovibrionaceae;g__Pseudodesulfovibrio;s__Pseudodesulfovibrio aespoeensis
WP_168892271.1	WP_168892271.1/1-265 HAMP domaincontaining protein [Pseudodesulfovibrio sp. zrk46]	W{n1}W{n2}L{n3}S{n4}D	dCache_1,HAMP,MCPsignal	Pseudodesulfovibrio sp. zrk46	d__Bacteria;p__Desulfobacterota;c__Desulfovibrionia;o__Desulfovibrionales;f__Desulfovibrionaceae;g__Pseudodesulfovibrio;s__Pseudodesulfovibrio aespoeensis
WP_071544757.1	WP_071544757.1/1-259 SpoIIE family protein phosphatase [Pseudodesulfovibrio hydrargyri]	Y{n1}W{n2}M{n3}T{n4}D	dCache_1,HAMP,SpoIIE	Pseudodesulfovibrio hydrargyri	d__Bacteria;p__Desulfobacterota;c__Desulfovibrionia;o__Desulfovibrionales;f__Desulfovibrionaceae;g__Pseudodesulfovibrio;s__Pseudodesulfovibrio hydrargyri
WP_078063603.1	WP_078063603.1 methyl-accepting chemotaxis protein [Pseudodesulfovibrio indicus]	Y{n1}W{n2}L{n3}T{n4}D	dCache_1,HAMP,MCPsignal	Pseudodesulfovibrio indicus	d__Bacteria;p__Desulfobacterota;c__Desulfovibrionia;o__Desulfovibrionales;f__Desulfovibrionaceae;g__Pseudodesulfovibrio;s__Pseudodesulfovibrio indicus
WP_066801653.1	WP_066801653.1/1-257 SpoIIE family protein phosphatase [Pseudodesulfovibrio indicus]	Y{n1}W{n2}M{n3}T{n4}D	dCache_1,HAMP,SpoIIE	Pseudodesulfovibrio indicus	d__Bacteria;p__Desulfobacterota;c__Desulfovibrionia;o__Desulfovibrionales;f__Desulfovibrionaceae;g__Pseudodesulfovibrio;s__Pseudodesulfovibrio indicus
WP_041720971.1	WP_041720971.1/1-281 HAMP domaincontaining protein [Pseudodesulfovibrio piezophilus]	W{n1}W{n2}I{n3}S{n4}D	dCache_1,HAMP,MCPsignal	Pseudodesulfovibrio piezophilus	d__Bacteria;p__Desulfobacterota;c__Desulfovibrionia;o__Desulfovibrionales;f__Desulfovibrionaceae;g__Pseudodesulfovibrio;s__Pseudodesulfovibrio piezophilus
WP_097013683.1	WP_097013683.1/1-341 methylaccepting chemotaxis protein [Pseudodesulfovibrio profundus]	W{n1}W{n2}I{n3}S{n4}D	dCache_1,HAMP,MCPsignal	Pseudodesulfovibrio profundus	d__Bacteria;p__Desulfobacterota;c__Desulfovibrionia;o__Desulfovibrionales;f__Desulfovibrionaceae;g__Pseudodesulfovibrio;s__Pseudodesulfovibrio profundus
WP_232005748.1	WP_232005748.1 methyl-accepting chemotaxis protein [Pseudodesulfovibrio profundus]	W{n1}W{n2}I{n3}S{n4}D	dCache_1,HAMP,MCPsignal	Pseudodesulfovibrio profundus	d__Bacteria;p__Desulfobacterota;c__Desulfovibrionia;o__Desulfovibrionales;f__Desulfovibrionaceae;g__Pseudodesulfovibrio;s__Pseudodesulfovibrio profundus
WP_097013146.1	WP_097013146.1/1-253 SpoIIE family protein phosphatase [Pseudodesulfovibrio profundus]	Y{n1}W{n2}M{n3}T{n4}D	dCache_1,HAMP,SpoIIE	Pseudodesulfovibrio profundus	d__Bacteria;p__Desulfobacterota;c__Desulfovibrionia;o__Desulfovibrionales;f__Desulfovibrionaceae;g__Pseudodesulfovibrio;s__Pseudodesulfovibrio profundus
WP_128328698.1	WP_128328698.1/1-257 SpoIIE family protein phosphatase [Pseudodesulfovibrio sp. S3]	Y{n1}W{n2}M{n3}T{n4}D	dCache_1,HAMP,SpoIIE	Pseudodesulfovibrio sp. S3	d__Bacteria;p__Desulfobacterota;c__Desulfovibrionia;o__Desulfovibrionales;f__Desulfovibrionaceae;g__Pseudodesulfovibrio;s__Pseudodesulfovibrio sp004025585
WP_129354054.1	WP_129354054.1/1-288 methylaccepting chemotaxis protein [Desulfovibrio carbinolicus]	Y{n1}W{n2}M{n3}S{n4}D	dCache_1,HAMP,MCPsignal	Desulfovibrio carbinolicus	d__Bacteria;p__Desulfobacterota;c__Desulfovibrionia;o__Desulfovibrionales;f__Desulfovibrionaceae;g__Solidesulfovibrio;s__Solidesulfovibrio carbinolicus
WP_129354412.1	WP_129354412.1/1-287 HAMP domaincontaining protein [Desulfovibrio carbinolicus]	Y{n1}W{n2}L{n3}T{n4}D	dCache_1,HAMP,MCPsignal	Desulfovibrio carbinolicus	d__Bacteria;p__Desulfobacterota;c__Desulfovibrionia;o__Desulfovibrionales;f__Desulfovibrionaceae;g__Solidesulfovibrio;s__Solidesulfovibrio carbinolicus
WP_005991675.1	WP_005991675.1 methyl-accepting chemotaxis protein [Solidesulfovibrio fructosivorans]	Y{n1}W{n2}L{n3}T{n4}D	dCache_1,HAMP,MCPsignal	Solidesulfovibrio fructosivorans	d__Bacteria;p__Desulfobacterota;c__Desulfovibrionia;o__Desulfovibrionales;f__Desulfovibrionaceae;g__Solidesulfovibrio;s__Solidesulfovibrio fructosivorans
WP_024824633.1	WP_024824633.1/1-276 HAMP domaincontaining protein [Desulfovibrio magneticus]	Y{n1}W{n2}L{n3}T{n4}D	dCache_1,HAMP,MCPsignal	Desulfovibrio magneticus	d__Bacteria;p__Desulfobacterota;c__Desulfovibrionia;o__Desulfovibrionales;f__Desulfovibrionaceae;g__Solidesulfovibrio;s__Solidesulfovibrio magneticus_B
WP_012750403.1	WP_012750403.1/1-287 HAMP domaincontaining protein [Desulfovibrio magneticus]	Y{n1}W{n2}L{n3}T{n4}D	dCache_1,HAMP,MCPsignal	Desulfovibrio magneticus	d__Bacteria;p__Desulfobacterota;c__Desulfovibrionia;o__Desulfovibrionales;f__Desulfovibrionaceae;g__Solidesulfovibrio;s__Solidesulfovibrio magneticus_B
WP_148208465.1	WP_148208465.1/1-266 HAMP domaincontaining protein [Desulfovibrio magneticus]	Y{n1}W{n2}M{n3}S{n4}D	dCache_1,HAMP,MCPsignal	Desulfovibrio magneticus	d__Bacteria;p__Desulfobacterota;c__Desulfovibrionia;o__Desulfovibrionales;f__Desulfovibrionaceae;g__Solidesulfovibrio;s__Solidesulfovibrio magneticus_B
WP_054649159.1	WP_054649159.1/1-266 hypothetical protein [Desulfovibrio brasiliensis]	Y{n1}W{n2}L{n3}S{n4}D	dCache_1	Desulfovibrio brasiliensis	d__Bacteria;p__Desulfobacterota;c__Desulfovibrionia;o__Desulfovibrionales;f__Desulfovibrionaceae;g__Solidesulfovibrio;s__Solidesulfovibrio sp000177215
WP_051258101.1	WP_051258101.1 ATP-binding protein [Desulfovibrio cuneatus]	Y{n1}W{n2}L{n3}S{n4}D	dCache_1,HAMP,HisKA,HATPase_c,Response_reg	Desulfovibrio cuneatus	d__Bacteria;p__Desulfobacterota;c__Desulfovibrionia;o__Desulfovibrionales;f__Desulfovibrionaceae;g__Solidesulfovibrio;s__Solidesulfovibrio sp000177215
WP_154510759.1	WP_154510759.1 ATP-binding protein [Desulfovibrio porci]	Y{n1}W{n2}M{n3}S{n4}D	dCache_1,HAMP,HisKA,HATPase_c,Response_reg	Desulfovibrio porci	d__Bacteria;p__Desulfobacterota;c__Desulfovibrionia;o__Desulfovibrionales;f__Desulfovibrionaceae;g__Solidesulfovibrio;s__Solidesulfovibrio sp000177215
WP_160959759.1	WP_160959759.1/1-265 HAMP domaincontaining protein [Desulfovibrio aerotolerans]	Y{n1}W{n2}M{n3}S{n4}D	dCache_1,HAMP,MCPsignal	Desulfovibrio aerotolerans	d__Bacteria;p__Desulfobacterota;c__Desulfovibrionia;o__Desulfovibrionales;f__Desulfovibrionaceae;g__Solidesulfovibrio;s__Solidesulfovibrio sp000177215
WP_160962778.1	WP_160962778.1/1-265 HAMP domaincontaining protein [Desulfovibrio aerotolerans]	Y{n1}W{n2}L{n3}T{n4}D	dCache_1,HAMP,MCPsignal	Desulfovibrio aerotolerans	d__Bacteria;p__Desulfobacterota;c__Desulfovibrionia;o__Desulfovibrionales;f__Desulfovibrionaceae;g__Solidesulfovibrio;s__Solidesulfovibrio sp000177215
WP_052360256.1	WP_052360256.1/1-264 methylaccepting chemotaxis protein [Desulfovibrio alcoholivorans]	Y{n1}W{n2}M{n3}S{n4}D	dCache_1,HAMP,MCPsignal	Desulfovibrio alcoholivorans	d__Bacteria;p__Desulfobacterota;c__Desulfovibrionia;o__Desulfovibrionales;f__Desulfovibrionaceae;g__Solidesulfovibrio;s__Solidesulfovibrio sp000177215
WP_029459928.1	WP_029459928.1/1-347 HAMP domaincontaining protein [Desulfovibrio alcoholivorans]	Y{n1}W{n2}L{n3}T{n4}D	dCache_1,HAMP,MCPsignal	Desulfovibrio alcoholivorans	d__Bacteria;p__Desulfobacterota;c__Desulfovibrionia;o__Desulfovibrionales;f__Desulfovibrionaceae;g__Solidesulfovibrio;s__Solidesulfovibrio sp000177215
WP_027176902.1	WP_027176902.1/1-299 methylaccepting chemotaxis protein [Desulfovibrio aminophilus]	Y{n1}W{n2}L{n3}S{n4}D	dCache_1,HAMP,MCPsignal	Desulfovibrio aminophilus	d__Bacteria;p__Desulfobacterota;c__Desulfovibrionia;o__Desulfovibrionales;f__Desulfovibrionaceae;g__Solidesulfovibrio;s__Solidesulfovibrio sp000177215
WP_027179978.1	WP_027179978.1/1-262 HAMP domaincontaining protein [Desulfovibrio bastinii]	Y{n1}W{n2}L{n3}T{n4}D	dCache_1,HAMP,MCPsignal	Desulfovibrio bastinii	d__Bacteria;p__Desulfobacterota;c__Desulfovibrionia;o__Desulfovibrionales;f__Desulfovibrionaceae;g__Solidesulfovibrio;s__Solidesulfovibrio sp000177215
WP_144012586.1	WP_144012586.1/1-270 HAMP domaincontaining protein [Desulfovibrio bizertensis]	Y{n1}Y{n2}L{n3}T{n4}D	dCache_1,HAMP,MCPsignal	Desulfovibrio bizertensis	d__Bacteria;p__Desulfobacterota;c__Desulfovibrionia;o__Desulfovibrionales;f__Desulfovibrionaceae;g__Solidesulfovibrio;s__Solidesulfovibrio sp000177215
WP_083465815.1	WP_083465815.1/1-260 methylaccepting chemotaxis protein [Desulfovibrio brasiliensis]	W{n1}W{n2}L{n3}S{n4}D	dCache_1,HAMP,MCPsignal	Desulfovibrio brasiliensis	d__Bacteria;p__Desulfobacterota;c__Desulfovibrionia;o__Desulfovibrionales;f__Desulfovibrionaceae;g__Solidesulfovibrio;s__Solidesulfovibrio sp000177215
WP_009182318.1	WP_009182318.1/1-343 HAMP domaincontaining protein [Desulfovibrio carbinoliphilus]	Y{n1}W{n2}L{n3}T{n4}D	dCache_1,HAMP,MCPsignal	Desulfovibrio carbinoliphilus	d__Bacteria;p__Desulfobacterota;c__Desulfovibrionia;o__Desulfovibrionales;f__Desulfovibrionaceae;g__Solidesulfovibrio;s__Solidesulfovibrio sp000177215
WP_051677189.1	WP_051677189.1/1-273 methylaccepting chemotaxis protein [Desulfovibrio frigidus]	Y{n1}W{n2}L{n3}T{n4}D	dCache_1,HAMP,MCPsignal	Desulfovibrio frigidus	d__Bacteria;p__Desulfobacterota;c__Desulfovibrionia;o__Desulfovibrionales;f__Desulfovibrionaceae;g__Solidesulfovibrio;s__Solidesulfovibrio sp000177215
WP_031479199.1	WP_031479199.1/1-253 HAMP domaincontaining protein [Desulfovibrio frigidus]	Y{n1}W{n2}L{n3}T{n4}D	dCache_1,HAMP,MCPsignal	Desulfovibrio frigidus	d__Bacteria;p__Desulfobacterota;c__Desulfovibrionia;o__Desulfovibrionales;f__Desulfovibrionaceae;g__Solidesulfovibrio;s__Solidesulfovibrio sp000177215
WP_144005094.1	WP_144005094.1/1-269 HAMP domaincontaining protein [Desulfovibrio fructosivorans]	Y{n1}W{n2}M{n3}S{n4}D	dCache_1,HAMP,MCPsignal	Desulfovibrio fructosivorans	d__Bacteria;p__Desulfobacterota;c__Desulfovibrionia;o__Desulfovibrionales;f__Desulfovibrionaceae;g__Solidesulfovibrio;s__Solidesulfovibrio sp000177215
WP_043793879.1	WP_043793879.1/1-283 HAMP domaincontaining protein [Desulfovibrio fructosivorans]	Y{n1}W{n2}L{n3}T{n4}D	dCache_1,HAMP,MCPsignal	Desulfovibrio fructosivorans	d__Bacteria;p__Desulfobacterota;c__Desulfovibrionia;o__Desulfovibrionales;f__Desulfovibrionaceae;g__Solidesulfovibrio;s__Solidesulfovibrio sp000177215
WP_021760370.1	WP_021760370.1/1-327 HAMP domaincontaining protein [Desulfovibrio gigas]	Y{n1}W{n2}M{n3}S{n4}D	dCache_1,HAMP,MCPsignal	Desulfovibrio gigas	d__Bacteria;p__Desulfobacterota;c__Desulfovibrionia;o__Desulfovibrionales;f__Desulfovibrionaceae;g__Solidesulfovibrio;s__Solidesulfovibrio sp000177215
WP_084448666.1	WP_084448666.1/1-274 HAMP domaincontaining protein [Desulfovibrio inopinatus]	Y{n1}W{n2}L{n3}T{n4}D	dCache_1,HAMP,MCPsignal	Desulfovibrio inopinatus	d__Bacteria;p__Desulfobacterota;c__Desulfovibrionia;o__Desulfovibrionales;f__Desulfovibrionaceae;g__Solidesulfovibrio;s__Solidesulfovibrio sp000177215
WP_051261077.1	WP_051261077.1/1-322 HAMP domaincontaining protein [Desulfovibrio inopinatus]	Y{n1}W{n2}L{n3}T{n4}D	dCache_1,HAMP,MCPsignal	Desulfovibrio inopinatus	d__Bacteria;p__Desulfobacterota;c__Desulfovibrionia;o__Desulfovibrionales;f__Desulfovibrionaceae;g__Solidesulfovibrio;s__Solidesulfovibrio sp000177215
WP_171268008.1	WP_171268008.1/1-251 HAMP domaincontaining protein [Desulfovibrio marinus]	Y{n1}W{n2}L{n3}T{n4}D	dCache_1,HAMP,MCPsignal	Desulfovibrio marinus	d__Bacteria;p__Desulfobacterota;c__Desulfovibrionia;o__Desulfovibrionales;f__Desulfovibrionaceae;g__Solidesulfovibrio;s__Solidesulfovibrio sp000177215
WP_144305235.1	WP_144305235.1/1-253 HAMP domaincontaining protein [Desulfovibrio marinus]	Y{n1}W{n2}L{n3}T{n4}D	dCache_1,HAMP,MCPsignal	Desulfovibrio marinus	d__Bacteria;p__Desulfobacterota;c__Desulfovibrionia;o__Desulfovibrionales;f__Desulfovibrionaceae;g__Solidesulfovibrio;s__Solidesulfovibrio sp000177215
WP_171267925.1	WP_171267925.1/1-269 HAMP domaincontaining protein [Desulfovibrio marinus]	Y{n1}W{n2}L{n3}S{n4}D	dCache_1,HAMP,MCPsignal	Desulfovibrio marinus	d__Bacteria;p__Desulfobacterota;c__Desulfovibrionia;o__Desulfovibrionales;f__Desulfovibrionaceae;g__Solidesulfovibrio;s__Solidesulfovibrio sp000177215
WP_144306330.1	WP_144306330.1/1-269 HAMP domaincontaining protein [Desulfovibrio marinus]	Y{n1}W{n2}L{n3}S{n4}D	dCache_1,HAMP,MCPsignal	Desulfovibrio marinus	d__Bacteria;p__Desulfobacterota;c__Desulfovibrionia;o__Desulfovibrionales;f__Desulfovibrionaceae;g__Solidesulfovibrio;s__Solidesulfovibrio sp000177215
WP_156816737.1	WP_156816737.1/1-266 HAMP domaincontaining protein [Desulfovibrio oxyclinae]	W{n1}W{n2}L{n3}S{n4}D	dCache_1,HAMP,MCPsignal	Desulfovibrio oxyclinae	d__Bacteria;p__Desulfobacterota;c__Desulfovibrionia;o__Desulfovibrionales;f__Desulfovibrionaceae;g__Solidesulfovibrio;s__Solidesulfovibrio sp000177215
WP_229772704.1	WP_229772704.1 methyl-accepting chemotaxis protein [Desulfovibrio porci]	Y{n1}Y{n2}M{n3}T{n4}D	dCache_1,HAMP,MCPsignal	Desulfovibrio porci	d__Bacteria;p__Desulfobacterota;c__Desulfovibrionia;o__Desulfovibrionales;f__Desulfovibrionaceae;g__Solidesulfovibrio;s__Solidesulfovibrio sp000177215
WP_015853133.1	WP_015853133.1/1-263 HAMP domaincontaining protein [Desulfovibrio salexigens]	W{n1}W{n2}L{n3}S{n4}D	dCache_1,HAMP,MCPsignal	Desulfovibrio salexigens	d__Bacteria;p__Desulfobacterota;c__Desulfovibrionia;o__Desulfovibrionales;f__Desulfovibrionaceae;g__Solidesulfovibrio;s__Solidesulfovibrio sp000177215
WP_015853134.1	WP_015853134.1/1-262 HAMP domaincontaining protein [Desulfovibrio salexigens]	W{n1}W{n2}V{n3}S{n4}D	dCache_1,HAMP,MCPsignal	Desulfovibrio salexigens	d__Bacteria;p__Desulfobacterota;c__Desulfovibrionia;o__Desulfovibrionales;f__Desulfovibrionaceae;g__Solidesulfovibrio;s__Solidesulfovibrio sp000177215
WP_116307406.1	WP_116307406.1/1-277 HAMP domaincontaining protein [Desulfovibrio sp. HKII]	Y{n1}W{n2}L{n3}T{n4}D	dCache_1,HAMP,MCPsignal	Desulfovibrio sp. HKII	d__Bacteria;p__Desulfobacterota;c__Desulfovibrionia;o__Desulfovibrionales;f__Desulfovibrionaceae;g__Solidesulfovibrio;s__Solidesulfovibrio sp000177215
WP_174403756.1	WP_174403756.1/1-316 HAMP domaincontaining protein [Desulfovibrio sp. HN2]	Y{n1}W{n2}M{n3}S{n4}D	dCache_1,HAMP,MCPsignal	Desulfovibrio sp. HN2	d__Bacteria;p__Desulfobacterota;c__Desulfovibrionia;o__Desulfovibrionales;f__Desulfovibrionaceae;g__Solidesulfovibrio;s__Solidesulfovibrio sp000177215
WP_174406530.1	WP_174406530.1/1-253 HAMP domaincontaining protein [Desulfovibrio sp. HN2]	Y{n1}W{n2}L{n3}T{n4}D	dCache_1,HAMP,MCPsignal	Desulfovibrio sp. HN2	d__Bacteria;p__Desulfobacterota;c__Desulfovibrionia;o__Desulfovibrionales;f__Desulfovibrionaceae;g__Solidesulfovibrio;s__Solidesulfovibrio sp000177215
WP_207263844.1	WP_207263844.1 methyl-accepting chemotaxis protein [Desulfovibrio sp. Huiquan2017]	W{n1}W{n2}L{n3}S{n4}D	dCache_1,HAMP,MCPsignal	Desulfovibrio sp. Huiquan2017	d__Bacteria;p__Desulfobacterota;c__Desulfovibrionia;o__Desulfovibrionales;f__Desulfovibrionaceae;g__Solidesulfovibrio;s__Solidesulfovibrio sp000177215
WP_147821233.1	WP_147821233.1/1-265 HAMP domaincontaining protein [Desulfovibrio sp. IOR2]	W{n1}W{n2}L{n3}S{n4}D	dCache_1,HAMP,MCPsignal	Desulfovibrio sp. IOR2	d__Bacteria;p__Desulfobacterota;c__Desulfovibrionia;o__Desulfovibrionales;f__Desulfovibrionaceae;g__Solidesulfovibrio;s__Solidesulfovibrio sp000177215
WP_147820559.1	WP_147820559.1/1-265 HAMP domaincontaining protein [Desulfovibrio sp. IOR2]	W{n1}W{n2}L{n3}S{n4}D	dCache_1,HAMP,MCPsignal	Desulfovibrio sp. IOR2	d__Bacteria;p__Desulfobacterota;c__Desulfovibrionia;o__Desulfovibrionales;f__Desulfovibrionaceae;g__Solidesulfovibrio;s__Solidesulfovibrio sp000177215
WP_163349504.1	WP_163349504.1/1-272 HAMP domaincontaining protein [Desulfovibrio sp. JC010]	Y{n1}Y{n2}M{n3}S{n4}D	dCache_1,HAMP,MCPsignal	Desulfovibrio sp. JC010	d__Bacteria;p__Desulfobacterota;c__Desulfovibrionia;o__Desulfovibrionales;f__Desulfovibrionaceae;g__Solidesulfovibrio;s__Solidesulfovibrio sp000177215
WP_163351700.1	WP_163351700.1/1-264 HAMP domaincontaining protein [Desulfovibrio sp. JC010]	W{n1}W{n2}L{n3}S{n4}D	dCache_1,HAMP,MCPsignal	Desulfovibrio sp. JC010	d__Bacteria;p__Desulfobacterota;c__Desulfovibrionia;o__Desulfovibrionales;f__Desulfovibrionaceae;g__Solidesulfovibrio;s__Solidesulfovibrio sp000177215
WP_163293568.1	WP_163293568.1/1-273 HAMP domaincontaining protein [Desulfovibrio sp. JC022]	Y{n1}Y{n2}L{n3}T{n4}D	dCache_1,HAMP,MCPsignal	Desulfovibrio sp. JC022	d__Bacteria;p__Desulfobacterota;c__Desulfovibrionia;o__Desulfovibrionales;f__Desulfovibrionaceae;g__Solidesulfovibrio;s__Solidesulfovibrio sp000177215
WP_163294090.1	WP_163294090.1/1-264 HAMP domaincontaining protein [Desulfovibrio sp. JC022]	W{n1}W{n2}L{n3}S{n4}D	dCache_1,HAMP,MCPsignal	Desulfovibrio sp. JC022	d__Bacteria;p__Desulfobacterota;c__Desulfovibrionia;o__Desulfovibrionales;f__Desulfovibrionaceae;g__Solidesulfovibrio;s__Solidesulfovibrio sp000177215
WP_163295842.1	WP_163295842.1 methyl-accepting chemotaxis protein [Desulfovibrio sp. JC022]	Y{n1}W{n2}M{n3}T{n4}D	dCache_1,HAMP,MCPsignal	Desulfovibrio sp. JC022	d__Bacteria;p__Desulfobacterota;c__Desulfovibrionia;o__Desulfovibrionales;f__Desulfovibrionaceae;g__Solidesulfovibrio;s__Solidesulfovibrio sp000177215
WP_027722993.1	WP_027722993.1/1-290 HAMP domaincontaining protein [Desulfovibrio zosterae]	Y{n1}W{n2}L{n3}T{n4}D	dCache_1,HAMP,MCPsignal	Desulfovibrio zosterae	d__Bacteria;p__Desulfobacterota;c__Desulfovibrionia;o__Desulfovibrionales;f__Desulfovibrionaceae;g__Solidesulfovibrio;s__Solidesulfovibrio sp000177215
WP_051249795.1	WP_051249795.1/1-265 methylaccepting chemotaxis protein [Desulfovibrio zosterae]	W{n1}W{n2}L{n3}S{n4}D	dCache_1,HAMP,MCPsignal	Desulfovibrio zosterae	d__Bacteria;p__Desulfobacterota;c__Desulfovibrionia;o__Desulfovibrionales;f__Desulfovibrionaceae;g__Solidesulfovibrio;s__Solidesulfovibrio sp000177215
WP_232286072.1	WP_232286072.1 methyl-accepting chemotaxis protein [Solidesulfovibrio carbinoliphilus]	Y{n1}W{n2}L{n3}T{n4}D	dCache_1,HAMP,MCPsignal	Solidesulfovibrio carbinoliphilus	d__Bacteria;p__Desulfobacterota;c__Desulfovibrionia;o__Desulfovibrionales;f__Desulfovibrionaceae;g__Solidesulfovibrio;s__Solidesulfovibrio sp000177215
WP_163302992.1	WP_163302992.1/1-344 HAMP domaincontaining protein [Desulfovibrio sulfodismutans]	Y{n1}Y{n2}L{n3}S{n4}D	dCache_1,HAMP,PAS_4,MCPsignal	Desulfovibrio sulfodismutans	d__Bacteria;p__Desulfobacterota;c__Desulfovibrionia;o__Desulfovibrionales;f__Desulfovibrionaceae;g__Solidesulfovibrio;s__Solidesulfovibrio sp000177215
WP_009180758.1	WP_009180758.1/1-256 SpoIIE family protein phosphatase [Desulfovibrio carbinoliphilus]	Y{n1}W{n2}M{n3}T{n4}D	dCache_1,HAMP,SpoIIE	Desulfovibrio carbinoliphilus	d__Bacteria;p__Desulfobacterota;c__Desulfovibrionia;o__Desulfovibrionales;f__Desulfovibrionaceae;g__Solidesulfovibrio;s__Solidesulfovibrio sp000177215
WP_027185430.1	WP_027185430.1/1-275 SpoIIE family protein phosphatase [Desulfovibrio inopinatus]	Y{n1}W{n2}M{n3}T{n4}D	dCache_1,HAMP,SpoIIE	Desulfovibrio inopinatus	d__Bacteria;p__Desulfobacterota;c__Desulfovibrionia;o__Desulfovibrionales;f__Desulfovibrionaceae;g__Solidesulfovibrio;s__Solidesulfovibrio sp000177215
WP_022660313.1	WP_022660313.1/1-256 SpoIIE family protein phosphatase [Desulfovibrio longus]	Y{n1}W{n2}M{n3}T{n4}D	dCache_1,HAMP,SpoIIE	Desulfovibrio longus	d__Bacteria;p__Desulfobacterota;c__Desulfovibrionia;o__Desulfovibrionales;f__Desulfovibrionaceae;g__Solidesulfovibrio;s__Solidesulfovibrio sp000177215
WP_176632053.1	WP_176632053.1/1-254 SpoIIE family protein phosphatase [Desulfovibrio sp. DSM 106783]	Y{n1}W{n2}M{n3}T{n4}D	dCache_1,HAMP,SpoIIE	Desulfovibrio sp. DSM 106783	d__Bacteria;p__Desulfobacterota;c__Desulfovibrionia;o__Desulfovibrionales;f__Desulfovibrionaceae;g__Solidesulfovibrio;s__Solidesulfovibrio sp000177215
WP_176637890.1	WP_176637890.1/1-254 SpoIIE family protein phosphatase [Desulfovibrio sp. DSM 107105]	Y{n1}W{n2}M{n3}T{n4}D	dCache_1,HAMP,SpoIIE	Desulfovibrio sp. DSM 107105	d__Bacteria;p__Desulfobacterota;c__Desulfovibrionia;o__Desulfovibrionales;f__Desulfovibrionaceae;g__Solidesulfovibrio;s__Solidesulfovibrio sp000177215
WP_173084966.1	WP_173084966.1/1-255 SpoIIE family protein phosphatase [Desulfovibrio sp. FSS1]	Y{n1}W{n2}M{n3}T{n4}D	dCache_1,HAMP,SpoIIE	Desulfovibrio sp. FSS1	d__Bacteria;p__Desulfobacterota;c__Desulfovibrionia;o__Desulfovibrionales;f__Desulfovibrionaceae;g__Solidesulfovibrio;s__Solidesulfovibrio sp000177215
WP_174406550.1	WP_174406550.1/1-259 SpoIIE family protein phosphatase [Desulfovibrio sp. HN2]	Y{n1}W{n2}M{n3}T{n4}D	dCache_1,HAMP,SpoIIE	Desulfovibrio sp. HN2	d__Bacteria;p__Desulfobacterota;c__Desulfovibrionia;o__Desulfovibrionales;f__Desulfovibrionaceae;g__Solidesulfovibrio;s__Solidesulfovibrio sp000177215
WP_084630804.1	WP_084630804.1/1-258 SpoIIE family protein phosphatase [Desulfovibrio aminophilus]	Y{n1}W{n2}M{n3}T{n4}D	dCache_1,HAMP,SpoIIE,HATPase_c_2	Desulfovibrio aminophilus	d__Bacteria;p__Desulfobacterota;c__Desulfovibrionia;o__Desulfovibrionales;f__Desulfovibrionaceae;g__Solidesulfovibrio;s__Solidesulfovibrio sp000177215
WP_078685269.1	WP_078685269.1/1-264 HAMP domaincontaining protein [Desulfovibrio bizertensis]	Y{n1}F{n2}I{n3}S{n4}D	dCache_1,MCPsignal	Desulfovibrio bizertensis	d__Bacteria;p__Desulfobacterota;c__Desulfovibrionia;o__Desulfovibrionales;f__Desulfovibrionaceae;g__Solidesulfovibrio;s__Solidesulfovibrio sp000177215
WP_041721905.1	WP_041721905.1/1-273 methylaccepting chemotaxis protein [Desulfovibrio salexigens]	Y{n1}Y{n2}L{n3}T{n4}D	dCache_1,HAMP,MCPsignal	Desulfovibrio salexigens	d__Bacteria;p__Desulfobacterota;c__Desulfovibrionia;o__Desulfovibrionales;f__Desulfovibrionaceae;g__Solidesulfovibrio;s__Solidesulfovibrio sp000177215
WP_144019299.1	WP_144019299.1/1-257 SpoIIE family protein phosphatase [Desulfovibrio gracilis]	Y{n1}W{n2}M{n3}T{n4}D	dCache_1,HAMP,SpoIIE	Desulfovibrio gracilis	d__Bacteria;p__Desulfobacterota;c__Desulfovibrionia;o__Desulfovibrionales;f__Desulfovibrionaceae;g__Solidesulfovibrio;s__Solidesulfovibrio sp000177215
WP_147819169.1	WP_147819169.1/1-259 SpoIIE family protein phosphatase [Desulfovibrio sp. IOR2]	Y{n1}W{n2}M{n3}T{n4}D	dCache_1,HAMP,SpoIIE	Desulfovibrio sp. IOR2	d__Bacteria;p__Desulfobacterota;c__Desulfovibrionia;o__Desulfovibrionales;f__Desulfovibrionaceae;g__Solidesulfovibrio;s__Solidesulfovibrio sp000177215
WP_154655440.1	WP_154655440.1/1-273 HAMP domaincontaining protein [Desulfovibrio hydrothermalis]	Y{n1}Y{n2}L{n3}T{n4}D	dCache_1,HAMP,MCPsignal	Desulfovibrio hydrothermalis	d__Bacteria;p__Desulfobacterota;c__Desulfovibrionia;o__Desulfovibrionales;f__Desulfovibrionaceae;g__Solidesulfovibrio;s__Solidesulfovibrio sp000177215
WP_157047039.1	WP_157047039.1/1-272 HAMP domaincontaining protein [Desulfovibrio salexigens]	Y{n1}Y{n2}M{n3}S{n4}D	dCache_1,HAMP,MCPsignal	Desulfovibrio salexigens	d__Bacteria;p__Desulfobacterota;c__Desulfovibrionia;o__Desulfovibrionales;f__Desulfovibrionaceae;g__Solidesulfovibrio;s__Solidesulfovibrio sp000177215
WP_163293108.1	WP_163293108.1/1-272 HAMP domaincontaining protein [Desulfovibrio sp. JC022]	Y{n1}Y{n2}M{n3}S{n4}D	dCache_1,HAMP,MCPsignal	Desulfovibrio sp. JC022	d__Bacteria;p__Desulfobacterota;c__Desulfovibrionia;o__Desulfovibrionales;f__Desulfovibrionaceae;g__Solidesulfovibrio;s__Solidesulfovibrio sp000177215
WP_163294092.1	WP_163294092.1/1-262 HAMP domaincontaining protein [Desulfovibrio sp. JC022]	W{n1}W{n2}L{n3}S{n4}D	dCache_1,HAMP,MCPsignal	Desulfovibrio sp. JC022	d__Bacteria;p__Desulfobacterota;c__Desulfovibrionia;o__Desulfovibrionales;f__Desulfovibrionaceae;g__Solidesulfovibrio;s__Solidesulfovibrio sp000177215
WP_163295779.1	WP_163295779.1/1-264 HAMP domaincontaining protein [Desulfovibrio sp. JC022]	W{n1}W{n2}L{n3}S{n4}D	dCache_1,HAMP,MCPsignal	Desulfovibrio sp. JC022	d__Bacteria;p__Desulfobacterota;c__Desulfovibrionia;o__Desulfovibrionales;f__Desulfovibrionaceae;g__Solidesulfovibrio;s__Solidesulfovibrio sp000177215
WP_203544566.1	WP_203544566.1 methyl-accepting chemotaxis protein [Desulfovibrio sp. JC022]	Y{n1}Y{n2}L{n3}T{n4}D	dCache_1,HAMP,MCPsignal	Desulfovibrio sp. JC022	d__Bacteria;p__Desulfobacterota;c__Desulfovibrionia;o__Desulfovibrionales;f__Desulfovibrionaceae;g__Solidesulfovibrio;s__Solidesulfovibrio sp000177215
WP_009109593.1	WP_009109593.1/1-254 SpoIIE family protein phosphatase [Desulfovibrio sp. U5L]	Y{n1}W{n2}M{n3}T{n4}D	dCache_1,HAMP,SpoIIE	Desulfovibrio sp. U5L	d__Bacteria;p__Desulfobacterota;c__Desulfovibrionia;o__Desulfovibrionales;f__Desulfovibrionaceae;g__Solidesulfovibrio;s__Solidesulfovibrio sp000245055
WP_043631874.1	WP_043631874.1/1-251 HAMP domaincontaining protein [Desulfovibrio sp. TomC]	Y{n1}W{n2}L{n3}T{n4}D	dCache_1,HAMP,MCPsignal	Desulfovibrio sp. TomC	d__Bacteria;p__Desulfobacterota;c__Desulfovibrionia;o__Desulfovibrionales;f__Desulfovibrionaceae;g__Solidesulfovibrio;s__Solidesulfovibrio sp000801335
WP_156180964.1	WP_156180964.1/1-252 SpoIIE family protein phosphatase [Desulfovibrio sp. TomC]	Y{n1}W{n2}M{n3}T{n4}D	dCache_1,HAMP,SpoIIE	Desulfovibrio sp. TomC	d__Bacteria;p__Desulfobacterota;c__Desulfovibrionia;o__Desulfovibrionales;f__Desulfovibrionaceae;g__Solidesulfovibrio;s__Solidesulfovibrio sp000801335
WP_083634775.1	WP_083634775.1/1-347 HAMP domaincontaining protein [Desulfovibrio sp. DV]	Y{n1}W{n2}L{n3}T{n4}D	dCache_1,HAMP,MCPsignal	Desulfovibrio sp. DV	d__Bacteria;p__Desulfobacterota;c__Desulfovibrionia;o__Desulfovibrionales;f__Desulfovibrionaceae;g__Solidesulfovibrio;s__Solidesulfovibrio sp001936595
WP_005997912.1	WP_005997912.1/1-282 HAMP domaincontaining protein [Desulfuromonas acetoxidans]	Y{n1}W{n2}L{n3}T{n4}D	dCache_1,HAMP,MCPsignal	Desulfuromonas acetoxidans	d__Bacteria;p__Desulfobacterota;c__Desulfuromonadia;o__Desulfuromonadales;f__Desulfuromonadaceae;g__Desulfuromonas;s__Desulfuromonas acetoxidans
WP_040097930.1	WP_040097930.1/1-256 SpoIIE family protein phosphatase [Geoalkalibacter ferrihydriticus]	Y{n1}W{n2}M{n3}S{n4}D	dCache_1,HAMP,SpoIIE	Geoalkalibacter ferrihydriticus	d__Bacteria;p__Desulfobacterota;c__Desulfuromonadia;o__Desulfuromonadales;f__Geoalkalibacteraceae;g__Geoalkalibacter;s__Geoalkalibacter ferrihydriticus
WP_011340271.1	WP_011340271.1/1-316 diguanylate cyclase [Pelobacter carbinolicus]	F{n1}W{n2}M{n3}T{n4}D	dCache_1,GGDEF	Pelobacter carbinolicus	d__Bacteria;p__Desulfobacterota;c__Desulfuromonadia;o__Desulfuromonadales;f__Geopsychrobacteraceae;g__Seleniibacterium;s__Seleniibacterium seleniigenes
WP_011340690.1	WP_011340690.1/1-253 HAMP domaincontaining protein [Pelobacter carbinolicus]	Y{n1}W{n2}L{n3}T{n4}D	dCache_1,HAMP,MCPsignal	Pelobacter carbinolicus	d__Bacteria;p__Desulfobacterota;c__Desulfuromonadia;o__Desulfuromonadales;f__Geopsychrobacteraceae;g__Seleniibacterium;s__Seleniibacterium seleniigenes
WP_011340121.1	WP_011340121.1/1-281 HAMP domaincontaining protein [Pelobacter carbinolicus]	Y{n1}W{n2}L{n3}T{n4}D	dCache_1,HAMP,MCPsignal	Pelobacter carbinolicus	d__Bacteria;p__Desulfobacterota;c__Desulfuromonadia;o__Desulfuromonadales;f__Geopsychrobacteraceae;g__Seleniibacterium;s__Seleniibacterium seleniigenes
WP_011340285.1	WP_011340285.1/1-262 methylaccepting chemotaxis protein [Pelobacter carbinolicus]	Y{n1}W{n2}M{n3}T{n4}D	dCache_1,HAMP,MCPsignal	Pelobacter carbinolicus	d__Bacteria;p__Desulfobacterota;c__Desulfuromonadia;o__Desulfuromonadales;f__Geopsychrobacteraceae;g__Seleniibacterium;s__Seleniibacterium seleniigenes
WP_084167810.1	WP_084167810.1/1-274 methylaccepting chemotaxis protein [Pelobacter seleniigenes]	Y{n1}W{n2}L{n3}T{n4}D	dCache_1,HAMP,MCPsignal	Pelobacter seleniigenes	d__Bacteria;p__Desulfobacterota;c__Desulfuromonadia;o__Desulfuromonadales;f__Geopsychrobacteraceae;g__Seleniibacterium;s__Seleniibacterium seleniigenes
WP_011735432.1	WP_011735432.1/1-255 SpoIIE family protein phosphatase [Pelobacter propionicus]	Y{n1}W{n2}M{n3}S{n4}D	dCache_1,HAMP,SpoIIE	Pelobacter propionicus	d__Bacteria;p__Desulfobacterota;c__Desulfuromonadia;o__Desulfuromonadales;f__Geopsychrobacteraceae;g__Seleniibacterium;s__Seleniibacterium seleniigenes
WP_072283902.1	WP_072283902.1/1-202 hypothetical protein [Pelobacter sp. SFB93]	W{n1}F{n2}M{n3}T{n4}D	dCache_1	Pelobacter sp. SFB93	d__Bacteria;p__Desulfobacterota;c__Desulfuromonadia;o__Desulfuromonadales;f__Syntrophotaleaceae;g__SFB93;s__SFB93 sp001887775
WP_072284657.1	WP_072284657.1/1-348 HAMP domaincontaining protein [Pelobacter sp. SFB93]	Y{n1}W{n2}L{n3}T{n4}D	dCache_1,HAMP,MCPsignal	Pelobacter sp. SFB93	d__Bacteria;p__Desulfobacterota;c__Desulfuromonadia;o__Desulfuromonadales;f__Syntrophotaleaceae;g__SFB93;s__SFB93 sp001887775
WP_072287010.1	WP_072287010.1/1-303 diguanylate cyclase [Pelobacter acetylenicus]	F{n1}W{n2}M{n3}T{n4}D	dCache_1,GGDEF	Pelobacter acetylenicus	d__Bacteria;p__Desulfobacterota;c__Desulfuromonadia;o__Desulfuromonadales;f__Syntrophotaleaceae;g__Syntrophotalea;s__Syntrophotalea acetylenica
WP_072286316.1	WP_072286316.1/1-280 methylaccepting chemotaxis protein [Pelobacter acetylenicus]	Y{n1}W{n2}L{n3}T{n4}D	dCache_1,HAMP,MCPsignal	Pelobacter acetylenicus	d__Bacteria;p__Desulfobacterota;c__Desulfuromonadia;o__Desulfuromonadales;f__Syntrophotaleaceae;g__Syntrophotalea;s__Syntrophotalea acetylenica
WP_012470078.1	WP_012470078.1/1-260 SpoIIE family protein phosphatase [Geobacter lovleyi]	Y{n1}W{n2}M{n3}T{n4}D	dCache_1,HAMP,SpoIIE	Geobacter lovleyi	d__Bacteria;p__Desulfobacterota;c__Desulfuromonadia;o__Geobacterales;f__Geobacteraceae;g__Geotalea;s__Geotalea toluenoxydans
WP_108101875.1	WP_108101875.1/1-256 SpoIIE family protein phosphatase [Geobacter sp. DSM 2909]	Y{n1}W{n2}M{n3}T{n4}D	dCache_1,HAMP,SpoIIE	Geobacter sp. DSM 2909	d__Bacteria;p__Desulfobacterota;c__Desulfuromonadia;o__Geobacterales;f__Geobacteraceae;g__QAXR01;s__QAXR01 sp003053505
WP_078789964.1	WP_078789964.1/1-259 SpoIIE family protein phosphatase [Geobacter thiogenes]	Y{n1}W{n2}M{n3}T{n4}D	dCache_1,HAMP,SpoIIE	Geobacter thiogenes	d__Bacteria;p__Desulfobacterota;c__Desulfuromonadia;o__Geobacterales;f__Pseudopelobacteraceae;g__Trichlorobacter;s__Trichlorobacter thiogenes
WP_093881745.1	WP_093881745.1/1-258 SpoIIE family protein phosphatase [Syntrophus gentianae]	Y{n1}W{n2}M{n3}T{n4}D	dCache_1,HAMP,SpoIIE	Syntrophus gentianae	d__Bacteria;p__Desulfobacterota;c__Syntrophia;o__Syntrophales;f__Syntrophaceae;g__Syntrophus;s__Syntrophus gentianae
WP_011699055.1	WP_011699055.1/1-259 SpoIIE family protein phosphatase [Syntrophobacter fumaroxidans]	Y{n1}W{n2}M{n3}T{n4}D	dCache_1,HAMP,SpoIIE	Syntrophobacter fumaroxidans	d__Bacteria;p__Desulfobacterota;c__Syntrophobacteria;o__Syntrophobacterales;f__Syntrophobacteraceae;g__Syntrophobacter;s__Syntrophobacter fumaroxidans
WP_073191722.1	WP_073191722.1/1-222 response regulator [Fibrobacter sp. UWP2]	Y{n1}W{n2}V{n3}S{n4}D	dCache_1,PAS_4,HisKA,HATPase_c,Response_reg,Response_reg,Hpt	Fibrobacter sp. UWP2	d__Bacteria;p__Fibrobacterota;c__Fibrobacteria;o__Fibrobacterales;f__Fibrobacteraceae;g__Fibrobacter;s__Fibrobacter sp900141705
WP_114298256.1	WP_114298256.1/1-333 sensor histidine kinase [Anaerobacterium chartisolvens]	Y{n1}W{n2}V{n3}S{n4}D	dCache_1,HAMP,His_kinase,HATPase_c	Anaerobacterium chartisolvens	d__Bacteria;p__Firmicutes_A;c__Clostridia;o__Acetivibrionales;f__Acetivibrionaceae;g__Anaerobacterium;s__Anaerobacterium chartisolvens
WP_101298836.1	WP_101298836.1/1-260 sensor histidine kinase [Hungateiclostridium saccincola]	Y{n1}W{n2}-{n3}S{n4}D	dCache_1,HAMP,His_kinase,HATPase_c	Hungateiclostridium saccincola	d__Bacteria;p__Firmicutes_A;c__Clostridia;o__Acetivibrionales;f__Acetivibrionaceae;g__Herbivorax;s__Herbivorax saccincola
WP_105367888.1	WP_105367888.1/1-260 sensor histidine kinase [Hungateiclostridium saccincola]	Y{n1}W{n2}-{n3}S{n4}D	dCache_1,HAMP,His_kinase,HATPase_c	Hungateiclostridium saccincola	d__Bacteria;p__Firmicutes_A;c__Clostridia;o__Acetivibrionales;f__Acetivibrionaceae;g__Herbivorax;s__Herbivorax saccincola
WP_162862541.1	WP_162862541.1/1-272 hypothetical protein [Hungateiclostridium cellulolyticum]	Y{n1}W{n2}V{n3}S{n4}D	dCache_1,HisKA_3,HATPase_c	Hungateiclostridium cellulolyticum	d__Bacteria;p__Firmicutes_A;c__Clostridia;o__Acetivibrionales;f__Acetivibrionaceae;g__Hungateiclostridium;s__Hungateiclostridium thermocellum
WP_103082273.1	WP_103082273.1/1-348 methylaccepting chemotaxis protein [Pseudoclostridium thermosuccinogenes]	Y{n1}W{n2}M{n3}T{n4}D	dCache_1,HAMP,MCPsignal	Pseudoclostridium thermosuccinogenes	d__Bacteria;p__Firmicutes_A;c__Clostridia;o__Acetivibrionales;f__Acetivibrionaceae;g__Pseudoclostridium;s__Pseudoclostridium thermosuccinogenes
WP_103090556.1	WP_103090556.1/1-348 methylaccepting chemotaxis protein [Pseudoclostridium thermosuccinogenes]	Y{n1}W{n2}M{n3}T{n4}D	dCache_1,HAMP,MCPsignal	Pseudoclostridium thermosuccinogenes	d__Bacteria;p__Firmicutes_A;c__Clostridia;o__Acetivibrionales;f__Acetivibrionaceae;g__Pseudoclostridium;s__Pseudoclostridium thermosuccinogenes
WP_103080196.1	WP_103080196.1/1-339 sensor histidine kinase [Pseudoclostridium thermosuccinogenes]	Y{n1}W{n2}I{n3}S{n4}D	dCache_1,His_kinase,HATPase_c	Pseudoclostridium thermosuccinogenes	d__Bacteria;p__Firmicutes_A;c__Clostridia;o__Acetivibrionales;f__Acetivibrionaceae;g__Pseudoclostridium;s__Pseudoclostridium thermosuccinogenes
WP_161496688.1	WP_161496688.1/1-339 histidine kinase [Pseudoclostridium thermosuccinogenes]	Y{n1}W{n2}I{n3}S{n4}D	dCache_1,His_kinase,HATPase_c	Pseudoclostridium thermosuccinogenes	d__Bacteria;p__Firmicutes_A;c__Clostridia;o__Acetivibrionales;f__Acetivibrionaceae;g__Pseudoclostridium;s__Pseudoclostridium thermosuccinogenes
WP_161950241.1	WP_161950241.1/1-339 histidine kinase [Pseudoclostridium thermosuccinogenes]	Y{n1}W{n2}I{n3}S{n4}D	dCache_1,His_kinase,HATPase_c	Pseudoclostridium thermosuccinogenes	d__Bacteria;p__Firmicutes_A;c__Clostridia;o__Acetivibrionales;f__Acetivibrionaceae;g__Pseudoclostridium;s__Pseudoclostridium thermosuccinogenes
WP_004623131.1	WP_004623131.1/1-318 sensor histidine kinase [Ruminiclostridium cellobioparum]	Y{n1}W{n2}F{n3}S{n4}D	dCache_1,HAMP,His_kinase,HATPase_c	Ruminiclostridium cellobioparum	d__Bacteria;p__Firmicutes_A;c__Clostridia;o__Acetivibrionales;f__Acetivibrionaceae;g__Ruminiclostridium;s__Ruminiclostridium cellobioparum
WP_051571672.1	WP_051571672.1/1-347 sensor histidine kinase [Ruminiclostridium cellobioparum]	Y{n1}W{n2}I{n3}S{n4}D	dCache_1,HAMP,His_kinase,HATPase_c	Ruminiclostridium cellobioparum	d__Bacteria;p__Firmicutes_A;c__Clostridia;o__Acetivibrionales;f__Acetivibrionaceae;g__Ruminiclostridium;s__Ruminiclostridium cellobioparum
WP_004624393.1	WP_004624393.1/1-348 sensor histidine kinase [Ruminiclostridium cellobioparum]	Y{n1}W{n2}I{n3}S{n4}D	dCache_1,HAMP,His_kinase,HATPase_c	Ruminiclostridium cellobioparum	d__Bacteria;p__Firmicutes_A;c__Clostridia;o__Acetivibrionales;f__Acetivibrionaceae;g__Ruminiclostridium;s__Ruminiclostridium cellobioparum
WP_051572163.1	WP_051572163.1/1-341 sensor histidine kinase [Ruminiclostridium cellobioparum]	Y{n1}W{n2}I{n3}S{n4}D	dCache_1,HAMP,His_kinase,HATPase_c	Ruminiclostridium cellobioparum	d__Bacteria;p__Firmicutes_A;c__Clostridia;o__Acetivibrionales;f__Acetivibrionaceae;g__Ruminiclostridium;s__Ruminiclostridium cellobioparum
WP_004627677.1	WP_004627677.1 methyl-accepting chemotaxis protein [Ruminiclostridium cellobioparum]	Y{n1}W{n2}M{n3}S{n4}D	dCache_1,HAMP,MCPsignal	Ruminiclostridium cellobioparum	d__Bacteria;p__Firmicutes_A;c__Clostridia;o__Acetivibrionales;f__Acetivibrionaceae;g__Ruminiclostridium;s__Ruminiclostridium cellobioparum
WP_004629837.1	WP_004629837.1/1-348 sensor histidine kinase [Ruminiclostridium cellobioparum]	Y{n1}W{n2}Q{n3}T{n4}D	dCache_1,His_kinase	Ruminiclostridium cellobioparum	d__Bacteria;p__Firmicutes_A;c__Clostridia;o__Acetivibrionales;f__Acetivibrionaceae;g__Ruminiclostridium;s__Ruminiclostridium cellobioparum
WP_027627014.1	WP_027627014.1/1-348 sensor histidine kinase [Ruminiclostridium cellobioparum]	Y{n1}W{n2}Q{n3}T{n4}D	dCache_1,His_kinase	Ruminiclostridium cellobioparum	d__Bacteria;p__Firmicutes_A;c__Clostridia;o__Acetivibrionales;f__Acetivibrionaceae;g__Ruminiclostridium;s__Ruminiclostridium cellobioparum
WP_004625008.1	WP_004625008.1/1-332 histidine kinase [Ruminiclostridium cellobioparum]	Y{n1}W{n2}F{n3}S{n4}D	HAMP,His_kinase,HATPase_c	Ruminiclostridium cellobioparum	d__Bacteria;p__Firmicutes_A;c__Clostridia;o__Acetivibrionales;f__Acetivibrionaceae;g__Ruminiclostridium;s__Ruminiclostridium cellobioparum
WP_004619163.1	WP_004619163.1/1-314 sensor histidine kinase [Ruminiclostridium papyrosolvens]	Y{n1}W{n2}-{n3}S{n4}D	dCache_1,HAMP,His_kinase,HATPase_c	Ruminiclostridium papyrosolvens	d__Bacteria;p__Firmicutes_A;c__Clostridia;o__Acetivibrionales;f__Acetivibrionaceae;g__Ruminiclostridium;s__Ruminiclostridium papyrosolvens
WP_054632605.1	WP_054632605.1/1-322 sensor histidine kinase [Thermoclostridium stercorarium]	Y{n1}W{n2}V{n3}S{n4}D	dCache_1,HAMP,His_kinase,HATPase_c	Thermoclostridium stercorarium	d__Bacteria;p__Firmicutes_A;c__Clostridia;o__Acetivibrionales;f__DSM-8532;g__Thermoclostridium;s__Thermoclostridium stercorarium
WP_015358166.1	WP_015358166.1/1-322 sensor histidine kinase [Thermoclostridium stercorarium]	Y{n1}W{n2}V{n3}S{n4}D	dCache_1,HAMP,His_kinase,HATPase_c	Thermoclostridium stercorarium	d__Bacteria;p__Firmicutes_A;c__Clostridia;o__Acetivibrionales;f__DSM-8532;g__Thermoclostridium;s__Thermoclostridium stercorarium
WP_065820539.1	WP_065820539.1/1-322 sensor histidine kinase [Thermoclostridium stercorarium]	Y{n1}W{n2}V{n3}S{n4}D	dCache_1,HAMP,His_kinase,HATPase_c	Thermoclostridium stercorarium	d__Bacteria;p__Firmicutes_A;c__Clostridia;o__Acetivibrionales;f__DSM-8532;g__Thermoclostridium;s__Thermoclostridium stercorarium
WP_078696751.1	WP_078696751.1/1-330 sensor histidine kinase [Caloramator quimbayensis]	F{n1}W{n2}V{n3}S{n4}D	dCache_1,HAMP,His_kinase,HATPase_c	Caloramator quimbayensis	d__Bacteria;p__Firmicutes_A;c__Clostridia;o__Clostridiales;f__Caloramatoraceae;g__Caloramator_B;s__Caloramator_B quimbayensis
WP_078695404.1	WP_078695404.1/1-350 cache domaincontaining protein [Caloramator quimbayensis]	Y{n1}W{n2}M{n3}T{n4}D	dCache_1,HAMP,MCPsignal	Caloramator quimbayensis	d__Bacteria;p__Firmicutes_A;c__Clostridia;o__Clostridiales;f__Caloramatoraceae;g__Caloramator_B;s__Caloramator_B quimbayensis
WP_138981071.1	WP_138981071.1/1-329 histidine kinase [Caloramator sp. E03]	F{n1}W{n2}V{n3}S{n4}D	dCache_1,HAMP,His_kinase,HATPase_c	Caloramator sp. E03	d__Bacteria;p__Firmicutes_A;c__Clostridia;o__Clostridiales;f__Caloramatoraceae;g__Caloramator_B;s__Caloramator_B sp006016075
WP_138979209.1	WP_138979209.1/1-348 HAMP domaincontaining protein [Caloramator sp. E03]	Y{n1}W{n2}M{n3}T{n4}D	dCache_1,HAMP,MCPsignal	Caloramator sp. E03	d__Bacteria;p__Firmicutes_A;c__Clostridia;o__Clostridiales;f__Caloramatoraceae;g__Caloramator_B;s__Caloramator_B sp006016075
WP_133627121.1	WP_133627121.1/1-323 histidine kinase [Fonticella tunisiensis]	F{n1}W{n2}V{n3}S{n4}D	dCache_1,HAMP,His_kinase,HATPase_c	Fonticella tunisiensis	d__Bacteria;p__Firmicutes_A;c__Clostridia;o__Clostridiales;f__Caloramatoraceae;g__Fonticella;s__Fonticella tunisiensis
WP_166636300.1	WP_166636300.1/1-286 methylaccepting chemotaxis protein [Fonticella tunisiensis]	F{n1}W{n2}M{n3}S{n4}D	dCache_1,MCPsignal	Fonticella tunisiensis	d__Bacteria;p__Firmicutes_A;c__Clostridia;o__Clostridiales;f__Caloramatoraceae;g__Fonticella;s__Fonticella tunisiensis
WP_073006510.1	WP_073006510.1/1-345 histidine kinase [Clostridium amylolyticum]	Y{n1}W{n2}I{n3}S{n4}D	dCache_1,HAMP,His_kinase,HATPase_c	Clostridium amylolyticum	d__Bacteria;p__Firmicutes_A;c__Clostridia;o__Clostridiales;f__Clostridiaceae;g__Clostridium_AA;s__Clostridium_AA amylolyticum
WP_040213373.1	WP_040213373.1/1-346 sensor histidine kinase [Clostridium polynesiense]	Y{n1}W{n2}I{n3}S{n4}D	dCache_1,HAMP,His_kinase,HATPase_c	Clostridium polynesiense	d__Bacteria;p__Firmicutes_A;c__Clostridia;o__Clostridiales;f__Clostridiaceae;g__Clostridium_AA;s__Clostridium_AA polynesiense
WP_125004909.1	WP_125004909.1/1-328 sensor histidine kinase [Clostridium tagluense]	F{n1}W{n2}V{n3}S{n4}D	dCache_1,HAMP,His_kinase,HATPase_c	Clostridium tagluense	d__Bacteria;p__Firmicutes_A;c__Clostridia;o__Clostridiales;f__Clostridiaceae;g__Clostridium_AD;s__Clostridium_AD tagluense
WP_125002038.1	WP_125002038.1/1-350 methylaccepting chemotaxis protein [Clostridium tagluense]	Y{n1}W{n2}M{n3}T{n4}D	dCache_1,HAMP,MCPsignal	Clostridium tagluense	d__Bacteria;p__Firmicutes_A;c__Clostridia;o__Clostridiales;f__Clostridiaceae;g__Clostridium_AD;s__Clostridium_AD tagluense
WP_125003272.1	WP_125003272.1/1-252 methylaccepting chemotaxis protein [Clostridium tagluense]	Y{n1}W{n2}M{n3}T{n4}D	dCache_1,HAMP,MCPsignal	Clostridium tagluense	d__Bacteria;p__Firmicutes_A;c__Clostridia;o__Clostridiales;f__Clostridiaceae;g__Clostridium_AD;s__Clostridium_AD tagluense
WP_124997187.1	WP_124997187.1/1-331 methylaccepting chemotaxis protein [Clostridium tagluense]	Y{n1}Y{n2}I{n3}T{n4}D	dCache_1,MCPsignal	Clostridium tagluense	d__Bacteria;p__Firmicutes_A;c__Clostridia;o__Clostridiales;f__Clostridiaceae;g__Clostridium_AD;s__Clostridium_AD tagluense
WP_216274479.1	WP_216274479.1 methyl-accepting chemotaxis protein [Clostridium tagluense]	Y{n1}Y{n2}I{n3}T{n4}D	dCache_1,MCPsignal	Clostridium tagluense	d__Bacteria;p__Firmicutes_A;c__Clostridia;o__Clostridiales;f__Clostridiaceae;g__Clostridium_AD;s__Clostridium_AD tagluense
WP_226173518.1	WP_226173518.1 methyl-accepting chemotaxis protein [Clostridium tagluense]	Y{n1}Y{n2}I{n3}T{n4}D	dCache_1,MCPsignal	Clostridium tagluense	d__Bacteria;p__Firmicutes_A;c__Clostridia;o__Clostridiales;f__Clostridiaceae;g__Clostridium_AD;s__Clostridium_AD tagluense
WP_124997706.1	WP_124997706.1/1-293 methylaccepting chemotaxis protein [Clostridium tagluense]	Y{n1}W{n2}M{n3}S{n4}D	dCache_1,MCPsignal	Clostridium tagluense	d__Bacteria;p__Firmicutes_A;c__Clostridia;o__Clostridiales;f__Clostridiaceae;g__Clostridium_AD;s__Clostridium_AD tagluense
WP_125005560.1	WP_125005560.1/1-305 HAMP domaincontaining protein [Clostridium tagluense]	Y{n1}W{n2}M{n3}S{n4}D	dCache_1,MCPsignal	Clostridium tagluense	d__Bacteria;p__Firmicutes_A;c__Clostridia;o__Clostridiales;f__Clostridiaceae;g__Clostridium_AD;s__Clostridium_AD tagluense
WP_220320859.1	WP_220320859.1 methyl-accepting chemotaxis protein [Clostridium tagluense]	Y{n1}Y{n2}I{n3}T{n4}D	dCache_1,MCPsignal	Clostridium tagluense	d__Bacteria;p__Firmicutes_A;c__Clostridia;o__Clostridiales;f__Clostridiaceae;g__Clostridium_AD;s__Clostridium_AD tagluense
WP_079423917.1	WP_079423917.1/1-337 sensor histidine kinase [Clostridium oryzae]	Y{n1}W{n2}L{n3}S{n4}D	dCache_1,HAMP,His_kinase,HATPase_c	Clostridium oryzae	d__Bacteria;p__Firmicutes_A;c__Clostridia;o__Clostridiales;f__Clostridiaceae;g__Clostridium_AE;s__Clostridium_AE oryzae
WP_169911597.1	WP_169911597.1 methyl-accepting chemotaxis protein [Clostridium oryzae]	Y{n1}W{n2}M{n3}S{n4}D	dCache_1,MCPsignal	Clostridium oryzae	d__Bacteria;p__Firmicutes_A;c__Clostridia;o__Clostridiales;f__Clostridiaceae;g__Clostridium_AE;s__Clostridium_AE oryzae
WP_051593275.1	WP_051593275.1/1-263 methylaccepting chemotaxis protein [Clostridium tetanomorphum]	Y{n1}W{n2}M{n3}S{n4}D	dCache_1,DUF1664,MCPsignal	Clostridium tetanomorphum	d__Bacteria;p__Firmicutes_A;c__Clostridia;o__Clostridiales;f__Clostridiaceae;g__Clostridium_AO;s__Clostridium_AO tetanomorphum
WP_173680502.1	WP_173680502.1/1-338 HAMP domaincontaining protein [Clostridium tetanomorphum]	W{n1}W{n2}I{n3}T{n4}D	dCache_1,HAMP,MCPsignal	Clostridium tetanomorphum	d__Bacteria;p__Firmicutes_A;c__Clostridia;o__Clostridiales;f__Clostridiaceae;g__Clostridium_AO;s__Clostridium_AO tetanomorphum
WP_035147815.1	WP_035147815.1/1-338 methylaccepting chemotaxis protein [Clostridium tetanomorphum]	W{n1}W{n2}I{n3}T{n4}D	dCache_1,HAMP,MCPsignal	Clostridium tetanomorphum	d__Bacteria;p__Firmicutes_A;c__Clostridia;o__Clostridiales;f__Clostridiaceae;g__Clostridium_AO;s__Clostridium_AO tetanomorphum
WP_073539107.1	WP_073539107.1/1-349 methylaccepting chemotaxis protein [Clostridium kluyveri]	Y{n1}W{n2}M{n3}T{n4}D	dCache_1,HAMP,MCPsignal	Clostridium kluyveri	d__Bacteria;p__Firmicutes_A;c__Clostridia;o__Clostridiales;f__Clostridiaceae;g__Clostridium_B;s__Clostridium_B kluyveri
WP_012102573.1	WP_012102573.1/1-346 methylaccepting chemotaxis protein [Clostridium kluyveri]	Y{n1}W{n2}M{n3}T{n4}D	dCache_1,HAMP,MCPsignal	Clostridium kluyveri	d__Bacteria;p__Firmicutes_A;c__Clostridia;o__Clostridiales;f__Clostridiaceae;g__Clostridium_B;s__Clostridium_B kluyveri
WP_023161783.1	WP_023161783.1/1-349 methylaccepting chemotaxis protein [Clostridium autoethanogenum]	Y{n1}W{n2}M{n3}T{n4}D	dCache_1,HAMP,MCPsignal	Clostridium autoethanogenum	d__Bacteria;p__Firmicutes_A;c__Clostridia;o__Clostridiales;f__Clostridiaceae;g__Clostridium_B;s__Clostridium_B ljungdahlii
WP_063601887.1	WP_063601887.1/1-251 methylaccepting chemotaxis protein [Clostridium coskatii]	Y{n1}W{n2}M{n3}T{n4}D	dCache_1,HAMP,MCPsignal	Clostridium coskatii	d__Bacteria;p__Firmicutes_A;c__Clostridia;o__Clostridiales;f__Clostridiaceae;g__Clostridium_B;s__Clostridium_B ljungdahlii
WP_023162952.1	WP_023162952.1/1-278 methylaccepting chemotaxis protein [Clostridium autoethanogenum]	Y{n1}Y{n2}I{n3}S{n4}D	dCache_1,MCPsignal	Clostridium autoethanogenum	d__Bacteria;p__Firmicutes_A;c__Clostridia;o__Clostridiales;f__Clostridiaceae;g__Clostridium_B;s__Clostridium_B ljungdahlii
WP_063600769.1	WP_063600769.1/1-280 methylaccepting chemotaxis protein [Clostridium coskatii]	Y{n1}Y{n2}I{n3}S{n4}D	dCache_1,MCPsignal	Clostridium coskatii	d__Bacteria;p__Firmicutes_A;c__Clostridia;o__Clostridiales;f__Clostridiaceae;g__Clostridium_B;s__Clostridium_B ljungdahlii
WP_063601216.1	WP_063601216.1/1-320 methylaccepting chemotaxis protein [Clostridium coskatii]	Y{n1}W{n2}V{n3}S{n4}D	dCache_1,MCPsignal	Clostridium coskatii	d__Bacteria;p__Firmicutes_A;c__Clostridia;o__Clostridiales;f__Clostridiaceae;g__Clostridium_B;s__Clostridium_B ljungdahlii
WP_122059877.1	WP_122059877.1/1-349 methylaccepting chemotaxis protein [Clostridium autoethanogenum]	Y{n1}W{n2}M{n3}T{n4}D	dCache_1,HAMP,MCPsignal	Clostridium autoethanogenum	d__Bacteria;p__Firmicutes_A;c__Clostridia;o__Clostridiales;f__Clostridiaceae;g__Clostridium_B;s__Clostridium_B ljungdahlii
WP_013238936.1	WP_013238936.1/1-349 methylaccepting chemotaxis protein [Clostridium ljungdahlii]	Y{n1}W{n2}M{n3}T{n4}D	dCache_1,HAMP,MCPsignal	Clostridium ljungdahlii	d__Bacteria;p__Firmicutes_A;c__Clostridia;o__Clostridiales;f__Clostridiaceae;g__Clostridium_B;s__Clostridium_B ljungdahlii_A
WP_063556286.1	WP_063556286.1/1-350 methylaccepting chemotaxis protein [Clostridium ljungdahlii]	Y{n1}W{n2}M{n3}T{n4}D	dCache_1,HAMP,MCPsignal	Clostridium ljungdahlii	d__Bacteria;p__Firmicutes_A;c__Clostridia;o__Clostridiales;f__Clostridiaceae;g__Clostridium_B;s__Clostridium_B ljungdahlii_A
WP_063556725.1	WP_063556725.1/1-278 methylaccepting chemotaxis protein [Clostridium ljungdahlii]	Y{n1}Y{n2}I{n3}S{n4}D	dCache_1,MCPsignal	Clostridium ljungdahlii	d__Bacteria;p__Firmicutes_A;c__Clostridia;o__Clostridiales;f__Clostridiaceae;g__Clostridium_B;s__Clostridium_B ljungdahlii_A
WP_063557066.1	WP_063557066.1/1-320 methylaccepting chemotaxis protein [Clostridium ljungdahlii]	Y{n1}W{n2}V{n3}S{n4}D	dCache_1,MCPsignal	Clostridium ljungdahlii	d__Bacteria;p__Firmicutes_A;c__Clostridia;o__Clostridiales;f__Clostridiaceae;g__Clostridium_B;s__Clostridium_B ljungdahlii_A
WP_106009730.1	WP_106009730.1/1-349 methylaccepting chemotaxis protein [Clostridium luticellarii]	Y{n1}W{n2}M{n3}T{n4}D	dCache_1,MCPsignal	Clostridium luticellarii	d__Bacteria;p__Firmicutes_A;c__Clostridia;o__Clostridiales;f__Clostridiaceae;g__Clostridium_B;s__Clostridium_B luticellarii
WP_127721513.1	WP_127721513.1/1-350 methylaccepting chemotaxis protein [Clostridium sp. AWRP]	Y{n1}W{n2}M{n3}T{n4}D	dCache_1,HAMP,MCPsignal	Clostridium sp. AWRP	d__Bacteria;p__Firmicutes_A;c__Clostridia;o__Clostridiales;f__Clostridiaceae;g__Clostridium_B;s__Clostridium_B sp004006395
WP_127720150.1	WP_127720150.1/1-280 methylaccepting chemotaxis protein [Clostridium sp. AWRP]	Y{n1}Y{n2}I{n3}S{n4}D	dCache_1,MCPsignal	Clostridium sp. AWRP	d__Bacteria;p__Firmicutes_A;c__Clostridia;o__Clostridiales;f__Clostridiaceae;g__Clostridium_B;s__Clostridium_B sp004006395
WP_127721837.1	WP_127721837.1/1-336 methylaccepting chemotaxis protein [Clostridium sp. AWRP]	Y{n1}W{n2}M{n3}T{n4}D	dCache_1,HAMP,MCPsignal	Clostridium sp. AWRP	d__Bacteria;p__Firmicutes_A;c__Clostridia;o__Clostridiales;f__Clostridiaceae;g__Clostridium_B;s__Clostridium_B sp004006395
WP_127723714.1	WP_127723714.1/1-318 methylaccepting chemotaxis protein [Clostridium sp. AWRP]	Y{n1}W{n2}V{n3}S{n4}D	dCache_1,MCPsignal	Clostridium sp. AWRP	d__Bacteria;p__Firmicutes_A;c__Clostridia;o__Clostridiales;f__Clostridiaceae;g__Clostridium_B;s__Clostridium_B sp004006395
WP_134792140.1	WP_134792140.1/1-252 cache and HAMP domaincontaining protein, partial [Clostridium botulinum]	Y{n1}W{n2}M{n3}S{n4}D	dCache_1,HAMP	Clostridium botulinum	d__Bacteria;p__Firmicutes_A;c__Clostridia;o__Clostridiales;f__Clostridiaceae;g__Clostridium_F;s__Clostridium_F botulinum
WP_003356251.1	WP_003356251.1/1-252 methylaccepting chemotaxis protein [Clostridium botulinum]	Y{n1}W{n2}M{n3}S{n4}D	dCache_1,HAMP,MCPsignal	Clostridium botulinum	d__Bacteria;p__Firmicutes_A;c__Clostridia;o__Clostridiales;f__Clostridiaceae;g__Clostridium_F;s__Clostridium_F botulinum
WP_024933778.1	WP_024933778.1/1-252 methylaccepting chemotaxis protein [Clostridium botulinum]	Y{n1}W{n2}M{n3}S{n4}D	dCache_1,HAMP,MCPsignal	Clostridium botulinum	d__Bacteria;p__Firmicutes_A;c__Clostridia;o__Clostridiales;f__Clostridiaceae;g__Clostridium_F;s__Clostridium_F botulinum
WP_031368856.1	WP_031368856.1/1-252 methylaccepting chemotaxis protein, partial [Clostridium botulinum]	Y{n1}W{n2}M{n3}S{n4}D	dCache_1,HAMP,MCPsignal	Clostridium botulinum	d__Bacteria;p__Firmicutes_A;c__Clostridia;o__Clostridiales;f__Clostridiaceae;g__Clostridium_F;s__Clostridium_F botulinum
WP_061316001.1	WP_061316001.1/1-252 methylaccepting chemotaxis protein [Clostridium botulinum]	Y{n1}W{n2}M{n3}S{n4}D	dCache_1,HAMP,MCPsignal	Clostridium botulinum	d__Bacteria;p__Firmicutes_A;c__Clostridia;o__Clostridiales;f__Clostridiaceae;g__Clostridium_F;s__Clostridium_F botulinum
WP_079007090.1	WP_079007090.1/1-252 methylaccepting chemotaxis protein [Clostridium botulinum]	Y{n1}W{n2}M{n3}S{n4}D	dCache_1,HAMP,MCPsignal	Clostridium botulinum	d__Bacteria;p__Firmicutes_A;c__Clostridia;o__Clostridiales;f__Clostridiaceae;g__Clostridium_F;s__Clostridium_F botulinum
WP_085332857.1	WP_085332857.1/1-252 methylaccepting chemotaxis protein [Clostridium botulinum]	Y{n1}W{n2}M{n3}S{n4}D	dCache_1,HAMP,MCPsignal	Clostridium botulinum	d__Bacteria;p__Firmicutes_A;c__Clostridia;o__Clostridiales;f__Clostridiaceae;g__Clostridium_F;s__Clostridium_F botulinum
WP_014519680.1	WP_014519680.1/1-252 methylaccepting chemotaxis protein [Clostridium botulinum]	Y{n1}W{n2}M{n3}S{n4}D	dCache_1,HAMP,MCPsignal	Clostridium botulinum	d__Bacteria;p__Firmicutes_A;c__Clostridia;o__Clostridiales;f__Clostridiaceae;g__Clostridium_F;s__Clostridium_F botulinum
WP_061334207.1	WP_061334207.1/1-252 methylaccepting chemotaxis protein [Clostridium botulinum]	Y{n1}W{n2}M{n3}S{n4}D	dCache_1,HAMP,MCPsignal	Clostridium botulinum	d__Bacteria;p__Firmicutes_A;c__Clostridia;o__Clostridiales;f__Clostridiaceae;g__Clostridium_F;s__Clostridium_F botulinum
WP_061321439.1	WP_061321439.1/1-252 methylaccepting chemotaxis protein [Clostridium botulinum]	Y{n1}W{n2}M{n3}S{n4}D	dCache_1,HAMP,MCPsignal	Clostridium botulinum	d__Bacteria;p__Firmicutes_A;c__Clostridia;o__Clostridiales;f__Clostridiaceae;g__Clostridium_F;s__Clostridium_F botulinum
WP_011987421.1	WP_011987421.1/1-252 methylaccepting chemotaxis protein [Clostridium botulinum]	Y{n1}W{n2}M{n3}S{n4}D	dCache_1,HAMP,MCPsignal	Clostridium botulinum	d__Bacteria;p__Firmicutes_A;c__Clostridia;o__Clostridiales;f__Clostridiaceae;g__Clostridium_F;s__Clostridium_F botulinum
WP_061310674.1	WP_061310674.1/1-252 methylaccepting chemotaxis protein [Clostridium botulinum]	Y{n1}W{n2}M{n3}S{n4}D	dCache_1,HAMP,MCPsignal	Clostridium botulinum	d__Bacteria;p__Firmicutes_A;c__Clostridia;o__Clostridiales;f__Clostridiaceae;g__Clostridium_F;s__Clostridium_F botulinum
WP_078992294.1	WP_078992294.1/1-252 methylaccepting chemotaxis protein [Clostridium botulinum]	Y{n1}W{n2}M{n3}S{n4}D	dCache_1,HAMP,MCPsignal	Clostridium botulinum	d__Bacteria;p__Firmicutes_A;c__Clostridia;o__Clostridiales;f__Clostridiaceae;g__Clostridium_F;s__Clostridium_F botulinum
WP_033064772.1	WP_033064772.1/1-252 methylaccepting chemotaxis protein [Clostridium botulinum]	Y{n1}W{n2}M{n3}S{n4}D	dCache_1,HAMP,MCPsignal	Clostridium botulinum	d__Bacteria;p__Firmicutes_A;c__Clostridia;o__Clostridiales;f__Clostridiaceae;g__Clostridium_F;s__Clostridium_F botulinum
WP_061294544.1	WP_061294544.1/1-252 methylaccepting chemotaxis protein [Clostridium botulinum]	Y{n1}W{n2}M{n3}S{n4}D	dCache_1,HAMP,MCPsignal	Clostridium botulinum	d__Bacteria;p__Firmicutes_A;c__Clostridia;o__Clostridiales;f__Clostridiaceae;g__Clostridium_F;s__Clostridium_F botulinum
WP_076177330.1	WP_076177330.1/1-252 methylaccepting chemotaxis protein [Clostridium botulinum]	Y{n1}W{n2}M{n3}S{n4}D	dCache_1,HAMP,MCPsignal	Clostridium botulinum	d__Bacteria;p__Firmicutes_A;c__Clostridia;o__Clostridiales;f__Clostridiaceae;g__Clostridium_F;s__Clostridium_F botulinum
WP_079007478.1	WP_079007478.1/1-252 methylaccepting chemotaxis protein [Clostridium botulinum]	Y{n1}W{n2}M{n3}S{n4}D	dCache_1,HAMP,MCPsignal	Clostridium botulinum	d__Bacteria;p__Firmicutes_A;c__Clostridia;o__Clostridiales;f__Clostridiaceae;g__Clostridium_F;s__Clostridium_F botulinum
WP_003399404.1	WP_003399404.1/1-252 methylaccepting chemotaxis protein [Clostridium botulinum]	Y{n1}W{n2}M{n3}S{n4}D	dCache_1,HAMP,MCPsignal	Clostridium botulinum	d__Bacteria;p__Firmicutes_A;c__Clostridia;o__Clostridiales;f__Clostridiaceae;g__Clostridium_F;s__Clostridium_F botulinum
WP_061318649.1	WP_061318649.1/1-252 methylaccepting chemotaxis protein [Clostridium botulinum]	Y{n1}W{n2}M{n3}S{n4}D	dCache_1,HAMP,MCPsignal	Clostridium botulinum	d__Bacteria;p__Firmicutes_A;c__Clostridia;o__Clostridiales;f__Clostridiaceae;g__Clostridium_F;s__Clostridium_F botulinum
WP_003359610.1	WP_003359610.1/1-252 methylaccepting chemotaxis protein [Clostridium botulinum]	Y{n1}W{n2}M{n3}S{n4}D	dCache_1,HAMP,MCPsignal	Clostridium botulinum	d__Bacteria;p__Firmicutes_A;c__Clostridia;o__Clostridiales;f__Clostridiaceae;g__Clostridium_F;s__Clostridium_F botulinum
WP_025776283.1	WP_025776283.1/1-252 methylaccepting chemotaxis protein [Clostridium botulinum]	Y{n1}W{n2}M{n3}S{n4}D	dCache_1,HAMP,MCPsignal	Clostridium botulinum	d__Bacteria;p__Firmicutes_A;c__Clostridia;o__Clostridiales;f__Clostridiaceae;g__Clostridium_F;s__Clostridium_F botulinum
WP_076230748.1	WP_076230748.1/1-252 methylaccepting chemotaxis protein [Clostridium botulinum]	Y{n1}W{n2}M{n3}S{n4}D	dCache_1,HAMP,MCPsignal	Clostridium botulinum	d__Bacteria;p__Firmicutes_A;c__Clostridia;o__Clostridiales;f__Clostridiaceae;g__Clostridium_F;s__Clostridium_F botulinum
WP_106573936.1	WP_106573936.1/1-252 methylaccepting chemotaxis protein [Clostridium botulinum]	Y{n1}W{n2}M{n3}S{n4}D	dCache_1,HAMP,MCPsignal	Clostridium botulinum	d__Bacteria;p__Firmicutes_A;c__Clostridia;o__Clostridiales;f__Clostridiaceae;g__Clostridium_F;s__Clostridium_F botulinum
WP_021106309.1	WP_021106309.1/1-251 methylaccepting chemotaxis protein [Clostridium botulinum]	Y{n1}W{n2}M{n3}S{n4}D	dCache_1,HAMP,MCPsignal	Clostridium botulinum	d__Bacteria;p__Firmicutes_A;c__Clostridia;o__Clostridiales;f__Clostridiaceae;g__Clostridium_F;s__Clostridium_F botulinum
WP_011986103.1	WP_011986103.1/1-252 methylaccepting chemotaxis protein [Clostridium botulinum]	Y{n1}W{n2}M{n3}S{n4}D	dCache_1,HAMP,MCPsignal	Clostridium botulinum	d__Bacteria;p__Firmicutes_A;c__Clostridia;o__Clostridiales;f__Clostridiaceae;g__Clostridium_F;s__Clostridium_F botulinum
WP_076234547.1	WP_076234547.1/1-252 methylaccepting chemotaxis protein [Clostridium botulinum]	Y{n1}W{n2}M{n3}S{n4}D	dCache_1,HAMP,MCPsignal	Clostridium botulinum	d__Bacteria;p__Firmicutes_A;c__Clostridia;o__Clostridiales;f__Clostridiaceae;g__Clostridium_F;s__Clostridium_F botulinum
WP_011948168.1	WP_011948168.1/1-252 methylaccepting chemotaxis protein [Clostridium botulinum]	Y{n1}W{n2}M{n3}S{n4}D	dCache_1,HAMP,MCPsignal	Clostridium botulinum	d__Bacteria;p__Firmicutes_A;c__Clostridia;o__Clostridiales;f__Clostridiaceae;g__Clostridium_F;s__Clostridium_F botulinum
WP_012344497.1	WP_012344497.1/1-252 methylaccepting chemotaxis protein [Clostridium botulinum]	Y{n1}W{n2}M{n3}S{n4}D	dCache_1,HAMP,MCPsignal	Clostridium botulinum	d__Bacteria;p__Firmicutes_A;c__Clostridia;o__Clostridiales;f__Clostridiaceae;g__Clostridium_F;s__Clostridium_F botulinum
WP_041349759.1	WP_041349759.1/1-252 methylaccepting chemotaxis protein [Clostridium botulinum]	Y{n1}W{n2}M{n3}S{n4}D	dCache_1,HAMP,MCPsignal	Clostridium botulinum	d__Bacteria;p__Firmicutes_A;c__Clostridia;o__Clostridiales;f__Clostridiaceae;g__Clostridium_F;s__Clostridium_F botulinum
WP_043031144.1	WP_043031144.1/1-252 methylaccepting chemotaxis protein [Clostridium botulinum]	Y{n1}W{n2}M{n3}S{n4}D	dCache_1,HAMP,MCPsignal	Clostridium botulinum	d__Bacteria;p__Firmicutes_A;c__Clostridia;o__Clostridiales;f__Clostridiaceae;g__Clostridium_F;s__Clostridium_F botulinum
WP_061325038.1	WP_061325038.1/1-252 methylaccepting chemotaxis protein [Clostridium botulinum]	Y{n1}W{n2}M{n3}S{n4}D	dCache_1,HAMP,MCPsignal	Clostridium botulinum	d__Bacteria;p__Firmicutes_A;c__Clostridia;o__Clostridiales;f__Clostridiaceae;g__Clostridium_F;s__Clostridium_F botulinum
WP_072585428.1	WP_072585428.1/1-252 methylaccepting chemotaxis protein [Clostridium botulinum]	Y{n1}W{n2}M{n3}S{n4}D	dCache_1,HAMP,MCPsignal	Clostridium botulinum	d__Bacteria;p__Firmicutes_A;c__Clostridia;o__Clostridiales;f__Clostridiaceae;g__Clostridium_F;s__Clostridium_F botulinum
WP_030033264.1	WP_030033264.1/1-252 methylaccepting chemotaxis protein [Clostridium botulinum]	Y{n1}W{n2}M{n3}S{n4}D	dCache_1,HAMP,MCPsignal	Clostridium botulinum	d__Bacteria;p__Firmicutes_A;c__Clostridia;o__Clostridiales;f__Clostridiaceae;g__Clostridium_F;s__Clostridium_F botulinum
WP_053338519.1	WP_053338519.1/1-251 methylaccepting chemotaxis protein [Clostridium botulinum]	Y{n1}W{n2}M{n3}S{n4}D	dCache_1,HAMP,MCPsignal	Clostridium botulinum	d__Bacteria;p__Firmicutes_A;c__Clostridia;o__Clostridiales;f__Clostridiaceae;g__Clostridium_F;s__Clostridium_F botulinum
WP_076044505.1	WP_076044505.1/1-251 methylaccepting chemotaxis protein [Clostridium botulinum]	Y{n1}W{n2}M{n3}S{n4}D	dCache_1,HAMP,MCPsignal	Clostridium botulinum	d__Bacteria;p__Firmicutes_A;c__Clostridia;o__Clostridiales;f__Clostridiaceae;g__Clostridium_F;s__Clostridium_F botulinum
WP_101527597.1	WP_101527597.1/1-251 methylaccepting chemotaxis protein [Clostridium botulinum]	Y{n1}W{n2}M{n3}S{n4}D	dCache_1,HAMP,MCPsignal	Clostridium botulinum	d__Bacteria;p__Firmicutes_A;c__Clostridia;o__Clostridiales;f__Clostridiaceae;g__Clostridium_F;s__Clostridium_F botulinum
WP_075143416.1	WP_075143416.1/1-251 methylaccepting chemotaxis protein [Clostridium botulinum]	Y{n1}W{n2}M{n3}S{n4}D	dCache_1,HAMP,MCPsignal	Clostridium botulinum	d__Bacteria;p__Firmicutes_A;c__Clostridia;o__Clostridiales;f__Clostridiaceae;g__Clostridium_F;s__Clostridium_F botulinum
WP_076040005.1	WP_076040005.1/1-252 methylaccepting chemotaxis protein [Clostridium botulinum]	Y{n1}W{n2}M{n3}S{n4}D	dCache_1,HAMP,MCPsignal	Clostridium botulinum	d__Bacteria;p__Firmicutes_A;c__Clostridia;o__Clostridiales;f__Clostridiaceae;g__Clostridium_F;s__Clostridium_F botulinum
WP_096044791.1	WP_096044791.1/1-350 methylaccepting chemotaxis protein [Clostridium botulinum]	Y{n1}W{n2}M{n3}S{n4}D	dCache_1,HAMP,MCPsignal	Clostridium botulinum	d__Bacteria;p__Firmicutes_A;c__Clostridia;o__Clostridiales;f__Clostridiaceae;g__Clostridium_F;s__Clostridium_F botulinum
WP_159034406.1	WP_159034406.1/1-350 methylaccepting chemotaxis protein [Clostridium botulinum]	Y{n1}W{n2}M{n3}S{n4}D	dCache_1,HAMP,MCPsignal	Clostridium botulinum	d__Bacteria;p__Firmicutes_A;c__Clostridia;o__Clostridiales;f__Clostridiaceae;g__Clostridium_F;s__Clostridium_F botulinum
WP_099839078.1	WP_099839078.1/1-252 methylaccepting chemotaxis protein [Clostridium combesii]	Y{n1}W{n2}M{n3}S{n4}D	dCache_1,HAMP,MCPsignal	Clostridium combesii	d__Bacteria;p__Firmicutes_A;c__Clostridia;o__Clostridiales;f__Clostridiaceae;g__Clostridium_F;s__Clostridium_F botulinum
WP_013725992.1	WP_013725992.1/1-322 methylaccepting chemotaxis protein [Clostridium botulinum]	Y{n1}W{n2}E{n3}T{n4}D	dCache_1,MCPsignal	Clostridium botulinum	d__Bacteria;p__Firmicutes_A;c__Clostridia;o__Clostridiales;f__Clostridiaceae;g__Clostridium_F;s__Clostridium_F botulinum
WP_039240668.1	WP_039240668.1/1-322 methylaccepting chemotaxis protein [Clostridium botulinum]	Y{n1}W{n2}E{n3}T{n4}D	dCache_1,MCPsignal	Clostridium botulinum	d__Bacteria;p__Firmicutes_A;c__Clostridia;o__Clostridiales;f__Clostridiaceae;g__Clostridium_F;s__Clostridium_F botulinum
WP_019279242.1	WP_019279242.1/1-329 methylaccepting chemotaxis protein [Clostridium botulinum]	Y{n1}W{n2}E{n3}T{n4}D	dCache_1,MCPsignal	Clostridium botulinum	d__Bacteria;p__Firmicutes_A;c__Clostridia;o__Clostridiales;f__Clostridiaceae;g__Clostridium_F;s__Clostridium_F botulinum
WP_039258037.1	WP_039258037.1/1-322 methylaccepting chemotaxis protein [Clostridium botulinum]	Y{n1}W{n2}E{n3}T{n4}D	dCache_1,MCPsignal	Clostridium botulinum	d__Bacteria;p__Firmicutes_A;c__Clostridia;o__Clostridiales;f__Clostridiaceae;g__Clostridium_F;s__Clostridium_F botulinum
WP_039278113.1	WP_039278113.1/1-322 methylaccepting chemotaxis protein [Clostridium botulinum]	Y{n1}W{n2}E{n3}T{n4}D	dCache_1,MCPsignal	Clostridium botulinum	d__Bacteria;p__Firmicutes_A;c__Clostridia;o__Clostridiales;f__Clostridiaceae;g__Clostridium_F;s__Clostridium_F botulinum
WP_039283822.1	WP_039283822.1/1-326 methylaccepting chemotaxis protein [Clostridium botulinum]	Y{n1}W{n2}E{n3}T{n4}D	dCache_1,MCPsignal	Clostridium botulinum	d__Bacteria;p__Firmicutes_A;c__Clostridia;o__Clostridiales;f__Clostridiaceae;g__Clostridium_F;s__Clostridium_F botulinum
WP_003367708.1	WP_003367708.1/1-327 methylaccepting chemotaxis protein [Clostridium botulinum]	Y{n1}W{n2}E{n3}T{n4}D	dCache_1,MCPsignal	Clostridium botulinum	d__Bacteria;p__Firmicutes_A;c__Clostridia;o__Clostridiales;f__Clostridiaceae;g__Clostridium_F;s__Clostridium_F botulinum
WP_075142498.1	WP_075142498.1/1-252 methylaccepting chemotaxis protein [Clostridium botulinum]	Y{n1}W{n2}M{n3}S{n4}D	dCache_1,HAMP,MCPsignal	Clostridium botulinum	d__Bacteria;p__Firmicutes_A;c__Clostridia;o__Clostridiales;f__Clostridiaceae;g__Clostridium_F;s__Clostridium_F botulinum
WP_053468343.1	WP_053468343.1/1-251 methylaccepting chemotaxis protein [Clostridium sp. L74]	Y{n1}W{n2}M{n3}T{n4}D	dCache_1,HAMP,MCPsignal	Clostridium sp. L74	d__Bacteria;p__Firmicutes_A;c__Clostridia;o__Clostridiales;f__Clostridiaceae;g__Clostridium_F;s__Clostridium_F sp001276215
WP_053468342.1	WP_053468342.1/1-251 methylaccepting chemotaxis protein [Clostridium sp. L74]	Y{n1}W{n2}I{n3}T{n4}D	dCache_1,HAMP,MCPsignal	Clostridium sp. L74	d__Bacteria;p__Firmicutes_A;c__Clostridia;o__Clostridiales;f__Clostridiaceae;g__Clostridium_F;s__Clostridium_F sp001276215
WP_003487384.1	WP_003487384.1/1-252 methylaccepting chemotaxis protein [Clostridium sporogenes]	Y{n1}W{n2}M{n3}S{n4}D	dCache_1,HAMP,MCPsignal	Clostridium sporogenes	d__Bacteria;p__Firmicutes_A;c__Clostridia;o__Clostridiales;f__Clostridiaceae;g__Clostridium_F;s__Clostridium_F tepidum
WP_163257113.1	WP_163257113.1/1-252 cache domaincontaining protein [Clostridium sporogenes]	Y{n1}W{n2}M{n3}S{n4}D	dCache_1,HAMP,MCPsignal	Clostridium sporogenes	d__Bacteria;p__Firmicutes_A;c__Clostridia;o__Clostridiales;f__Clostridiaceae;g__Clostridium_F;s__Clostridium_F tepidum
WP_058008568.1	WP_058008568.1/1-251 methylaccepting chemotaxis protein [Clostridium sporogenes]	Y{n1}W{n2}M{n3}S{n4}D	dCache_1,HAMP,MCPsignal	Clostridium sporogenes	d__Bacteria;p__Firmicutes_A;c__Clostridia;o__Clostridiales;f__Clostridiaceae;g__Clostridium_F;s__Clostridium_F tepidum
WP_045516622.1	WP_045516622.1/1-350 methylaccepting chemotaxis protein [Clostridium sporogenes]	Y{n1}W{n2}M{n3}S{n4}D	dCache_1,HAMP,MCPsignal	Clostridium sporogenes	d__Bacteria;p__Firmicutes_A;c__Clostridia;o__Clostridiales;f__Clostridiaceae;g__Clostridium_F;s__Clostridium_F tepidum
WP_163201335.1	WP_163201335.1/1-350 cache domaincontaining protein [Clostridium sporogenes]	Y{n1}W{n2}M{n3}S{n4}D	dCache_1,HAMP,MCPsignal	Clostridium sporogenes	d__Bacteria;p__Firmicutes_A;c__Clostridia;o__Clostridiales;f__Clostridiaceae;g__Clostridium_F;s__Clostridium_F tepidum
WP_004461560.1	WP_004461560.1/1-345 methylaccepting chemotaxis protein [Clostridium sporogenes]	Y{n1}W{n2}M{n3}S{n4}D	dCache_1,HAMP,MCPsignal	Clostridium sporogenes	d__Bacteria;p__Firmicutes_A;c__Clostridia;o__Clostridiales;f__Clostridiaceae;g__Clostridium_F;s__Clostridium_F tepidum
WP_061906527.1	WP_061906527.1/1-345 methylaccepting chemotaxis protein [Clostridium sporogenes]	Y{n1}W{n2}M{n3}S{n4}D	dCache_1,HAMP,MCPsignal	Clostridium sporogenes	d__Bacteria;p__Firmicutes_A;c__Clostridia;o__Clostridiales;f__Clostridiaceae;g__Clostridium_F;s__Clostridium_F tepidum
WP_045519902.1	WP_045519902.1/1-251 methylaccepting chemotaxis protein [Clostridium sporogenes]	Y{n1}W{n2}M{n3}S{n4}D	dCache_1,HAMP,MCPsignal	Clostridium sporogenes	d__Bacteria;p__Firmicutes_A;c__Clostridia;o__Clostridiales;f__Clostridiaceae;g__Clostridium_F;s__Clostridium_F tepidum
WP_163186330.1	WP_163186330.1/1-251 cache domaincontaining protein [Clostridium sporogenes]	Y{n1}W{n2}M{n3}S{n4}D	dCache_1,HAMP,MCPsignal	Clostridium sporogenes	d__Bacteria;p__Firmicutes_A;c__Clostridia;o__Clostridiales;f__Clostridiaceae;g__Clostridium_F;s__Clostridium_F tepidum
WP_163208192.1	WP_163208192.1/1-251 cache domaincontaining protein [Clostridium sporogenes]	Y{n1}W{n2}M{n3}T{n4}D	dCache_1,HAMP,MCPsignal	Clostridium sporogenes	d__Bacteria;p__Firmicutes_A;c__Clostridia;o__Clostridiales;f__Clostridiaceae;g__Clostridium_F;s__Clostridium_F tepidum
WP_163208194.1	WP_163208194.1/1-251 Cache 3/Cache 2 fusion domaincontaining protein [Clostridium sporogenes]	Y{n1}W{n2}I{n3}T{n4}D	dCache_1,HAMP,MCPsignal	Clostridium sporogenes	d__Bacteria;p__Firmicutes_A;c__Clostridia;o__Clostridiales;f__Clostridiaceae;g__Clostridium_F;s__Clostridium_F tepidum
WP_163211725.1	WP_163211725.1/1-349 Cache 3/Cache 2 fusion domaincontaining protein [Clostridium sporogenes]	Y{n1}W{n2}I{n3}T{n4}D	dCache_1,HAMP,MCPsignal	Clostridium sporogenes	d__Bacteria;p__Firmicutes_A;c__Clostridia;o__Clostridiales;f__Clostridiaceae;g__Clostridium_F;s__Clostridium_F tepidum
WP_078023614.1	WP_078023614.1/1-251 methylaccepting chemotaxis protein [Clostridium tepidum]	Y{n1}W{n2}I{n3}T{n4}D	dCache_1,HAMP,MCPsignal	Clostridium tepidum	d__Bacteria;p__Firmicutes_A;c__Clostridia;o__Clostridiales;f__Clostridiaceae;g__Clostridium_F;s__Clostridium_F tepidum
WP_163226285.1	WP_163226285.1/1-252 cache domaincontaining protein [Clostridium sporogenes]	Y{n1}W{n2}M{n3}S{n4}D	dCache_1,HAMP,MCPsignal	Clostridium sporogenes	d__Bacteria;p__Firmicutes_A;c__Clostridia;o__Clostridiales;f__Clostridiaceae;g__Clostridium_F;s__Clostridium_F tepidum
WP_163238632.1	WP_163238632.1/1-251 Cache 3/Cache 2 fusion domaincontaining protein [Clostridium sporogenes]	Y{n1}W{n2}I{n3}T{n4}D	dCache_1,HAMP,MCPsignal	Clostridium sporogenes	d__Bacteria;p__Firmicutes_A;c__Clostridia;o__Clostridiales;f__Clostridiaceae;g__Clostridium_F;s__Clostridium_F tepidum
WP_163238633.1	WP_163238633.1/1-251 cache domaincontaining protein [Clostridium sporogenes]	Y{n1}W{n2}M{n3}T{n4}D	dCache_1,HAMP,MCPsignal	Clostridium sporogenes	d__Bacteria;p__Firmicutes_A;c__Clostridia;o__Clostridiales;f__Clostridiaceae;g__Clostridium_F;s__Clostridium_F tepidum
WP_163247131.1	WP_163247131.1/1-345 cache domaincontaining protein [Clostridium sporogenes]	Y{n1}W{n2}M{n3}S{n4}D	dCache_1,HAMP,MCPsignal	Clostridium sporogenes	d__Bacteria;p__Firmicutes_A;c__Clostridia;o__Clostridiales;f__Clostridiaceae;g__Clostridium_F;s__Clostridium_F tepidum
WP_120361970.1	WP_120361970.1/1-294 methylaccepting chemotaxis protein [Clostridium novyi]	Y{n1}W{n2}K{n3}T{n4}D	dCache_1,MCPsignal	Clostridium novyi	d__Bacteria;p__Firmicutes_A;c__Clostridia;o__Clostridiales;f__Clostridiaceae;g__Clostridium_H;s__Clostridium_H novyi_A
WP_039256267.1	WP_039256267.1/1-326 methylaccepting chemotaxis protein [Clostridium novyi]	Y{n1}W{n2}E{n3}T{n4}D	dCache_1,MCPsignal	Clostridium novyi	d__Bacteria;p__Firmicutes_A;c__Clostridia;o__Clostridiales;f__Clostridiaceae;g__Clostridium_H;s__Clostridium_H novyi_A
WP_039241751.1	WP_039241751.1/1-296 methylaccepting chemotaxis protein [Clostridium novyi]	Y{n1}W{n2}E{n3}T{n4}D	dCache_1,MCPsignal	Clostridium novyi	d__Bacteria;p__Firmicutes_A;c__Clostridia;o__Clostridiales;f__Clostridiaceae;g__Clostridium_H;s__Clostridium_H novyi_A
WP_011722527.1	WP_011722527.1/1-296 methylaccepting chemotaxis protein [Clostridium novyi]	Y{n1}W{n2}E{n3}T{n4}D	dCache_1,MCPsignal	Clostridium novyi	d__Bacteria;p__Firmicutes_A;c__Clostridia;o__Clostridiales;f__Clostridiaceae;g__Clostridium_H;s__Clostridium_H novyi_A
WP_039235992.1	WP_039235992.1/1-294 methylaccepting chemotaxis protein [Clostridium sp. K25]	Y{n1}W{n2}K{n3}T{n4}D	dCache_1,MCPsignal	Clostridium sp. K25	d__Bacteria;p__Firmicutes_A;c__Clostridia;o__Clostridiales;f__Clostridiaceae;g__Clostridium_H;s__Clostridium_H novyi_A
WP_039636253.1	WP_039636253.1/1-350 methylaccepting chemotaxis protein [Clostridium argentinense]	Y{n1}W{n2}M{n3}T{n4}D	dCache_1,HAMP,MCPsignal	Clostridium argentinense	d__Bacteria;p__Firmicutes_A;c__Clostridia;o__Clostridiales;f__Clostridiaceae;g__Clostridium_J;s__Clostridium_J argentinense
WP_061995221.1	WP_061995221.1/1-319 methylaccepting chemotaxis protein [Clostridium sp. ATCC 25772]	Y{n1}W{n2}M{n3}T{n4}D	dCache_1,HAMP,MCPsignal	Clostridium sp. ATCC 25772	d__Bacteria;p__Firmicutes_A;c__Clostridia;o__Clostridiales;f__Clostridiaceae;g__Clostridium_J;s__Clostridium_J senegalense
WP_077860758.1	WP_077860758.1/1-335 sensor histidine kinase [Clostridium sp. BL8]	F{n1}W{n2}V{n3}S{n4}D	dCache_1,HAMP,His_kinase,HATPase_c	Clostridium sp. BL8	d__Bacteria;p__Firmicutes_A;c__Clostridia;o__Clostridiales;f__Clostridiaceae;g__Clostridium_J;s__Clostridium_J sp000447315
WP_021282030.1	WP_021282030.1/1-286 methylaccepting chemotaxis protein [Clostridium sp. BL8]	Y{n1}W{n2}M{n3}T{n4}D	dCache_1,HAMP,MCPsignal	Clostridium sp. BL8	d__Bacteria;p__Firmicutes_A;c__Clostridia;o__Clostridiales;f__Clostridiaceae;g__Clostridium_J;s__Clostridium_J sp000447315
WP_021282029.1	WP_021282029.1/1-349 methylaccepting chemotaxis protein [Clostridium sp. BL8]	Y{n1}W{n2}M{n3}T{n4}D	dCache_1,HAMP,MCPsignal	Clostridium sp. BL8	d__Bacteria;p__Firmicutes_A;c__Clostridia;o__Clostridiales;f__Clostridiaceae;g__Clostridium_J;s__Clostridium_J sp000447315
WP_021281589.1	WP_021281589.1/1-327 methylaccepting chemotaxis protein [Clostridium sp. BL8]	F{n1}W{n2}V{n3}T{n4}D	dCache_1,HAMP,MCPsignal	Clostridium sp. BL8	d__Bacteria;p__Firmicutes_A;c__Clostridia;o__Clostridiales;f__Clostridiaceae;g__Clostridium_J;s__Clostridium_J sp000447315
WP_021282011.1	WP_021282011.1/1-330 methylaccepting chemotaxis protein [Clostridium sp. BL8]	F{n1}W{n2}V{n3}T{n4}D	dCache_1,HAMP,MCPsignal	Clostridium sp. BL8	d__Bacteria;p__Firmicutes_A;c__Clostridia;o__Clostridiales;f__Clostridiaceae;g__Clostridium_J;s__Clostridium_J sp000447315
WP_035133459.1	WP_035133459.1/1-350 methylaccepting chemotaxis protein [Clostridium sulfidigenes]	Y{n1}W{n2}M{n3}T{n4}D	dCache_1,HAMP,MCPsignal	Clostridium sulfidigenes	d__Bacteria;p__Firmicutes_A;c__Clostridia;o__Clostridiales;f__Clostridiaceae;g__Clostridium_J;s__Clostridium_J sulfidigenes
WP_017416397.1	WP_017416397.1/1-343 methylaccepting chemotaxis protein [Clostridium tunisiense]	Y{n1}W{n2}M{n3}T{n4}D	dCache_1,HAMP,MCPsignal	Clostridium tunisiense	d__Bacteria;p__Firmicutes_A;c__Clostridia;o__Clostridiales;f__Clostridiaceae;g__Clostridium_J;s__Clostridium_J tunisiense
WP_017414296.1	WP_017414296.1/1-328 methylaccepting chemotaxis protein [Clostridium tunisiense]	F{n1}W{n2}I{n3}T{n4}D	dCache_1,HAMP,MCPsignal	Clostridium tunisiense	d__Bacteria;p__Firmicutes_A;c__Clostridia;o__Clostridiales;f__Clostridiaceae;g__Clostridium_J;s__Clostridium_J tunisiense
WP_032122086.1	WP_032122086.1/1-253 methylaccepting chemotaxis protein [Clostridium amazonitimonense]	Y{n1}W{n2}M{n3}T{n4}D	dCache_1,HAMP,MCPsignal	Clostridium amazonitimonense	d__Bacteria;p__Firmicutes_A;c__Clostridia;o__Clostridiales;f__Clostridiaceae;g__Clostridium_L;s__Clostridium_L amazonitimonense
WP_032121352.1	WP_032121352.1/1-253 methylaccepting chemotaxis protein [Clostridium amazonitimonense]	Y{n1}W{n2}M{n3}T{n4}D	dCache_1,HAMP,MCPsignal	Clostridium amazonitimonense	d__Bacteria;p__Firmicutes_A;c__Clostridia;o__Clostridiales;f__Clostridiaceae;g__Clostridium_L;s__Clostridium_L amazonitimonense
WP_052356682.1	WP_052356682.1 cache domain-containing protein [[Clostridium] dakarense]	Y{n1}W{n2}I{n3}S{n4}D	dCache_1	Clostridium dakarense	d__Bacteria;p__Firmicutes_A;c__Clostridia;o__Clostridiales;f__Clostridiaceae;g__Clostridium_P;s__Clostridium_P perfringens
WP_066071382.1	WP_066071382.1/1-221 hypothetical protein [[Clostridium] paradoxum]	Y{n1}Y{n2}L{n3}S{n4}D	dCache_1	Clostridium paradoxum	d__Bacteria;p__Firmicutes_A;c__Clostridia;o__Clostridiales;f__Clostridiaceae;g__Clostridium_P;s__Clostridium_P perfringens
WP_074647757.1	WP_074647757.1/1-239 EAL domaincontaining protein [[Clostridium] aminophilum]	Y{n1}W{n2}V{n3}S{n4}D	dCache_1,HAMP,GGDEF,EAL,PAS_4	Clostridium aminophilum	d__Bacteria;p__Firmicutes_A;c__Clostridia;o__Clostridiales;f__Clostridiaceae;g__Clostridium_P;s__Clostridium_P perfringens
WP_031471075.1	WP_031471075.1/1-277 EAL domaincontaining protein [[Clostridium] aminophilum]	Y{n1}W{n2}V{n3}S{n4}D	dCache_1,HAMP,GGDEF,EAL,PAS_4	Clostridium aminophilum	d__Bacteria;p__Firmicutes_A;c__Clostridia;o__Clostridiales;f__Clostridiaceae;g__Clostridium_P;s__Clostridium_P perfringens
WP_008676982.1	WP_008676982.1/1-335 MULTISPECIES: sensor histidine kinase [Clostridium]	F{n1}W{n2}V{n3}S{n4}D	dCache_1,HAMP,His_kinase,HATPase_c	Clostridium	d__Bacteria;p__Firmicutes_A;c__Clostridia;o__Clostridiales;f__Clostridiaceae;g__Clostridium_P;s__Clostridium_P perfringens
WP_125147503.1	WP_125147503.1/1-329 MULTISPECIES: sensor histidine kinase [Clostridium]	F{n1}W{n2}V{n3}S{n4}D	dCache_1,HAMP,His_kinase,HATPase_c	Clostridium	d__Bacteria;p__Firmicutes_A;c__Clostridia;o__Clostridiales;f__Clostridiaceae;g__Clostridium_P;s__Clostridium_P perfringens
WP_027097132.1	WP_027097132.1/1-334 MULTISPECIES: sensor histidine kinase [Clostridium]	F{n1}W{n2}V{n3}S{n4}D	dCache_1,HAMP,His_kinase,HATPase_c	Clostridium	d__Bacteria;p__Firmicutes_A;c__Clostridia;o__Clostridiales;f__Clostridiaceae;g__Clostridium_P;s__Clostridium_P perfringens
WP_049179493.1	WP_049179493.1/1-334 MULTISPECIES: sensor histidine kinase [Clostridium]	F{n1}W{n2}V{n3}S{n4}D	dCache_1,HAMP,His_kinase,HATPase_c	Clostridium	d__Bacteria;p__Firmicutes_A;c__Clostridia;o__Clostridiales;f__Clostridiaceae;g__Clostridium_P;s__Clostridium_P perfringens
WP_010073851.1	WP_010073851.1/1-327 sensor histidine kinase [Clostridium cellulovorans]	F{n1}W{n2}V{n3}S{n4}D	dCache_1,HAMP,His_kinase,HATPase_c	Clostridium cellulovorans	d__Bacteria;p__Firmicutes_A;c__Clostridia;o__Clostridiales;f__Clostridiaceae;g__Clostridium_P;s__Clostridium_P perfringens
WP_170288036.1	WP_170288036.1/1-342 histidine kinase [Clostridium estertheticum]	Y{n1}W{n2}E{n3}S{n4}D	dCache_1,HAMP,His_kinase,HATPase_c	Clostridium estertheticum	d__Bacteria;p__Firmicutes_A;c__Clostridia;o__Clostridiales;f__Clostridiaceae;g__Clostridium_P;s__Clostridium_P perfringens
WP_071611632.1	WP_071611632.1/1-342 sensor histidine kinase [Clostridium estertheticum]	Y{n1}W{n2}E{n3}S{n4}D	dCache_1,HAMP,His_kinase,HATPase_c	Clostridium estertheticum	d__Bacteria;p__Firmicutes_A;c__Clostridia;o__Clostridiales;f__Clostridiaceae;g__Clostridium_P;s__Clostridium_P perfringens
WP_171298137.1	WP_171298137.1/1-342 histidine kinase [Clostridium estertheticum]	Y{n1}W{n2}E{n3}S{n4}D	dCache_1,HAMP,His_kinase,HATPase_c	Clostridium estertheticum	d__Bacteria;p__Firmicutes_A;c__Clostridia;o__Clostridiales;f__Clostridiaceae;g__Clostridium_P;s__Clostridium_P perfringens
WP_162523060.1	WP_162523060.1/1-342 histidine kinase [Clostridium estertheticum]	Y{n1}W{n2}E{n3}S{n4}D	dCache_1,HAMP,His_kinase,HATPase_c	Clostridium estertheticum	d__Bacteria;p__Firmicutes_A;c__Clostridia;o__Clostridiales;f__Clostridiaceae;g__Clostridium_P;s__Clostridium_P perfringens
WP_084133552.1	WP_084133552.1/1-331 sensor histidine kinase [Clostridium grantii]	F{n1}W{n2}L{n3}S{n4}D	dCache_1,HAMP,His_kinase,HATPase_c	Clostridium grantii	d__Bacteria;p__Firmicutes_A;c__Clostridia;o__Clostridiales;f__Clostridiaceae;g__Clostridium_P;s__Clostridium_P perfringens
WP_073339453.1	WP_073339453.1/1-341 sensor histidine kinase [Clostridium grantii]	F{n1}W{n2}V{n3}S{n4}D	dCache_1,HAMP,His_kinase,HATPase_c	Clostridium grantii	d__Bacteria;p__Firmicutes_A;c__Clostridia;o__Clostridiales;f__Clostridiaceae;g__Clostridium_P;s__Clostridium_P perfringens
WP_117418163.1	WP_117418163.1/1-337 sensor histidine kinase [Clostridium indicum]	F{n1}W{n2}I{n3}S{n4}D	dCache_1,HAMP,His_kinase,HATPase_c	Clostridium indicum	d__Bacteria;p__Firmicutes_A;c__Clostridia;o__Clostridiales;f__Clostridiaceae;g__Clostridium_P;s__Clostridium_P perfringens
WP_021803090.1	WP_021803090.1/1-331 sensor histidine kinase [Clostridium intestinale]	F{n1}W{n2}I{n3}S{n4}D	dCache_1,HAMP,His_kinase,HATPase_c	Clostridium intestinale	d__Bacteria;p__Firmicutes_A;c__Clostridia;o__Clostridiales;f__Clostridiaceae;g__Clostridium_P;s__Clostridium_P perfringens
WP_073020751.1	WP_073020751.1/1-331 sensor histidine kinase [Clostridium intestinale]	F{n1}W{n2}I{n3}S{n4}D	dCache_1,HAMP,His_kinase,HATPase_c	Clostridium intestinale	d__Bacteria;p__Firmicutes_A;c__Clostridia;o__Clostridiales;f__Clostridiaceae;g__Clostridium_P;s__Clostridium_P perfringens
WP_024346349.1	WP_024346349.1/1-331 sensor histidine kinase [[Clostridium] methoxybenzovorans]	F{n1}W{n2}I{n3}S{n4}D	dCache_1,HAMP,His_kinase,HATPase_c	Clostridium methoxybenzovorans	d__Bacteria;p__Firmicutes_A;c__Clostridia;o__Clostridiales;f__Clostridiaceae;g__Clostridium_P;s__Clostridium_P perfringens
WP_118603569.1	WP_118603569.1/1-336 sensor histidine kinase [Clostridium sp. AF2017LB]	F{n1}W{n2}I{n3}S{n4}D	dCache_1,HAMP,His_kinase,HATPase_c	Clostridium sp. AF2017LB	d__Bacteria;p__Firmicutes_A;c__Clostridia;o__Clostridiales;f__Clostridiaceae;g__Clostridium_P;s__Clostridium_P perfringens
WP_118570222.1	WP_118570222.1/1-337 sensor histidine kinase [Clostridium sp. AF2120LB]	F{n1}W{n2}I{n3}S{n4}D	dCache_1,HAMP,His_kinase,HATPase_c	Clostridium sp. AF2120LB	d__Bacteria;p__Firmicutes_A;c__Clostridia;o__Clostridiales;f__Clostridiaceae;g__Clostridium_P;s__Clostridium_P perfringens
WP_118538498.1	WP_118538498.1/1-337 sensor histidine kinase [Clostridium sp. AF2210]	F{n1}W{n2}I{n3}S{n4}D	dCache_1,HAMP,His_kinase,HATPase_c	Clostridium sp. AF2210	d__Bacteria;p__Firmicutes_A;c__Clostridia;o__Clostridiales;f__Clostridiaceae;g__Clostridium_P;s__Clostridium_P perfringens
WP_118532392.1	WP_118532392.1/1-335 sensor histidine kinase [Clostridium sp. AF272AA]	F{n1}W{n2}I{n3}T{n4}D	dCache_1,HAMP,His_kinase,HATPase_c	Clostridium sp. AF272AA	d__Bacteria;p__Firmicutes_A;c__Clostridia;o__Clostridiales;f__Clostridiaceae;g__Clostridium_P;s__Clostridium_P perfringens
WP_117471737.1	WP_117471737.1/1-336 sensor histidine kinase [Clostridium sp. AF2812]	F{n1}W{n2}I{n3}S{n4}D	dCache_1,HAMP,His_kinase,HATPase_c	Clostridium sp. AF2812	d__Bacteria;p__Firmicutes_A;c__Clostridia;o__Clostridiales;f__Clostridiaceae;g__Clostridium_P;s__Clostridium_P perfringens
WP_117566384.1	WP_117566384.1/1-336 sensor histidine kinase [Clostridium sp. AM2523AC]	F{n1}W{n2}I{n3}S{n4}D	dCache_1,HAMP,His_kinase,HATPase_c	Clostridium sp. AM2523AC	d__Bacteria;p__Firmicutes_A;c__Clostridia;o__Clostridiales;f__Clostridiaceae;g__Clostridium_P;s__Clostridium_P perfringens
WP_118742438.1	WP_118742438.1/1-337 sensor histidine kinase [Clostridium sp. AM2820LB]	F{n1}W{n2}I{n3}S{n4}D	dCache_1,HAMP,His_kinase,HATPase_c	Clostridium sp. AM2820LB	d__Bacteria;p__Firmicutes_A;c__Clostridia;o__Clostridiales;f__Clostridiaceae;g__Clostridium_P;s__Clostridium_P perfringens
WP_118735767.1	WP_118735767.1/1-336 sensor histidine kinase [Clostridium sp. AM3024]	F{n1}W{n2}I{n3}S{n4}D	dCache_1,HAMP,His_kinase,HATPase_c	Clostridium sp. AM3024	d__Bacteria;p__Firmicutes_A;c__Clostridia;o__Clostridiales;f__Clostridiaceae;g__Clostridium_P;s__Clostridium_P perfringens
WP_118731623.1	WP_118731623.1/1-335 sensor histidine kinase [Clostridium sp. AM333]	F{n1}W{n2}I{n3}T{n4}D	dCache_1,HAMP,His_kinase,HATPase_c	Clostridium sp. AM333	d__Bacteria;p__Firmicutes_A;c__Clostridia;o__Clostridiales;f__Clostridiaceae;g__Clostridium_P;s__Clostridium_P perfringens
WP_117552245.1	WP_117552245.1/1-336 sensor histidine kinase [Clostridium sp. AM3411AC]	F{n1}W{n2}I{n3}S{n4}D	dCache_1,HAMP,His_kinase,HATPase_c	Clostridium sp. AM3411AC	d__Bacteria;p__Firmicutes_A;c__Clostridia;o__Clostridiales;f__Clostridiaceae;g__Clostridium_P;s__Clostridium_P perfringens
WP_160687435.1	WP_160687435.1/1-331 histidine kinase [Clostridium sp. C2612]	F{n1}W{n2}V{n3}T{n4}D	dCache_1,HAMP,His_kinase,HATPase_c	Clostridium sp. C2612	d__Bacteria;p__Firmicutes_A;c__Clostridia;o__Clostridiales;f__Clostridiaceae;g__Clostridium_P;s__Clostridium_P perfringens
WP_103230184.1	WP_103230184.1/1-336 sensor histidine kinase [Clostridium sp. chh42]	F{n1}W{n2}I{n3}S{n4}D	dCache_1,HAMP,His_kinase,HATPase_c	Clostridium sp. chh42	d__Bacteria;p__Firmicutes_A;c__Clostridia;o__Clostridiales;f__Clostridiaceae;g__Clostridium_P;s__Clostridium_P perfringens
WP_096902883.1	WP_096902883.1/1-337 sensor histidine kinase [Clostridium sp. CL2]	F{n1}W{n2}V{n3}S{n4}D	dCache_1,HAMP,His_kinase,HATPase_c	Clostridium sp. CL2	d__Bacteria;p__Firmicutes_A;c__Clostridia;o__Clostridiales;f__Clostridiaceae;g__Clostridium_P;s__Clostridium_P perfringens
WP_040192948.1	WP_040192948.1/1-335 sensor histidine kinase [Clostridium sp. CL6]	F{n1}W{n2}V{n3}S{n4}D	dCache_1,HAMP,His_kinase,HATPase_c	Clostridium sp. CL6	d__Bacteria;p__Firmicutes_A;c__Clostridia;o__Clostridiales;f__Clostridiaceae;g__Clostridium_P;s__Clostridium_P perfringens
WP_009168568.1	WP_009168568.1/1-335 sensor histidine kinase [Clostridium sp. DLVIII]	F{n1}W{n2}V{n3}S{n4}D	dCache_1,HAMP,His_kinase,HATPase_c	Clostridium sp. DLVIII	d__Bacteria;p__Firmicutes_A;c__Clostridia;o__Clostridiales;f__Clostridiaceae;g__Clostridium_P;s__Clostridium_P perfringens
WP_164951632.1	WP_164951632.1/1-328 histidine kinase [Clostridium sp. FP2]	F{n1}W{n2}V{n3}S{n4}D	dCache_1,HAMP,His_kinase,HATPase_c	Clostridium sp. FP2	d__Bacteria;p__Firmicutes_A;c__Clostridia;o__Clostridiales;f__Clostridiaceae;g__Clostridium_P;s__Clostridium_P perfringens
WP_077610534.1	WP_077610534.1/1-332 sensor histidine kinase [Clostridium sp. MarseilleP2415]	F{n1}W{n2}V{n3}S{n4}D	dCache_1,HAMP,His_kinase,HATPase_c	Clostridium sp. MarseilleP2415	d__Bacteria;p__Firmicutes_A;c__Clostridia;o__Clostridiales;f__Clostridiaceae;g__Clostridium_P;s__Clostridium_P perfringens
WP_066721085.1	WP_066721085.1/1-336 sensor histidine kinase [Clostridium sp. MarseilleP299]	F{n1}W{n2}I{n3}S{n4}D	dCache_1,HAMP,His_kinase,HATPase_c	Clostridium sp. MarseilleP299	d__Bacteria;p__Firmicutes_A;c__Clostridia;o__Clostridiales;f__Clostridiaceae;g__Clostridium_P;s__Clostridium_P perfringens
WP_118529643.1	WP_118529643.1/1-336 sensor histidine kinase [Clostridium sp. OF0318AA]	F{n1}W{n2}I{n3}S{n4}D	dCache_1,HAMP,His_kinase,HATPase_c	Clostridium sp. OF0318AA	d__Bacteria;p__Firmicutes_A;c__Clostridia;o__Clostridiales;f__Clostridiaceae;g__Clostridium_P;s__Clostridium_P perfringens
WP_118719271.1	WP_118719271.1/1-336 sensor histidine kinase [Clostridium sp. OF0936]	F{n1}W{n2}I{n3}T{n4}D	dCache_1,HAMP,His_kinase,HATPase_c	Clostridium sp. OF0936	d__Bacteria;p__Firmicutes_A;c__Clostridia;o__Clostridiales;f__Clostridiaceae;g__Clostridium_P;s__Clostridium_P perfringens
WP_118695847.1	WP_118695847.1/1-337 sensor histidine kinase [Clostridium sp. OF134]	F{n1}W{n2}I{n3}S{n4}D	dCache_1,HAMP,His_kinase,HATPase_c	Clostridium sp. OF134	d__Bacteria;p__Firmicutes_A;c__Clostridia;o__Clostridiales;f__Clostridiaceae;g__Clostridium_P;s__Clostridium_P perfringens
WP_118705967.1	WP_118705967.1/1-337 sensor histidine kinase [Clostridium sp. OM0218AC]	F{n1}W{n2}I{n3}T{n4}D	dCache_1,HAMP,His_kinase,HATPase_c	Clostridium sp. OM0218AC	d__Bacteria;p__Firmicutes_A;c__Clostridia;o__Clostridiales;f__Clostridiaceae;g__Clostridium_P;s__Clostridium_P perfringens
WP_127836317.1	WP_127836317.1/1-332 sensor histidine kinase [Clostridium sp. PYR10]	F{n1}W{n2}I{n3}S{n4}D	dCache_1,HAMP,His_kinase,HATPase_c	Clostridium sp. PYR10	d__Bacteria;p__Firmicutes_A;c__Clostridia;o__Clostridiales;f__Clostridiaceae;g__Clostridium_P;s__Clostridium_P perfringens
WP_163215709.1	WP_163215709.1/1-344 histidine kinase [Clostridium sp. SYSU GA15002]	Y{n1}W{n2}L{n3}S{n4}D	dCache_1,HAMP,His_kinase,HATPase_c	Clostridium sp. SYSU GA15002	d__Bacteria;p__Firmicutes_A;c__Clostridia;o__Clostridiales;f__Clostridiaceae;g__Clostridium_P;s__Clostridium_P perfringens
WP_163193058.1	WP_163193058.1/1-297 histidine kinase [Clostridium sp. SYSU GA17076]	F{n1}W{n2}V{n3}S{n4}D	dCache_1,HAMP,His_kinase,HATPase_c	Clostridium sp. SYSU GA17076	d__Bacteria;p__Firmicutes_A;c__Clostridia;o__Clostridiales;f__Clostridiaceae;g__Clostridium_P;s__Clostridium_P perfringens
WP_163195339.1	WP_163195339.1/1-323 histidine kinase [Clostridium sp. SYSU GA17076]	F{n1}W{n2}V{n3}S{n4}D	dCache_1,HAMP,His_kinase,HATPase_c	Clostridium sp. SYSU GA17076	d__Bacteria;p__Firmicutes_A;c__Clostridia;o__Clostridiales;f__Clostridiaceae;g__Clostridium_P;s__Clostridium_P perfringens
WP_154520875.1	WP_154520875.1/1-331 histidine kinase [Clostridium sp. WB02_MRS01]	F{n1}W{n2}I{n3}S{n4}D	dCache_1,HAMP,His_kinase,HATPase_c	Clostridium sp. WB02_MRS01	d__Bacteria;p__Firmicutes_A;c__Clostridia;o__Clostridiales;f__Clostridiaceae;g__Clostridium_P;s__Clostridium_P perfringens
WP_150028315.1	WP_150028315.1/1-331 histidine kinase [[Clostridium] symbiosum]	F{n1}W{n2}I{n3}S{n4}D	dCache_1,HAMP,His_kinase,HATPase_c	Clostridium symbiosum	d__Bacteria;p__Firmicutes_A;c__Clostridia;o__Clostridiales;f__Clostridiaceae;g__Clostridium_P;s__Clostridium_P perfringens
WP_125140817.1	WP_125140817.1/1-331 sensor histidine kinase [Clostridium transplantifaecale]	F{n1}W{n2}I{n3}S{n4}D	dCache_1,HAMP,His_kinase,HATPase_c	Clostridium transplantifaecale	d__Bacteria;p__Firmicutes_A;c__Clostridia;o__Clostridiales;f__Clostridiaceae;g__Clostridium_P;s__Clostridium_P perfringens
WP_103698214.1	WP_103698214.1 MULTISPECIES: methyl-accepting chemotaxis protein [Clostridium]	Y{n1}W{n2}M{n3}S{n4}D	dCache_1,HAMP,MCPsignal	Clostridium	d__Bacteria;p__Firmicutes_A;c__Clostridia;o__Clostridiales;f__Clostridiaceae;g__Clostridium_P;s__Clostridium_P perfringens
WP_033057778.1	WP_033057778.1/1-251 MULTISPECIES: methylaccepting chemotaxis protein [Clostridium]	Y{n1}W{n2}M{n3}S{n4}D	dCache_1,HAMP,MCPsignal	Clostridium	d__Bacteria;p__Firmicutes_A;c__Clostridia;o__Clostridiales;f__Clostridiaceae;g__Clostridium_P;s__Clostridium_P perfringens
WP_010966106.1	WP_010966106.1/1-337 MULTISPECIES: methylaccepting chemotaxis protein [Clostridium]	Y{n1}W{n2}M{n3}T{n4}D	dCache_1,HAMP,MCPsignal	Clostridium	d__Bacteria;p__Firmicutes_A;c__Clostridia;o__Clostridiales;f__Clostridiaceae;g__Clostridium_P;s__Clostridium_P perfringens
WP_066022127.1	WP_066022127.1/1-348 MULTISPECIES: methylaccepting chemotaxis protein [Clostridium]	Y{n1}W{n2}M{n3}T{n4}D	dCache_1,HAMP,MCPsignal	Clostridium	d__Bacteria;p__Firmicutes_A;c__Clostridia;o__Clostridiales;f__Clostridiaceae;g__Clostridium_P;s__Clostridium_P perfringens
WP_035796702.1	WP_035796702.1/1-349 methylaccepting chemotaxis protein [Clostridium akagii]	Y{n1}W{n2}M{n3}T{n4}D	dCache_1,HAMP,MCPsignal	Clostridium akagii	d__Bacteria;p__Firmicutes_A;c__Clostridia;o__Clostridiales;f__Clostridiaceae;g__Clostridium_P;s__Clostridium_P perfringens
WP_072985245.1	WP_072985245.1/1-251 HAMP domaincontaining protein [Clostridium cavendishii]	Y{n1}W{n2}M{n3}T{n4}D	dCache_1,HAMP,MCPsignal	Clostridium cavendishii	d__Bacteria;p__Firmicutes_A;c__Clostridia;o__Clostridiales;f__Clostridiaceae;g__Clostridium_P;s__Clostridium_P perfringens
WP_072985244.1	WP_072985244.1/1-348 methylaccepting chemotaxis protein [Clostridium cavendishii]	Y{n1}W{n2}M{n3}T{n4}D	dCache_1,HAMP,MCPsignal	Clostridium cavendishii	d__Bacteria;p__Firmicutes_A;c__Clostridia;o__Clostridiales;f__Clostridiaceae;g__Clostridium_P;s__Clostridium_P perfringens
WP_077893539.1	WP_077893539.1/1-344 methylaccepting chemotaxis protein [Clostridium felsineum]	Y{n1}W{n2}M{n3}T{n4}D	dCache_1,HAMP,MCPsignal	Clostridium felsineum	d__Bacteria;p__Firmicutes_A;c__Clostridia;o__Clostridiales;f__Clostridiaceae;g__Clostridium_P;s__Clostridium_P perfringens
WP_027631428.1	WP_027631428.1/1-342 methylaccepting chemotaxis protein [Clostridium hydrogeniformans]	Y{n1}W{n2}M{n3}T{n4}D	dCache_1,HAMP,MCPsignal	Clostridium hydrogeniformans	d__Bacteria;p__Firmicutes_A;c__Clostridia;o__Clostridiales;f__Clostridiaceae;g__Clostridium_P;s__Clostridium_P perfringens
WP_040330382.1	WP_040330382.1/1-349 methylaccepting chemotaxis protein [Clostridium ihumii]	Y{n1}W{n2}M{n3}T{n4}D	dCache_1,HAMP,MCPsignal	Clostridium ihumii	d__Bacteria;p__Firmicutes_A;c__Clostridia;o__Clostridiales;f__Clostridiaceae;g__Clostridium_P;s__Clostridium_P perfringens
WP_082832022.1	WP_082832022.1/1-253 methylaccepting chemotaxis protein [Clostridium magnum]	Y{n1}W{n2}M{n3}T{n4}D	dCache_1,HAMP,MCPsignal	Clostridium magnum	d__Bacteria;p__Firmicutes_A;c__Clostridia;o__Clostridiales;f__Clostridiaceae;g__Clostridium_P;s__Clostridium_P perfringens
WP_024346227.1	WP_024346227.1/1-335 HAMP domaincontaining protein [[Clostridium] methoxybenzovorans]	Y{n1}Y{n2}M{n3}T{n4}D	dCache_1,HAMP,MCPsignal	Clostridium methoxybenzovorans	d__Bacteria;p__Firmicutes_A;c__Clostridia;o__Clostridiales;f__Clostridiaceae;g__Clostridium_P;s__Clostridium_P perfringens
WP_065076641.1	WP_065076641.1/1-341 methylaccepting chemotaxis protein [Clostridium ragsdalei]	Y{n1}W{n2}M{n3}T{n4}D	dCache_1,HAMP,MCPsignal	Clostridium ragsdalei	d__Bacteria;p__Firmicutes_A;c__Clostridia;o__Clostridiales;f__Clostridiaceae;g__Clostridium_P;s__Clostridium_P perfringens
WP_010295669.1	WP_010295669.1/1-341 methylaccepting chemotaxis protein [Clostridium senegalense]	Y{n1}W{n2}M{n3}T{n4}D	dCache_1,HAMP,MCPsignal	Clostridium senegalense	d__Bacteria;p__Firmicutes_A;c__Clostridia;o__Clostridiales;f__Clostridiaceae;g__Clostridium_P;s__Clostridium_P perfringens
WP_164946651.1	WP_164946651.1/1-251 Cache 3/Cache 2 fusion domaincontaining protein [Clostridium sp. FP1]	Y{n1}W{n2}M{n3}T{n4}D	dCache_1,HAMP,MCPsignal	Clostridium sp. FP1	d__Bacteria;p__Firmicutes_A;c__Clostridia;o__Clostridiales;f__Clostridiaceae;g__Clostridium_P;s__Clostridium_P perfringens
WP_164943556.1	WP_164943556.1/1-316 HAMP domaincontaining protein [Clostridium sp. FP1]	Y{n1}W{n2}V{n3}T{n4}D	dCache_1,HAMP,MCPsignal	Clostridium sp. FP1	d__Bacteria;p__Firmicutes_A;c__Clostridia;o__Clostridiales;f__Clostridiaceae;g__Clostridium_P;s__Clostridium_P perfringens
WP_164949957.1	WP_164949957.1/1-350 HAMP domaincontaining protein [Clostridium sp. FP2]	Y{n1}W{n2}M{n3}T{n4}D	dCache_1,HAMP,MCPsignal	Clostridium sp. FP2	d__Bacteria;p__Firmicutes_A;c__Clostridia;o__Clostridiales;f__Clostridiaceae;g__Clostridium_P;s__Clostridium_P perfringens
WP_164950506.1	WP_164950506.1/1-336 Cache 3/Cache 2 fusion domaincontaining protein [Clostridium sp. FP2]	Y{n1}W{n2}V{n3}S{n4}D	dCache_1,HAMP,MCPsignal	Clostridium sp. FP2	d__Bacteria;p__Firmicutes_A;c__Clostridia;o__Clostridiales;f__Clostridiaceae;g__Clostridium_P;s__Clostridium_P perfringens
WP_077611271.1	WP_077611271.1/1-325 HAMP domaincontaining protein [Clostridium sp. MarseilleP2415]	Y{n1}Y{n2}M{n3}T{n4}D	dCache_1,HAMP,MCPsignal	Clostridium sp. MarseilleP2415	d__Bacteria;p__Firmicutes_A;c__Clostridia;o__Clostridiales;f__Clostridiaceae;g__Clostridium_P;s__Clostridium_P perfringens
WP_167403136.1	WP_167403136.1/1-350 HAMP domaincontaining protein [Clostridium thiosulfatireducens]	Y{n1}W{n2}M{n3}T{n4}D	dCache_1,HAMP,MCPsignal	Clostridium thiosulfatireducens	d__Bacteria;p__Firmicutes_A;c__Clostridia;o__Clostridiales;f__Clostridiaceae;g__Clostridium_P;s__Clostridium_P perfringens
WP_077830883.1	WP_077830883.1/1-332 MULTISPECIES: sensor histidine kinase [Clostridium]	F{n1}W{n2}V{n3}S{n4}D	dCache_1,His_kinase,HATPase_c	Clostridium	d__Bacteria;p__Firmicutes_A;c__Clostridia;o__Clostridiales;f__Clostridiaceae;g__Clostridium_P;s__Clostridium_P perfringens
WP_077856087.1	WP_077856087.1/1-332 MULTISPECIES: sensor histidine kinase [Clostridium]	F{n1}W{n2}V{n3}S{n4}D	dCache_1,His_kinase,HATPase_c	Clostridium	d__Bacteria;p__Firmicutes_A;c__Clostridia;o__Clostridiales;f__Clostridiaceae;g__Clostridium_P;s__Clostridium_P perfringens
WP_035763674.1	WP_035763674.1/1-335 MULTISPECIES: sensor histidine kinase [Clostridium]	F{n1}W{n2}V{n3}S{n4}D	dCache_1,His_kinase,HATPase_c	Clostridium	d__Bacteria;p__Firmicutes_A;c__Clostridia;o__Clostridiales;f__Clostridiaceae;g__Clostridium_P;s__Clostridium_P perfringens
WP_084647408.1	WP_084647408.1/1-225 histidine kinase [Clostridium estertheticum]	Y{n1}W{n2}-{n3}S{n4}D	dCache_1,His_kinase,HATPase_c	Clostridium estertheticum	d__Bacteria;p__Firmicutes_A;c__Clostridia;o__Clostridiales;f__Clostridiaceae;g__Clostridium_P;s__Clostridium_P perfringens
WP_119962538.1	WP_119962538.1/1-337 sensor histidine kinase [Clostridium sp. AF1541]	Y{n1}W{n2}V{n3}S{n4}D	dCache_1,His_kinase,HATPase_c	Clostridium sp. AF1541	d__Bacteria;p__Firmicutes_A;c__Clostridia;o__Clostridiales;f__Clostridiaceae;g__Clostridium_P;s__Clostridium_P perfringens
WP_118545148.1	WP_118545148.1/1-337 sensor histidine kinase [Clostridium sp. AF238]	Y{n1}W{n2}I{n3}S{n4}D	dCache_1,His_kinase,HATPase_c	Clostridium sp. AF238	d__Bacteria;p__Firmicutes_A;c__Clostridia;o__Clostridiales;f__Clostridiaceae;g__Clostridium_P;s__Clostridium_P perfringens
WP_118374588.1	WP_118374588.1/1-337 sensor histidine kinase [Clostridium sp. AF4310]	Y{n1}W{n2}I{n3}S{n4}D	dCache_1,His_kinase,HATPase_c	Clostridium sp. AF4310	d__Bacteria;p__Firmicutes_A;c__Clostridia;o__Clostridiales;f__Clostridiaceae;g__Clostridium_P;s__Clostridium_P perfringens
WP_161116816.1	WP_161116816.1/1-337 histidine kinase [Clostridium sp. BIOMLA1]	Y{n1}W{n2}V{n3}S{n4}D	dCache_1,His_kinase,HATPase_c	Clostridium sp. BIOMLA1	d__Bacteria;p__Firmicutes_A;c__Clostridia;o__Clostridiales;f__Clostridiaceae;g__Clostridium_P;s__Clostridium_P perfringens
WP_084770717.1	WP_084770717.1/1-337 sensor histidine kinase [Clostridium sp. L250]	Y{n1}W{n2}V{n3}S{n4}D	dCache_1,His_kinase,HATPase_c	Clostridium sp. L250	d__Bacteria;p__Firmicutes_A;c__Clostridia;o__Clostridiales;f__Clostridiaceae;g__Clostridium_P;s__Clostridium_P perfringens
WP_072524086.1	WP_072524086.1/1-336 sensor histidine kinase [Clostridium sp. MarseilleP3244]	Y{n1}W{n2}I{n3}S{n4}D	dCache_1,His_kinase,HATPase_c	Clostridium sp. MarseilleP3244	d__Bacteria;p__Firmicutes_A;c__Clostridia;o__Clostridiales;f__Clostridiaceae;g__Clostridium_P;s__Clostridium_P perfringens
WP_118671657.1	WP_118671657.1/1-337 sensor histidine kinase [Clostridium sp. OM0829]	Y{n1}W{n2}I{n3}S{n4}D	dCache_1,His_kinase,HATPase_c	Clostridium sp. OM0829	d__Bacteria;p__Firmicutes_A;c__Clostridia;o__Clostridiales;f__Clostridiaceae;g__Clostridium_P;s__Clostridium_P perfringens
WP_013237568.1	WP_013237568.1/1-266 MULTISPECIES: methylaccepting chemotaxis protein [Clostridium]	Y{n1}Y{n2}I{n3}S{n4}D	dCache_1,MCPsignal	Clostridium	d__Bacteria;p__Firmicutes_A;c__Clostridia;o__Clostridiales;f__Clostridiaceae;g__Clostridium_P;s__Clostridium_P perfringens
WP_085829255.1	WP_085829255.1/1-322 MULTISPECIES: methylaccepting chemotaxis protein [Clostridium]	Y{n1}W{n2}E{n3}T{n4}D	dCache_1,MCPsignal	Clostridium	d__Bacteria;p__Firmicutes_A;c__Clostridia;o__Clostridiales;f__Clostridiaceae;g__Clostridium_P;s__Clostridium_P perfringens
WP_013240812.1	WP_013240812.1/1-302 MULTISPECIES: methylaccepting chemotaxis protein [Clostridium]	Y{n1}W{n2}V{n3}S{n4}D	dCache_1,MCPsignal	Clostridium	d__Bacteria;p__Firmicutes_A;c__Clostridia;o__Clostridiales;f__Clostridiaceae;g__Clostridium_P;s__Clostridium_P perfringens
WP_072985286.1	WP_072985286.1/1-276 methylaccepting chemotaxis protein [Clostridium cavendishii]	Y{n1}Y{n2}I{n3}T{n4}D	dCache_1,MCPsignal	Clostridium cavendishii	d__Bacteria;p__Firmicutes_A;c__Clostridia;o__Clostridiales;f__Clostridiaceae;g__Clostridium_P;s__Clostridium_P perfringens
WP_164956478.1	WP_164956478.1/1-305 methylaccepting chemotaxis protein [Clostridium estertheticum]	Y{n1}W{n2}V{n3}S{n4}D	dCache_1,MCPsignal	Clostridium estertheticum	d__Bacteria;p__Firmicutes_A;c__Clostridia;o__Clostridiales;f__Clostridiaceae;g__Clostridium_P;s__Clostridium_P perfringens
WP_164960178.1	WP_164960178.1/1-304 hypothetical protein [Clostridium estertheticum]	Y{n1}W{n2}V{n3}S{n4}D	dCache_1,MCPsignal	Clostridium estertheticum	d__Bacteria;p__Firmicutes_A;c__Clostridia;o__Clostridiales;f__Clostridiaceae;g__Clostridium_P;s__Clostridium_P perfringens
WP_071611476.1	WP_071611476.1/1-306 methylaccepting chemotaxis protein [Clostridium estertheticum]	Y{n1}W{n2}L{n3}S{n4}D	dCache_1,MCPsignal	Clostridium estertheticum	d__Bacteria;p__Firmicutes_A;c__Clostridia;o__Clostridiales;f__Clostridiaceae;g__Clostridium_P;s__Clostridium_P perfringens
WP_181602548.1	WP_181602548.1 methyl-accepting chemotaxis protein [Clostridium intestinale]	Y{n1}W{n2}M{n3}S{n4}D	dCache_1,MCPsignal	Clostridium intestinale	d__Bacteria;p__Firmicutes_A;c__Clostridia;o__Clostridiales;f__Clostridiaceae;g__Clostridium_P;s__Clostridium_P perfringens
WP_073022280.1	WP_073022280.1 methyl-accepting chemotaxis protein [Clostridium intestinale]	Y{n1}W{n2}M{n3}S{n4}D	dCache_1,MCPsignal	Clostridium intestinale	d__Bacteria;p__Firmicutes_A;c__Clostridia;o__Clostridiales;f__Clostridiaceae;g__Clostridium_P;s__Clostridium_P perfringens
WP_051541866.1	WP_051541866.1/1-255 methylaccepting chemotaxis protein [Clostridium lundense]	Y{n1}W{n2}M{n3}S{n4}D	dCache_1,MCPsignal	Clostridium lundense	d__Bacteria;p__Firmicutes_A;c__Clostridia;o__Clostridiales;f__Clostridiaceae;g__Clostridium_P;s__Clostridium_P perfringens
WP_051542085.1	WP_051542085.1/1-298 methylaccepting chemotaxis protein [Clostridium lundense]	F{n1}W{n2}A{n3}S{n4}D	dCache_1,MCPsignal	Clostridium lundense	d__Bacteria;p__Firmicutes_A;c__Clostridia;o__Clostridiales;f__Clostridiaceae;g__Clostridium_P;s__Clostridium_P perfringens
WP_066621781.1	WP_066621781.1/1-267 methylaccepting chemotaxis protein [Clostridium magnum]	Y{n1}W{n2}M{n3}S{n4}D	dCache_1,MCPsignal	Clostridium magnum	d__Bacteria;p__Firmicutes_A;c__Clostridia;o__Clostridiales;f__Clostridiaceae;g__Clostridium_P;s__Clostridium_P perfringens
WP_065077711.1	WP_065077711.1/1-278 methylaccepting chemotaxis protein [Clostridium ragsdalei]	Y{n1}Y{n2}I{n3}S{n4}D	dCache_1,MCPsignal	Clostridium ragsdalei	d__Bacteria;p__Firmicutes_A;c__Clostridia;o__Clostridiales;f__Clostridiaceae;g__Clostridium_P;s__Clostridium_P perfringens
WP_164951403.1	WP_164951403.1/1-303 methylaccepting chemotaxis protein [Clostridium sp. FP2]	Y{n1}W{n2}M{n3}S{n4}D	dCache_1,MCPsignal	Clostridium sp. FP2	d__Bacteria;p__Firmicutes_A;c__Clostridia;o__Clostridiales;f__Clostridiaceae;g__Clostridium_P;s__Clostridium_P perfringens
WP_066716323.1	WP_066716323.1/1-349 methylaccepting chemotaxis protein [Clostridium sp. MarseilleP299]	Y{n1}W{n2}V{n3}S{n4}D	dCache_1,MCPsignal	Clostridium sp. MarseilleP299	d__Bacteria;p__Firmicutes_A;c__Clostridia;o__Clostridiales;f__Clostridiaceae;g__Clostridium_P;s__Clostridium_P perfringens
WP_169298442.1	WP_169298442.1/1-266 methylaccepting chemotaxis protein [Clostridium sp. P21]	Y{n1}Y{n2}I{n3}S{n4}D	dCache_1,MCPsignal	Clostridium sp. P21	d__Bacteria;p__Firmicutes_A;c__Clostridia;o__Clostridiales;f__Clostridiaceae;g__Clostridium_P;s__Clostridium_P perfringens
WP_079413238.1	WP_079413238.1/1-341 methylaccepting chemotaxis protein [[Clostridium] thermoalcaliphilum]	Y{n1}W{n2}L{n3}S{n4}D	dCache_1,MCPsignal	Clostridium thermoalcaliphilum	d__Bacteria;p__Firmicutes_A;c__Clostridia;o__Clostridiales;f__Clostridiaceae;g__Clostridium_P;s__Clostridium_P perfringens
WP_160690834.1	WP_160690834.1 methyl-accepting chemotaxis protein [Clostridium sp. C2-6-12]	Y{n1}W{n2}M{n3}S{n4}D	dCache_1,MCPsignal,MCPsignal	Clostridium sp. C2-6-12	d__Bacteria;p__Firmicutes_A;c__Clostridia;o__Clostridiales;f__Clostridiaceae;g__Clostridium_P;s__Clostridium_P perfringens
WP_224035996.1	WP_224035996.1 methyl-accepting chemotaxis protein [Clostridium sp. C5S11]	Y{n1}W{n2}M{n3}S{n4}D	dCache_1,MCPsignal,MCPsignal	Clostridium sp. C5S11	d__Bacteria;p__Firmicutes_A;c__Clostridia;o__Clostridiales;f__Clostridiaceae;g__Clostridium_P;s__Clostridium_P perfringens
WP_171297392.1	WP_171297392.1/1-229 histidine kinase [Clostridium estertheticum]	Y{n1}W{n2}-{n3}S{n4}D	His_kinase,HATPase_c	Clostridium estertheticum	d__Bacteria;p__Firmicutes_A;c__Clostridia;o__Clostridiales;f__Clostridiaceae;g__Clostridium_P;s__Clostridium_P perfringens
WP_066626560.1	WP_066626560.1 cache domain-containing protein [Clostridium magnum]	Y{n1}W{n2}M{n3}S{n4}D	dCache_1	Clostridium magnum	d__Bacteria;p__Firmicutes_A;c__Clostridia;o__Clostridiales;f__Clostridiaceae;g__Clostridium_P;s__Clostridium_P perfringens
WP_118540487.1	WP_118540487.1/1-337 sensor histidine kinase [Clostridium sp. AF3212BH]	F{n1}W{n2}I{n3}T{n4}D	dCache_1,HAMP,His_kinase,HATPase_c	Clostridium sp. AF3212BH	d__Bacteria;p__Firmicutes_A;c__Clostridia;o__Clostridiales;f__Clostridiaceae;g__Clostridium_P;s__Clostridium_P perfringens
WP_118653302.1	WP_118653302.1/1-337 sensor histidine kinase [Clostridium sp. TF0615AC]	F{n1}W{n2}I{n3}S{n4}D	dCache_1,HAMP,His_kinase,HATPase_c	Clostridium sp. TF0615AC	d__Bacteria;p__Firmicutes_A;c__Clostridia;o__Clostridiales;f__Clostridiaceae;g__Clostridium_P;s__Clostridium_P perfringens
WP_118726287.1	WP_118726287.1/1-336 sensor histidine kinase [Clostridium sp. AM424]	F{n1}W{n2}I{n3}T{n4}D	dCache_1,HAMP,His_kinase,HATPase_c	Clostridium sp. AM424	d__Bacteria;p__Firmicutes_A;c__Clostridia;o__Clostridiales;f__Clostridiaceae;g__Clostridium_P;s__Clostridium_P perfringens
WP_118734570.1	WP_118734570.1/1-337 sensor histidine kinase [Clostridium sp. AM4236]	Y{n1}W{n2}I{n3}S{n4}D	dCache_1,His_kinase,HATPase_c	Clostridium sp. AM4236	d__Bacteria;p__Firmicutes_A;c__Clostridia;o__Clostridiales;f__Clostridiaceae;g__Clostridium_P;s__Clostridium_P perfringens
WP_118749367.1	WP_118749367.1/1-337 sensor histidine kinase [Clostridium sp. AM2728]	F{n1}W{n2}I{n3}S{n4}D	dCache_1,HAMP,His_kinase,HATPase_c	Clostridium sp. AM2728	d__Bacteria;p__Firmicutes_A;c__Clostridia;o__Clostridiales;f__Clostridiaceae;g__Clostridium_P;s__Clostridium_P perfringens
WP_124229862.1	WP_124229862.1/1-335 MULTISPECIES: sensor histidine kinase [Clostridium]	F{n1}W{n2}V{n3}S{n4}D	dCache_1,His_kinase,HATPase_c	Clostridium	d__Bacteria;p__Firmicutes_A;c__Clostridia;o__Clostridiales;f__Clostridiaceae;g__Clostridium_P;s__Clostridium_P perfringens
WP_142410454.1	WP_142410454.1/1-336 histidine kinase [Clostridium sp. MarseilleP7770]	F{n1}W{n2}I{n3}S{n4}D	dCache_1,HAMP,His_kinase,HATPase_c	Clostridium sp. MarseilleP7770	d__Bacteria;p__Firmicutes_A;c__Clostridia;o__Clostridiales;f__Clostridiaceae;g__Clostridium_P;s__Clostridium_P perfringens
WP_142691160.1	WP_142691160.1/1-335 histidine kinase [Clostridium perfringens]	F{n1}W{n2}V{n3}S{n4}D	dCache_1,HAMP,His_kinase,HATPase_c	Clostridium perfringens	d__Bacteria;p__Firmicutes_A;c__Clostridia;o__Clostridiales;f__Clostridiaceae;g__Clostridium_P;s__Clostridium_P perfringens
WP_152751963.1	WP_152751963.1/1-225 histidine kinase [Clostridium estertheticum]	Y{n1}W{n2}-{n3}S{n4}D	His_kinase,HATPase_c	Clostridium estertheticum	d__Bacteria;p__Firmicutes_A;c__Clostridia;o__Clostridiales;f__Clostridiaceae;g__Clostridium_P;s__Clostridium_P perfringens
WP_160675817.1	WP_160675817.1/1-345 HAMP domaincontaining protein [Clostridium sp. C818]	Y{n1}W{n2}M{n3}T{n4}D	dCache_1,HAMP,MCPsignal	Clostridium sp. C818	d__Bacteria;p__Firmicutes_A;c__Clostridia;o__Clostridiales;f__Clostridiaceae;g__Clostridium_P;s__Clostridium_P perfringens
WP_160680440.1	WP_160680440.1/1-314 hypothetical protein [Clostridium sp. C818]	Y{n1}Y{n2}M{n3}S{n4}D	dCache_1,MCPsignal	Clostridium sp. C818	d__Bacteria;p__Firmicutes_A;c__Clostridia;o__Clostridiales;f__Clostridiaceae;g__Clostridium_P;s__Clostridium_P perfringens
WP_164946017.1	WP_164946017.1/1-336 methylaccepting chemotaxis protein [Clostridium sp. FP1]	Y{n1}Y{n2}I{n3}T{n4}D	dCache_1,MCPsignal	Clostridium sp. FP1	d__Bacteria;p__Firmicutes_A;c__Clostridia;o__Clostridiales;f__Clostridiaceae;g__Clostridium_P;s__Clostridium_P perfringens
WP_164949647.1	WP_164949647.1/1-320 hypothetical protein [Clostridium sp. FP2]	Y{n1}W{n2}M{n3}S{n4}D	dCache_1,MCPsignal	Clostridium sp. FP2	d__Bacteria;p__Firmicutes_A;c__Clostridia;o__Clostridiales;f__Clostridiaceae;g__Clostridium_P;s__Clostridium_P perfringens
WP_164950092.1	WP_164950092.1/1-253 HAMP domaincontaining protein [Clostridium sp. FP2]	Y{n1}W{n2}M{n3}T{n4}D	dCache_1,HAMP,MCPsignal	Clostridium sp. FP2	d__Bacteria;p__Firmicutes_A;c__Clostridia;o__Clostridiales;f__Clostridiaceae;g__Clostridium_P;s__Clostridium_P perfringens
WP_164957811.1	WP_164957811.1/1-279 Cache 3/Cache 2 fusion domaincontaining protein [Clostridium estertheticum]	Y{n1}W{n2}M{n3}T{n4}D	dCache_1,HAMP,MCPsignal	Clostridium estertheticum	d__Bacteria;p__Firmicutes_A;c__Clostridia;o__Clostridiales;f__Clostridiaceae;g__Clostridium_P;s__Clostridium_P perfringens
WP_164958457.1	WP_164958457.1/1-329 histidine kinase [Clostridium estertheticum]	F{n1}W{n2}V{n3}S{n4}D	dCache_1,HAMP,His_kinase,HATPase_c	Clostridium estertheticum	d__Bacteria;p__Firmicutes_A;c__Clostridia;o__Clostridiales;f__Clostridiaceae;g__Clostridium_P;s__Clostridium_P perfringens
WP_164958670.1	WP_164958670.1/1-319 HAMP domaincontaining protein [Clostridium estertheticum]	Y{n1}W{n2}V{n3}T{n4}D	dCache_1,HAMP,MCPsignal	Clostridium estertheticum	d__Bacteria;p__Firmicutes_A;c__Clostridia;o__Clostridiales;f__Clostridiaceae;g__Clostridium_P;s__Clostridium_P perfringens
WP_167351551.1	WP_167351551.1/1-311 Cache 3/Cache 2 fusion domaincontaining protein [Clostridium ragsdalei]	Y{n1}W{n2}L{n3}S{n4}D	dCache_1,HAMP,MCPsignal	Clostridium ragsdalei	d__Bacteria;p__Firmicutes_A;c__Clostridia;o__Clostridiales;f__Clostridiaceae;g__Clostridium_P;s__Clostridium_P perfringens
WP_171298424.1	WP_171298424.1/1-286 HAMP domaincontaining protein [Clostridium estertheticum]	Y{n1}W{n2}M{n3}T{n4}D	dCache_1,HAMP,MCPsignal	Clostridium estertheticum	d__Bacteria;p__Firmicutes_A;c__Clostridia;o__Clostridiales;f__Clostridiaceae;g__Clostridium_P;s__Clostridium_P perfringens
WP_208332188.1	WP_208332188.1 cache domain-containing protein [Clostridium sp. CCUG 7971]	Y{n1}W{n2}M{n3}S{n4}D	dCache_1	Clostridium sp. CCUG 7971	d__Bacteria;p__Firmicutes_A;c__Clostridia;o__Clostridiales;f__Clostridiaceae;g__Clostridium_P;s__Clostridium_P perfringens
WP_034582392.1	WP_034582392.1/1-335 methylaccepting chemotaxis protein [Clostridium acetobutylicum]	Y{n1}W{n2}M{n3}T{n4}D	dCache_1,HAMP,MCPsignal	Clostridium acetobutylicum	d__Bacteria;p__Firmicutes_A;c__Clostridia;o__Clostridiales;f__Clostridiaceae;g__Clostridium_S;s__Clostridium_S acetobutylicum
WP_077851924.1	WP_077851924.1/1-344 methylaccepting chemotaxis protein [Clostridium aurantibutyricum]	Y{n1}W{n2}M{n3}T{n4}D	dCache_1,HAMP,MCPsignal	Clostridium aurantibutyricum	d__Bacteria;p__Firmicutes_A;c__Clostridia;o__Clostridiales;f__Clostridiaceae;g__Clostridium_S;s__Clostridium_S felsineum
WP_077833152.1	WP_077833152.1/1-344 methylaccepting chemotaxis protein [Clostridium roseum]	Y{n1}W{n2}M{n3}T{n4}D	dCache_1,HAMP,MCPsignal	Clostridium roseum	d__Bacteria;p__Firmicutes_A;c__Clostridia;o__Clostridiales;f__Clostridiaceae;g__Clostridium_S;s__Clostridium_S felsineum
WP_168972450.1	WP_168972450.1/1-332 histidine kinase [Clostridium cadaveris]	F{n1}W{n2}V{n3}S{n4}D	dCache_1,HAMP,His_kinase,HATPase_c	Clostridium cadaveris	d__Bacteria;p__Firmicutes_A;c__Clostridia;o__Clostridiales;f__Clostridiaceae;g__Clostridium_X;s__Clostridium_X cadaveris
WP_027639186.1	WP_027639186.1/1-332 histidine kinase [Clostridium cadaveris]	F{n1}W{n2}V{n3}S{n4}D	dCache_1,HAMP,His_kinase,HATPase_c	Clostridium cadaveris	d__Bacteria;p__Firmicutes_A;c__Clostridia;o__Clostridiales;f__Clostridiaceae;g__Clostridium_X;s__Clostridium_X cadaveris
WP_099336303.1	WP_099336303.1/1-332 histidine kinase [Clostridium cadaveris]	F{n1}W{n2}V{n3}S{n4}D	dCache_1,HAMP,His_kinase,HATPase_c	Clostridium cadaveris	d__Bacteria;p__Firmicutes_A;c__Clostridia;o__Clostridiales;f__Clostridiaceae;g__Clostridium_X;s__Clostridium_X cadaveris
WP_172678543.1	WP_172678543.1/1-333 histidine kinase [Clostridium baratii]	F{n1}W{n2}V{n3}S{n4}D	dCache_1,HAMP,His_kinase,HATPase_c	Clostridium baratii	d__Bacteria;p__Firmicutes_A;c__Clostridia;o__Clostridiales;f__Clostridiaceae;g__Clostridium;s__Clostridium baratii
WP_171991989.1	WP_171991989.1/1-333 histidine kinase [Clostridium baratii]	F{n1}W{n2}V{n3}S{n4}D	dCache_1,HAMP,His_kinase,HATPase_c	Clostridium baratii	d__Bacteria;p__Firmicutes_A;c__Clostridia;o__Clostridiales;f__Clostridiaceae;g__Clostridium;s__Clostridium baratii
WP_080753024.1	WP_080753024.1/1-333 sensor histidine kinase [Clostridium baratii]	F{n1}W{n2}V{n3}S{n4}D	dCache_1,HAMP,His_kinase,HATPase_c	Clostridium baratii	d__Bacteria;p__Firmicutes_A;c__Clostridia;o__Clostridiales;f__Clostridiaceae;g__Clostridium;s__Clostridium baratii
WP_081029366.1	WP_081029366.1/1-333 sensor histidine kinase [Clostridium baratii]	F{n1}W{n2}V{n3}S{n4}D	dCache_1,HAMP,His_kinase,HATPase_c	Clostridium baratii	d__Bacteria;p__Firmicutes_A;c__Clostridia;o__Clostridiales;f__Clostridiaceae;g__Clostridium;s__Clostridium baratii
WP_155467873.1	WP_155467873.1/1-333 histidine kinase [Clostridium baratii]	F{n1}W{n2}V{n3}S{n4}D	dCache_1,HAMP,His_kinase,HATPase_c	Clostridium baratii	d__Bacteria;p__Firmicutes_A;c__Clostridia;o__Clostridiales;f__Clostridiaceae;g__Clostridium;s__Clostridium baratii
WP_109091861.1	WP_109091861.1/1-334 sensor histidine kinase [Clostridium baratii]	F{n1}W{n2}V{n3}S{n4}D	dCache_1,HAMP,His_kinase,HATPase_c	Clostridium baratii	d__Bacteria;p__Firmicutes_A;c__Clostridia;o__Clostridiales;f__Clostridiaceae;g__Clostridium;s__Clostridium baratii
WP_155392748.1	WP_155392748.1/1-334 histidine kinase [Clostridium baratii]	F{n1}W{n2}V{n3}S{n4}D	dCache_1,HAMP,His_kinase,HATPase_c	Clostridium baratii	d__Bacteria;p__Firmicutes_A;c__Clostridia;o__Clostridiales;f__Clostridiaceae;g__Clostridium;s__Clostridium baratii
WP_026888136.1	WP_026888136.1/1-332 sensor histidine kinase [Clostridium beijerinckii]	F{n1}W{n2}V{n3}S{n4}D	dCache_1,HAMP,His_kinase,HATPase_c	Clostridium beijerinckii	d__Bacteria;p__Firmicutes_A;c__Clostridia;o__Clostridiales;f__Clostridiaceae;g__Clostridium;s__Clostridium beijerinckii
WP_077837000.1	WP_077837000.1 methyl-accepting chemotaxis protein [Clostridium beijerinckii]	Y{n1}W{n2}M{n3}S{n4}D	dCache_1,HAMP,MCPsignal	Clostridium beijerinckii	d__Bacteria;p__Firmicutes_A;c__Clostridia;o__Clostridiales;f__Clostridiaceae;g__Clostridium;s__Clostridium beijerinckii
WP_077854286.1	WP_077854286.1 methyl-accepting chemotaxis protein [Clostridium beijerinckii]	Y{n1}W{n2}M{n3}S{n4}D	dCache_1,HAMP,MCPsignal	Clostridium beijerinckii	d__Bacteria;p__Firmicutes_A;c__Clostridia;o__Clostridiales;f__Clostridiaceae;g__Clostridium;s__Clostridium beijerinckii
WP_041896374.1	WP_041896374.1 methyl-accepting chemotaxis protein [Clostridium beijerinckii]	Y{n1}W{n2}M{n3}S{n4}D	dCache_1,HAMP,MCPsignal	Clostridium beijerinckii	d__Bacteria;p__Firmicutes_A;c__Clostridia;o__Clostridiales;f__Clostridiaceae;g__Clostridium;s__Clostridium beijerinckii
WP_026889016.1	WP_026889016.1 methyl-accepting chemotaxis protein [Clostridium beijerinckii]	Y{n1}W{n2}M{n3}S{n4}D	dCache_1,HAMP,MCPsignal	Clostridium beijerinckii	d__Bacteria;p__Firmicutes_A;c__Clostridia;o__Clostridiales;f__Clostridiaceae;g__Clostridium;s__Clostridium beijerinckii
WP_087701648.1	WP_087701648.1 methyl-accepting chemotaxis protein [Clostridium diolis]	Y{n1}W{n2}M{n3}S{n4}D	dCache_1,HAMP,MCPsignal	Clostridium diolis	d__Bacteria;p__Firmicutes_A;c__Clostridia;o__Clostridiales;f__Clostridiaceae;g__Clostridium;s__Clostridium beijerinckii
WP_012060586.1	WP_012060586.1/1-332 sensor histidine kinase [Clostridium beijerinckii]	F{n1}W{n2}V{n3}S{n4}D	dCache_1,His_kinase,HATPase_c	Clostridium beijerinckii	d__Bacteria;p__Firmicutes_A;c__Clostridia;o__Clostridiales;f__Clostridiaceae;g__Clostridium;s__Clostridium beijerinckii
WP_023973606.1	WP_023973606.1/1-332 sensor histidine kinase [Clostridium beijerinckii]	F{n1}W{n2}V{n3}S{n4}D	dCache_1,His_kinase,HATPase_c	Clostridium beijerinckii	d__Bacteria;p__Firmicutes_A;c__Clostridia;o__Clostridiales;f__Clostridiaceae;g__Clostridium;s__Clostridium beijerinckii
WP_041899937.1	WP_041899937.1/1-332 sensor histidine kinase [Clostridium beijerinckii]	F{n1}W{n2}V{n3}S{n4}D	dCache_1,His_kinase,HATPase_c	Clostridium beijerinckii	d__Bacteria;p__Firmicutes_A;c__Clostridia;o__Clostridiales;f__Clostridiaceae;g__Clostridium;s__Clostridium beijerinckii
WP_065417912.1	WP_065417912.1/1-332 sensor histidine kinase [Clostridium beijerinckii]	F{n1}W{n2}V{n3}S{n4}D	dCache_1,His_kinase,HATPase_c	Clostridium beijerinckii	d__Bacteria;p__Firmicutes_A;c__Clostridia;o__Clostridiales;f__Clostridiaceae;g__Clostridium;s__Clostridium beijerinckii
WP_077839616.1	WP_077839616.1/1-332 sensor histidine kinase [Clostridium beijerinckii]	F{n1}W{n2}V{n3}S{n4}D	dCache_1,His_kinase,HATPase_c	Clostridium beijerinckii	d__Bacteria;p__Firmicutes_A;c__Clostridia;o__Clostridiales;f__Clostridiaceae;g__Clostridium;s__Clostridium beijerinckii
WP_077844067.1	WP_077844067.1/1-332 sensor histidine kinase [Clostridium beijerinckii]	F{n1}W{n2}V{n3}S{n4}D	dCache_1,His_kinase,HATPase_c	Clostridium beijerinckii	d__Bacteria;p__Firmicutes_A;c__Clostridia;o__Clostridiales;f__Clostridiaceae;g__Clostridium;s__Clostridium beijerinckii
WP_077309343.1	WP_077309343.1/1-332 sensor histidine kinase [Clostridium beijerinckii]	F{n1}W{n2}V{n3}S{n4}D	dCache_1,His_kinase,HATPase_c	Clostridium beijerinckii	d__Bacteria;p__Firmicutes_A;c__Clostridia;o__Clostridiales;f__Clostridiaceae;g__Clostridium;s__Clostridium beijerinckii
WP_077869096.1	WP_077869096.1/1-332 sensor histidine kinase [Clostridium beijerinckii]	F{n1}W{n2}V{n3}S{n4}D	dCache_1,His_kinase,HATPase_c	Clostridium beijerinckii	d__Bacteria;p__Firmicutes_A;c__Clostridia;o__Clostridiales;f__Clostridiaceae;g__Clostridium;s__Clostridium beijerinckii
WP_078114469.1	WP_078114469.1/1-332 sensor histidine kinase [Clostridium beijerinckii]	F{n1}W{n2}V{n3}S{n4}D	dCache_1,His_kinase,HATPase_c	Clostridium beijerinckii	d__Bacteria;p__Firmicutes_A;c__Clostridia;o__Clostridiales;f__Clostridiaceae;g__Clostridium;s__Clostridium beijerinckii
WP_017212603.1	WP_017212603.1/1-332 sensor histidine kinase [Clostridium beijerinckii]	F{n1}W{n2}V{n3}S{n4}D	dCache_1,His_kinase,HATPase_c	Clostridium beijerinckii	d__Bacteria;p__Firmicutes_A;c__Clostridia;o__Clostridiales;f__Clostridiaceae;g__Clostridium;s__Clostridium beijerinckii
WP_173711858.1	WP_173711858.1/1-332 histidine kinase [Clostridium beijerinckii]	F{n1}W{n2}V{n3}S{n4}D	dCache_1,His_kinase,HATPase_c	Clostridium beijerinckii	d__Bacteria;p__Firmicutes_A;c__Clostridia;o__Clostridiales;f__Clostridiaceae;g__Clostridium;s__Clostridium beijerinckii
WP_173714316.1	WP_173714316.1/1-332 histidine kinase [Clostridium beijerinckii]	F{n1}W{n2}V{n3}S{n4}D	dCache_1,His_kinase,HATPase_c	Clostridium beijerinckii	d__Bacteria;p__Firmicutes_A;c__Clostridia;o__Clostridiales;f__Clostridiaceae;g__Clostridium;s__Clostridium beijerinckii
WP_039770047.1	WP_039770047.1/1-332 sensor histidine kinase [Clostridium diolis]	F{n1}W{n2}V{n3}S{n4}D	dCache_1,His_kinase,HATPase_c	Clostridium diolis	d__Bacteria;p__Firmicutes_A;c__Clostridia;o__Clostridiales;f__Clostridiaceae;g__Clostridium;s__Clostridium beijerinckii
WP_161223035.1	WP_161223035.1 methyl-accepting chemotaxis protein [Clostridium beijerinckii]	Y{n1}W{n2}M{n3}S{n4}D	dCache_1,HAMP,MCPsignal	Clostridium beijerinckii	d__Bacteria;p__Firmicutes_A;c__Clostridia;o__Clostridiales;f__Clostridiaceae;g__Clostridium;s__Clostridium beijerinckii
WP_168980706.1	WP_168980706.1/1-332 histidine kinase [Clostridium beijerinckii]	F{n1}W{n2}V{n3}S{n4}D	dCache_1,His_kinase,HATPase_c	Clostridium beijerinckii	d__Bacteria;p__Firmicutes_A;c__Clostridia;o__Clostridiales;f__Clostridiaceae;g__Clostridium;s__Clostridium beijerinckii
WP_168982371.1	WP_168982371.1 methyl-accepting chemotaxis protein [Clostridium beijerinckii]	Y{n1}W{n2}M{n3}S{n4}D	dCache_1,HAMP,MCPsignal	Clostridium beijerinckii	d__Bacteria;p__Firmicutes_A;c__Clostridia;o__Clostridiales;f__Clostridiaceae;g__Clostridium;s__Clostridium beijerinckii
WP_171772868.1	WP_171772868.1/1-263 histidine kinase [Clostridium beijerinckii]	Y{n1}W{n2}-{n3}S{n4}D	dCache_1,HAMP,His_kinase,HATPase_c	Clostridium beijerinckii	d__Bacteria;p__Firmicutes_A;c__Clostridia;o__Clostridiales;f__Clostridiaceae;g__Clostridium;s__Clostridium beijerinckii
WP_003410144.1	WP_003410144.1/1-333 sensor histidine kinase [Clostridium butyricum]	F{n1}W{n2}V{n3}S{n4}D	dCache_1,HAMP,His_kinase,HATPase_c	Clostridium butyricum	d__Bacteria;p__Firmicutes_A;c__Clostridia;o__Clostridiales;f__Clostridiaceae;g__Clostridium;s__Clostridium butyricum
WP_027635473.1	WP_027635473.1/1-333 sensor histidine kinase [Clostridium butyricum]	F{n1}W{n2}V{n3}S{n4}D	dCache_1,HAMP,His_kinase,HATPase_c	Clostridium butyricum	d__Bacteria;p__Firmicutes_A;c__Clostridia;o__Clostridiales;f__Clostridiaceae;g__Clostridium;s__Clostridium butyricum
WP_045143845.1	WP_045143845.1/1-335 sensor histidine kinase [Clostridium butyricum]	F{n1}W{n2}V{n3}S{n4}D	dCache_1,His_kinase,HATPase_c	Clostridium butyricum	d__Bacteria;p__Firmicutes_A;c__Clostridia;o__Clostridiales;f__Clostridiaceae;g__Clostridium;s__Clostridium butyricum
WP_058146513.1	WP_058146513.1/1-335 sensor histidine kinase [Clostridium butyricum]	F{n1}W{n2}V{n3}S{n4}D	dCache_1,His_kinase,HATPase_c	Clostridium butyricum	d__Bacteria;p__Firmicutes_A;c__Clostridia;o__Clostridiales;f__Clostridiaceae;g__Clostridium;s__Clostridium butyricum
WP_043662358.1	WP_043662358.1/1-335 sensor histidine kinase [Clostridium butyricum]	F{n1}W{n2}V{n3}S{n4}D	dCache_1,His_kinase,HATPase_c	Clostridium butyricum	d__Bacteria;p__Firmicutes_A;c__Clostridia;o__Clostridiales;f__Clostridiaceae;g__Clostridium;s__Clostridium butyricum
WP_146869127.1	WP_146869127.1/1-335 histidine kinase [Clostridium butyricum]	F{n1}W{n2}V{n3}S{n4}D	dCache_1,His_kinase,HATPase_c	Clostridium butyricum	d__Bacteria;p__Firmicutes_A;c__Clostridia;o__Clostridiales;f__Clostridiaceae;g__Clostridium;s__Clostridium butyricum
WP_057087612.1	WP_057087612.1/1-335 sensor histidine kinase [Clostridium butyricum]	F{n1}W{n2}V{n3}S{n4}D	dCache_1,His_kinase,HATPase_c	Clostridium butyricum	d__Bacteria;p__Firmicutes_A;c__Clostridia;o__Clostridiales;f__Clostridiaceae;g__Clostridium;s__Clostridium butyricum
WP_163239441.1	WP_163239441.1/1-333 histidine kinase [Clostridium butyricum]	F{n1}W{n2}V{n3}S{n4}D	dCache_1,HAMP,His_kinase,HATPase_c	Clostridium butyricum	d__Bacteria;p__Firmicutes_A;c__Clostridia;o__Clostridiales;f__Clostridiaceae;g__Clostridium;s__Clostridium butyricum
WP_005214447.1	WP_005214447.1/1-332 sensor histidine kinase [Clostridium celatum]	F{n1}W{n2}V{n3}S{n4}D	dCache_1,HAMP,His_kinase,HATPase_c	Clostridium celatum	d__Bacteria;p__Firmicutes_A;c__Clostridia;o__Clostridiales;f__Clostridiaceae;g__Clostridium;s__Clostridium celatum
WP_079481420.1	WP_079481420.1/1-335 sensor histidine kinase [Clostridium chauvoei]	F{n1}W{n2}V{n3}S{n4}D	dCache_1,His_kinase,HATPase_c	Clostridium chauvoei	d__Bacteria;p__Firmicutes_A;c__Clostridia;o__Clostridiales;f__Clostridiaceae;g__Clostridium;s__Clostridium chauvoei
WP_160357880.1	WP_160357880.1/1-331 histidine kinase [Clostridium chromiireducens]	F{n1}W{n2}V{n3}S{n4}D	dCache_1,His_kinase,HATPase_c	Clostridium chromiireducens	d__Bacteria;p__Firmicutes_A;c__Clostridia;o__Clostridiales;f__Clostridiaceae;g__Clostridium;s__Clostridium chromiireducens
WP_119365643.1	WP_119365643.1/1-331 histidine kinase [Clostridium chromiireducens]	F{n1}W{n2}V{n3}S{n4}D	dCache_1,His_kinase,HATPase_c	Clostridium chromiireducens	d__Bacteria;p__Firmicutes_A;c__Clostridia;o__Clostridiales;f__Clostridiaceae;g__Clostridium;s__Clostridium chromiireducens
WP_079440367.1	WP_079440367.1/1-331 histidine kinase [Clostridium chromiireducens]	F{n1}W{n2}V{n3}S{n4}D	dCache_1,His_kinase,HATPase_c	Clostridium chromiireducens	d__Bacteria;p__Firmicutes_A;c__Clostridia;o__Clostridiales;f__Clostridiaceae;g__Clostridium;s__Clostridium chromiireducens
WP_089968683.1	WP_089968683.1/1-269 methylaccepting chemotaxis protein [Clostridium gasigenes]	Y{n1}W{n2}M{n3}T{n4}D	dCache_1,HAMP,MCPsignal	Clostridium gasigenes	d__Bacteria;p__Firmicutes_A;c__Clostridia;o__Clostridiales;f__Clostridiaceae;g__Clostridium;s__Clostridium gasigenes
WP_167865735.1	WP_167865735.1/1-269 cache domaincontaining protein [Clostridium gasigenes]	Y{n1}W{n2}M{n3}T{n4}D	dCache_1,HAMP,MCPsignal	Clostridium gasigenes	d__Bacteria;p__Firmicutes_A;c__Clostridia;o__Clostridiales;f__Clostridiaceae;g__Clostridium;s__Clostridium gasigenes
WP_119864518.1	WP_119864518.1/1-350 methylaccepting chemotaxis protein [Clostridium isatidis]	F{n1}W{n2}M{n3}T{n4}D	dCache_1,HAMP,MCPsignal	Clostridium isatidis	d__Bacteria;p__Firmicutes_A;c__Clostridia;o__Clostridiales;f__Clostridiaceae;g__Clostridium;s__Clostridium isatidis
WP_119865592.1	WP_119865592.1/1-332 sensor histidine kinase [Clostridium isatidis]	F{n1}W{n2}V{n3}S{n4}D	dCache_1,His_kinase,HATPase_c	Clostridium isatidis	d__Bacteria;p__Firmicutes_A;c__Clostridia;o__Clostridiales;f__Clostridiaceae;g__Clostridium;s__Clostridium isatidis
WP_058296471.1	WP_058296471.1/1-336 sensor histidine kinase [Clostridium neonatale]	F{n1}W{n2}V{n3}S{n4}D	dCache_1,HAMP,His_kinase,HATPase_c	Clostridium neonatale	d__Bacteria;p__Firmicutes_A;c__Clostridia;o__Clostridiales;f__Clostridiaceae;g__Clostridium;s__Clostridium neonatale
WP_159116817.1	WP_159116817.1/1-329 histidine kinase [Clostridium neonatale]	F{n1}W{n2}V{n3}S{n4}D	dCache_1,HAMP,His_kinase,HATPase_c	Clostridium neonatale	d__Bacteria;p__Firmicutes_A;c__Clostridia;o__Clostridiales;f__Clostridiaceae;g__Clostridium;s__Clostridium neonatale
WP_066896727.1	WP_066896727.1/1-335 sensor histidine kinase [Clostridium nigeriense]	F{n1}W{n2}V{n3}S{n4}D	dCache_1,HAMP,His_kinase,HATPase_c	Clostridium nigeriense	d__Bacteria;p__Firmicutes_A;c__Clostridia;o__Clostridiales;f__Clostridiaceae;g__Clostridium;s__Clostridium nigeriense
WP_111918038.1	WP_111918038.1/1-334 sensor histidine kinase [Clostridium paraputrificum]	F{n1}W{n2}V{n3}S{n4}D	dCache_1,HAMP,His_kinase,HATPase_c	Clostridium paraputrificum	d__Bacteria;p__Firmicutes_A;c__Clostridia;o__Clostridiales;f__Clostridiaceae;g__Clostridium;s__Clostridium paraputrificum
WP_111938194.1	WP_111938194.1/1-334 sensor histidine kinase [Clostridium paraputrificum]	F{n1}W{n2}V{n3}S{n4}D	dCache_1,HAMP,His_kinase,HATPase_c	Clostridium paraputrificum	d__Bacteria;p__Firmicutes_A;c__Clostridia;o__Clostridiales;f__Clostridiaceae;g__Clostridium;s__Clostridium paraputrificum
WP_077848433.1	WP_077848433.1/1-330 sensor histidine kinase [Clostridium puniceum]	F{n1}W{n2}V{n3}S{n4}D	dCache_1,HAMP,His_kinase,HATPase_c	Clostridium puniceum	d__Bacteria;p__Firmicutes_A;c__Clostridia;o__Clostridiales;f__Clostridiaceae;g__Clostridium;s__Clostridium puniceum
WP_015394728.1	WP_015394728.1/1-338 sensor histidine kinase [Clostridium saccharoperbutylacetonicum]	F{n1}W{n2}V{n3}S{n4}D	dCache_1,HAMP,His_kinase,HATPase_c	Clostridium saccharoperbutylacetonicum	d__Bacteria;p__Firmicutes_A;c__Clostridia;o__Clostridiales;f__Clostridiaceae;g__Clostridium;s__Clostridium saccharoperbutylacetonicum
WP_077365789.1	WP_077365789.1/1-338 sensor histidine kinase [Clostridium saccharoperbutylacetonicum]	F{n1}W{n2}V{n3}S{n4}D	dCache_1,HAMP,His_kinase,HATPase_c	Clostridium saccharoperbutylacetonicum	d__Bacteria;p__Firmicutes_A;c__Clostridia;o__Clostridiales;f__Clostridiaceae;g__Clostridium;s__Clostridium saccharoperbutylacetonicum
WP_047001704.1	WP_047001704.1/1-335 sensor histidine kinase [Clostridium sp. C8]	F{n1}W{n2}V{n3}S{n4}D	dCache_1,HAMP,His_kinase,HATPase_c	Clostridium sp. C8	d__Bacteria;p__Firmicutes_A;c__Clostridia;o__Clostridiales;f__Clostridiaceae;g__Clostridium;s__Clostridium sartagoforme_A
WP_016206146.1	WP_016206146.1/1-335 sensor histidine kinase [Clostridium sartagoforme]	F{n1}W{n2}V{n3}S{n4}D	dCache_1,HAMP,His_kinase,HATPase_c	Clostridium sartagoforme	d__Bacteria;p__Firmicutes_A;c__Clostridia;o__Clostridiales;f__Clostridiaceae;g__Clostridium;s__Clostridium sartagoforme_B
WP_136006257.1	WP_136006257.1/1-337 sensor histidine kinase [Clostridium sartagoforme]	F{n1}W{n2}V{n3}S{n4}D	dCache_1,HAMP,His_kinase,HATPase_c	Clostridium sartagoforme	d__Bacteria;p__Firmicutes_A;c__Clostridia;o__Clostridiales;f__Clostridiaceae;g__Clostridium;s__Clostridium sartagoforme_B
WP_016206655.1	WP_016206655.1/1-338 methylaccepting chemotaxis protein [Clostridium sartagoforme]	Y{n1}W{n2}M{n3}T{n4}D	dCache_1,HAMP,MCPsignal	Clostridium sartagoforme	d__Bacteria;p__Firmicutes_A;c__Clostridia;o__Clostridiales;f__Clostridiaceae;g__Clostridium;s__Clostridium sartagoforme_B
WP_055267492.1	WP_055267492.1/1-332 sensor histidine kinase [Clostridium disporicum]	F{n1}W{n2}V{n3}S{n4}D	dCache_1,HAMP,His_kinase,HATPase_c	Clostridium disporicum	d__Bacteria;p__Firmicutes_A;c__Clostridia;o__Clostridiales;f__Clostridiaceae;g__Clostridium;s__Clostridium saudiense
WP_055291474.1	WP_055291474.1/1-335 sensor histidine kinase [Clostridium disporicum]	F{n1}W{n2}V{n3}S{n4}D	dCache_1,HAMP,His_kinase,HATPase_c	Clostridium disporicum	d__Bacteria;p__Firmicutes_A;c__Clostridia;o__Clostridiales;f__Clostridiaceae;g__Clostridium;s__Clostridium saudiense
WP_066676138.1	WP_066676138.1/1-331 sensor histidine kinase [Clostridium septicum]	F{n1}W{n2}V{n3}S{n4}D	dCache_1,HAMP,His_kinase,HATPase_c	Clostridium septicum	d__Bacteria;p__Firmicutes_A;c__Clostridia;o__Clostridiales;f__Clostridiaceae;g__Clostridium;s__Clostridium septicum
WP_077858806.1	WP_077858806.1 methyl-accepting chemotaxis protein [Clostridium sp. BL-8]	Y{n1}W{n2}M{n3}S{n4}D	dCache_1,MCPsignal	Clostridium sp. BL-8	d__Bacteria;p__Firmicutes_A;c__Clostridia;o__Clostridiales;f__Clostridiaceae;g__Clostridium;s__Clostridium sp000230835
WP_035301715.1	WP_035301715.1 methyl-accepting chemotaxis protein [Clostridium sp. DL-VIII]	Y{n1}W{n2}M{n3}S{n4}D	dCache_1,MCPsignal	Clostridium sp. DL-VIII	d__Bacteria;p__Firmicutes_A;c__Clostridia;o__Clostridiales;f__Clostridiaceae;g__Clostridium;s__Clostridium sp000230835
WP_024613319.1	WP_024613319.1/1-334 sensor histidine kinase [Clostridium sp. Ade.TY]	F{n1}W{n2}V{n3}S{n4}D	dCache_1,HAMP,His_kinase,HATPase_c	Clostridium sp. Ade.TY	d__Bacteria;p__Firmicutes_A;c__Clostridia;o__Clostridiales;f__Clostridiaceae;g__Clostridium;s__Clostridium sp000498355
WP_008428674.1	WP_008428674.1/1-332 sensor histidine kinase [Clostridium sp. LS]	F{n1}W{n2}V{n3}S{n4}D	dCache_1,His_kinase,HATPase_c	Clostridium sp. LS	d__Bacteria;p__Firmicutes_A;c__Clostridia;o__Clostridiales;f__Clostridiaceae;g__Clostridium;s__Clostridium sp002760435
WP_008419783.1	WP_008419783.1 methyl-accepting chemotaxis protein [Clostridium sp. LS]	Y{n1}W{n2}M{n3}S{n4}D	dCache_1,MCPsignal	Clostridium sp. LS	d__Bacteria;p__Firmicutes_A;c__Clostridia;o__Clostridiales;f__Clostridiaceae;g__Clostridium;s__Clostridium sp002760435
WP_069680301.1	WP_069680301.1/1-266 methylaccepting chemotaxis protein [Clostridium taeniosporum]	Y{n1}Y{n2}I{n3}S{n4}D	dCache_1,MCPsignal	Clostridium taeniosporum	d__Bacteria;p__Firmicutes_A;c__Clostridia;o__Clostridiales;f__Clostridiaceae;g__Clostridium;s__Clostridium taeniosporum
WP_111928152.1	WP_111928152.1/1-335 sensor histidine kinase [Clostridium tertium]	F{n1}W{n2}V{n3}S{n4}D	dCache_1,HAMP,His_kinase,HATPase_c	Clostridium tertium	d__Bacteria;p__Firmicutes_A;c__Clostridia;o__Clostridiales;f__Clostridiaceae;g__Clostridium;s__Clostridium tertium
WP_002598987.1	WP_002598987.1/1-335 sensor histidine kinase [Clostridium thermobutyricum]	F{n1}W{n2}V{n3}S{n4}D	dCache_1,His_kinase,HATPase_c	Clostridium thermobutyricum	d__Bacteria;p__Firmicutes_A;c__Clostridia;o__Clostridiales;f__Clostridiaceae;g__Clostridium;s__Clostridium thermobutyricum
WP_080023580.1	WP_080023580.1/1-335 sensor histidine kinase [Clostridium thermobutyricum]	F{n1}W{n2}V{n3}S{n4}D	dCache_1,His_kinase,HATPase_c	Clostridium thermobutyricum	d__Bacteria;p__Firmicutes_A;c__Clostridia;o__Clostridiales;f__Clostridiaceae;g__Clostridium;s__Clostridium thermobutyricum
WP_090092152.1	WP_090092152.1 methyl-accepting chemotaxis protein [Clostridium uliginosum]	Y{n1}W{n2}M{n3}S{n4}D	dCache_1,MCPsignal	Clostridium uliginosum	d__Bacteria;p__Firmicutes_A;c__Clostridia;o__Clostridiales;f__Clostridiaceae;g__Clostridium;s__Clostridium uliginosum
WP_170065658.1	WP_170065658.1/1-348 HAMP domaincontaining protein [Clostridium vincentii]	Y{n1}W{n2}M{n3}T{n4}D	dCache_1,HAMP,MCPsignal	Clostridium vincentii	d__Bacteria;p__Firmicutes_A;c__Clostridia;o__Clostridiales;f__Clostridiaceae;g__Clostridium;s__Clostridium vincentii
WP_106058685.1	WP_106058685.1/1-345 methylaccepting chemotaxis protein [Clostridium vincentii]	Y{n1}W{n2}I{n3}S{n4}D	dCache_1,MCPsignal	Clostridium vincentii	d__Bacteria;p__Firmicutes_A;c__Clostridia;o__Clostridiales;f__Clostridiaceae;g__Clostridium;s__Clostridium vincentii
WP_164880606.1	WP_164880606.1/1-309 methylaccepting chemotaxis protein [Clostridium sp. CT4]	Y{n1}Y{n2}M{n3}S{n4}D	dCache_1,MCPsignal	Clostridium sp. CT4	d__Bacteria;p__Firmicutes_A;c__Clostridia;o__Clostridiales;f__Clostridiaceae;g__CT4;s__CT4 sp004015185
WP_128213396.1	WP_128213396.1/1-342 methylaccepting chemotaxis protein [Clostridium sp. CT4]	Y{n1}W{n2}M{n3}T{n4}D	dCache_1,HAMP,MCPsignal	Clostridium sp. CT4	d__Bacteria;p__Firmicutes_A;c__Clostridia;o__Clostridiales;f__Clostridiaceae;g__CT4;s__CT4 sp004015185
WP_082436036.1	WP_082436036.1/1-324 histidine kinase [Desnuesiella massiliensis]	F{n1}W{n2}V{n3}S{n4}D	dCache_1,HAMP,His_kinase,HATPase_c	Desnuesiella massiliensis	d__Bacteria;p__Firmicutes_A;c__Clostridia;o__Clostridiales;f__Clostridiaceae;g__Desnuesiella;s__Desnuesiella massiliensis
WP_055665965.1	WP_055665965.1/1-313 methylaccepting chemotaxis protein [Desnuesiella massiliensis]	Y{n1}W{n2}I{n3}S{n4}D	dCache_1,HAMP,MCPsignal	Desnuesiella massiliensis	d__Bacteria;p__Firmicutes_A;c__Clostridia;o__Clostridiales;f__Clostridiaceae;g__Desnuesiella;s__Desnuesiella massiliensis
WP_142413397.1	WP_142413397.1/1-342 HAMP domaincontaining protein [Clostridium culturomicum]	Y{n1}W{n2}M{n3}T{n4}D	dCache_1,HAMP,MCPsignal	Clostridium culturomicum	d__Bacteria;p__Firmicutes_A;c__Clostridia;o__Clostridiales;f__Clostridiaceae;g__Hathewaya;s__Hathewaya culturomicum
WP_138211139.1	WP_138211139.1/1-324 methylaccepting chemotaxis protein [Hathewaya histolytica]	Y{n1}W{n2}V{n3}T{n4}D	dCache_1,HAMP,MCPsignal,MCPsignal	Hathewaya histolytica	d__Bacteria;p__Firmicutes_A;c__Clostridia;o__Clostridiales;f__Clostridiaceae;g__Hathewaya;s__Hathewaya histolytica
WP_138207070.1	WP_138207070.1/1-251 methylaccepting chemotaxis protein [Haloimpatiens lingqiaonensis]	Y{n1}W{n2}M{n3}T{n4}D	dCache_1,HAMP,MCPsignal	Haloimpatiens lingqiaonensis	d__Bacteria;p__Firmicutes_A;c__Clostridia;o__Clostridiales;f__Clostridiaceae;g__Khelaifiella;s__Khelaifiella lingqiaonensis
WP_102399560.1	WP_102399560.1/1-349 methylaccepting chemotaxis protein [Haloimpatiens massiliensis]	Y{n1}W{n2}M{n3}T{n4}D	dCache_1,HAMP,MCPsignal	Haloimpatiens massiliensis	d__Bacteria;p__Firmicutes_A;c__Clostridia;o__Clostridiales;f__Clostridiaceae;g__Khelaifiella;s__Khelaifiella lingqiaonensis
WP_035293309.1	WP_035293309.1/1-349 methylaccepting chemotaxis protein [Clostridium sp. KNHs214]	Y{n1}W{n2}M{n3}T{n4}D	dCache_1,HAMP,MCPsignal	Clostridium sp. KNHs214	d__Bacteria;p__Firmicutes_A;c__Clostridia;o__Clostridiales;f__Clostridiaceae;g__Khelaifiella;s__Khelaifiella sp000744935
WP_031577695.1	WP_031577695.1/1-349 methylaccepting chemotaxis protein [Proteiniclasticum ruminis]	Y{n1}W{n2}M{n3}T{n4}D	dCache_1,HAMP,MCPsignal	Proteiniclasticum ruminis	d__Bacteria;p__Firmicutes_A;c__Clostridia;o__Clostridiales;f__Clostridiaceae;g__Proteiniclasticum;s__Proteiniclasticum ruminis
WP_074912073.1	WP_074912073.1/1-349 methylaccepting chemotaxis protein [Proteiniclasticum ruminis]	Y{n1}W{n2}M{n3}T{n4}D	dCache_1,HAMP,MCPsignal	Proteiniclasticum ruminis	d__Bacteria;p__Firmicutes_A;c__Clostridia;o__Clostridiales;f__Clostridiaceae;g__Proteiniclasticum;s__Proteiniclasticum ruminis
WP_139903167.1	WP_139903167.1/1-344 histidine kinase [Clostridium sp. SYSU GA15002T]	Y{n1}W{n2}L{n3}S{n4}D	dCache_1,HAMP,His_kinase,HATPase_c	Clostridium sp. SYSU GA15002T	d__Bacteria;p__Firmicutes_A;c__Clostridia;o__Clostridiales;f__Clostridiaceae;g__UBA3947;s__UBA3947 sp006351925
WP_074364140.1	WP_074364140.1/1-254 methylaccepting chemotaxis protein [Clostridium sp. N3C]	Y{n1}W{n2}M{n3}T{n4}D	dCache_1,HAMP,DUF1664,MCPsignal	Clostridium sp. N3C	d__Bacteria;p__Firmicutes_A;c__Clostridia;o__Clostridiales;f__Clostridiaceae;g__UBA3947;s__UBA3947 sp900095445
WP_074365805.1	WP_074365805.1/1-307 methylaccepting chemotaxis protein [Clostridium sp. N3C]	Y{n1}W{n2}V{n3}T{n4}D	dCache_1,MCPsignal	Clostridium sp. N3C	d__Bacteria;p__Firmicutes_A;c__Clostridia;o__Clostridiales;f__Clostridiaceae;g__UBA3947;s__UBA3947 sp900095445
WP_074366112.1	WP_074366112.1/1-286 methylaccepting chemotaxis protein [Clostridium sp. N3C]	F{n1}W{n2}V{n3}T{n4}D	dCache_1,MCPsignal	Clostridium sp. N3C	d__Bacteria;p__Firmicutes_A;c__Clostridia;o__Clostridiales;f__Clostridiaceae;g__UBA3947;s__UBA3947 sp900095445
WP_147607669.1	WP_147607669.1/1-335 histidine kinase [Eubacteriaceae bacterium]	Y{n1}W{n2}I{n3}S{n4}D	dCache_1,His_kinase,HATPase_c	Eubacteriaceae bacterium	d__Bacteria;p__Firmicutes_A;c__Clostridia;o__Eubacteriales;f__Alkalibacteraceae;g__Alkalibacter;s__Alkalibacter sp003446375
WP_050739493.1	WP_050739493.1/1-251 methylaccepting chemotaxis protein [Acetobacterium bakii]	Y{n1}W{n2}V{n3}T{n4}D	dCache_1,HAMP_2,HAMP_2,HAMP_2,MCPsignal	Acetobacterium bakii	d__Bacteria;p__Firmicutes_A;c__Clostridia;o__Eubacteriales;f__Eubacteriaceae;g__Acetobacterium;s__Acetobacterium bakii
WP_051355572.1	WP_051355572.1/1-253 HAMP domaincontaining protein [Acetobacterium dehalogenans]	Y{n1}W{n2}M{n3}T{n4}D	dCache_1,HAMP_2,HAMP_2,HAMP_2,MCPsignal	Acetobacterium dehalogenans	d__Bacteria;p__Firmicutes_A;c__Clostridia;o__Eubacteriales;f__Eubacteriaceae;g__Acetobacterium;s__Acetobacterium dehalogenans
WP_111887080.1	WP_111887080.1/1-251 HAMP domaincontaining protein [Acetobacterium sp. KB1]	Y{n1}W{n2}M{n3}T{n4}D	dCache_1,HAMP_2,HAMP_2,HAMP_2,MCPsignal	Acetobacterium sp. KB1	d__Bacteria;p__Firmicutes_A;c__Clostridia;o__Eubacteriales;f__Eubacteriaceae;g__Acetobacterium;s__Acetobacterium wieringae
WP_111886825.1	WP_111886825.1/1-253 HAMP domaincontaining protein [Acetobacterium sp. KB1]	Y{n1}W{n2}M{n3}T{n4}D	dCache_1,HAMP_2,HAMP_2,HAMP_2,MCPsignal	Acetobacterium sp. KB1	d__Bacteria;p__Firmicutes_A;c__Clostridia;o__Eubacteriales;f__Eubacteriaceae;g__Acetobacterium;s__Acetobacterium wieringae
WP_148602893.1	WP_148602893.1/1-254 HAMP domaincontaining protein [Acetobacterium tundrae]	Y{n1}W{n2}M{n3}T{n4}D	dCache_1,HAMP_2,HAMP_2,HAMP_2,MCPsignal	Acetobacterium tundrae	d__Bacteria;p__Firmicutes_A;c__Clostridia;o__Eubacteriales;f__Eubacteriaceae;g__Acetobacterium;s__Acetobacterium wieringae
WP_148636539.1	WP_148636539.1/1-251 HAMP domaincontaining protein [Acetobacterium wieringae]	Y{n1}W{n2}M{n3}T{n4}D	dCache_1,HAMP_2,HAMP_2,HAMP_2,MCPsignal	Acetobacterium wieringae	d__Bacteria;p__Firmicutes_A;c__Clostridia;o__Eubacteriales;f__Eubacteriaceae;g__Acetobacterium;s__Acetobacterium wieringae
WP_070369863.1	WP_070369863.1/1-252 HAMP domaincontaining protein [Acetobacterium wieringae]	Y{n1}W{n2}L{n3}T{n4}D	dCache_1,HAMP_2,HAMP_2,HAMP_2,MCPsignal	Acetobacterium wieringae	d__Bacteria;p__Firmicutes_A;c__Clostridia;o__Eubacteriales;f__Eubacteriaceae;g__Acetobacterium;s__Acetobacterium wieringae
WP_052307109.1	WP_052307109.1/1-253 methylaccepting chemotaxis protein [Acetobacterium woodii]	Y{n1}W{n2}M{n3}T{n4}D	dCache_1,HAMP_2,HAMP_2,HAMP_2,MCPsignal	Acetobacterium woodii	d__Bacteria;p__Firmicutes_A;c__Clostridia;o__Eubacteriales;f__Eubacteriaceae;g__Acetobacterium;s__Acetobacterium woodii
WP_014356420.1	WP_014356420.1/1-349 methylaccepting chemotaxis protein [Acetobacterium woodii]	Y{n1}W{n2}M{n3}T{n4}D	dCache_1,HAMP,HAMP_2,HAMP_2,HAMP_2,MCPsignal	Acetobacterium woodii	d__Bacteria;p__Firmicutes_A;c__Clostridia;o__Eubacteriales;f__Eubacteriaceae;g__Acetobacterium;s__Acetobacterium woodii
WP_164493544.1	WP_164493544.1/1-331 histidine kinase [Tyzzerella sp. An114]	F{n1}W{n2}V{n3}S{n4}D	dCache_1,His_kinase,HATPase_c	Tyzzerella sp. An114	d__Bacteria;p__Firmicutes_A;c__Clostridia;o__Lachnospirales;f__Anaerotignaceae;g__An114;s__An114 sp002161055
WP_066049908.1	WP_066049908.1/1-307 HAMP domaincontaining protein [Anaerotignum propionicum]	Y{n1}Y{n2}L{n3}S{n4}D	dCache_1,HAMP,MCPsignal	Anaerotignum propionicum	d__Bacteria;p__Firmicutes_A;c__Clostridia;o__Lachnospirales;f__Anaerotignaceae;g__Anaerotignum;s__Anaerotignum propionicum
WP_004035604.1	WP_004035604.1/1-334 sensor histidine kinase [Clostridium sp. ASF356]	F{n1}W{n2}V{n3}S{n4}D	dCache_1,HAMP,His_kinase,HATPase_c	Clostridium sp. ASF356	d__Bacteria;p__Firmicutes_A;c__Clostridia;o__Lachnospirales;f__Anaerotignaceae;g__ASF356;s__ASF356 sp000364165
WP_070000954.1	WP_070000954.1/1-339 sensor histidine kinase [Cellulosilyticum sp. I15G10I2]	F{n1}W{n2}F{n3}S{n4}D	dCache_1,HAMP,His_kinase,HATPase_c	Cellulosilyticum sp. I15G10I2	d__Bacteria;p__Firmicutes_A;c__Clostridia;o__Lachnospirales;f__Cellulosilyticaceae;g__Cellulosilyticum;s__Cellulosilyticum sp900095725
WP_069999664.1	WP_069999664.1/1-350 methylaccepting chemotaxis protein [Cellulosilyticum sp. I15G10I2]	Y{n1}W{n2}M{n3}T{n4}D	dCache_1,HAMP,MCPsignal	Cellulosilyticum sp. I15G10I2	d__Bacteria;p__Firmicutes_A;c__Clostridia;o__Lachnospirales;f__Cellulosilyticaceae;g__Cellulosilyticum;s__Cellulosilyticum sp900095725
WP_070000665.1	WP_070000665.1/1-323 sensor histidine kinase [Cellulosilyticum sp. I15G10I2]	F{n1}W{n2}I{n3}S{n4}D	dCache_1,His_kinase,HATPase_c	Cellulosilyticum sp. I15G10I2	d__Bacteria;p__Firmicutes_A;c__Clostridia;o__Lachnospirales;f__Cellulosilyticaceae;g__Cellulosilyticum;s__Cellulosilyticum sp900095725
WP_053983536.1	WP_053983536.1/1-319 sensor histidine kinase [Niameybacter massiliensis]	F{n1}W{n2}I{n3}T{n4}D	dCache_1,HAMP,His_kinase,HATPase_c	Niameybacter massiliensis	d__Bacteria;p__Firmicutes_A;c__Clostridia;o__Lachnospirales;f__Cellulosilyticaceae;g__Niameybacter;s__Niameybacter massiliensis
WP_158741791.1	WP_158741791.1/1-308 methylaccepting chemotaxis protein [Defluviitalea raffinosedens]	Y{n1}W{n2}I{n3}S{n4}D	dCache_1,HAMP,MCPsignal	Defluviitalea raffinosedens	d__Bacteria;p__Firmicutes_A;c__Clostridia;o__Lachnospirales;f__Defluviitaleaceae;g__Defluviitalea;s__Defluviitalea phaphyphila
WP_158741781.1	WP_158741781.1/1-318 hypothetical protein [Defluviitalea raffinosedens]	Y{n1}W{n2}V{n3}T{n4}D	dCache_1,MCPsignal	Defluviitalea raffinosedens	d__Bacteria;p__Firmicutes_A;c__Clostridia;o__Lachnospirales;f__Defluviitaleaceae;g__Defluviitalea;s__Defluviitalea phaphyphila
WP_177205517.1	WP_177205517.1/1-294 methylaccepting chemotaxis protein [Acetitomaculum ruminis]	Y{n1}W{n2}M{n3}S{n4}D	dCache_1,HAMP,MCPsignal	Acetitomaculum ruminis	d__Bacteria;p__Firmicutes_A;c__Clostridia;o__Lachnospirales;f__Lachnospiraceae;g__Acetitomaculum;s__Acetitomaculum ruminis
WP_092869819.1	WP_092869819.1/1-294 methylaccepting chemotaxis protein [Acetitomaculum ruminis]	Y{n1}W{n2}M{n3}S{n4}D	dCache_1,HAMP,MCPsignal	Acetitomaculum ruminis	d__Bacteria;p__Firmicutes_A;c__Clostridia;o__Lachnospirales;f__Lachnospiraceae;g__Acetitomaculum;s__Acetitomaculum ruminis
WP_058353084.1	WP_058353084.1/1-328 sensor histidine kinase [Acetivibrio ethanolgignens]	F{n1}W{n2}V{n3}S{n4}D	dCache_1,HAMP,His_kinase,HATPase_c	Acetivibrio ethanolgignens	d__Bacteria;p__Firmicutes_A;c__Clostridia;o__Lachnospirales;f__Lachnospiraceae;g__Acetivibrio_A;s__Acetivibrio_A ethanolgignens
WP_082413759.1	WP_082413759.1/1-321 sensor histidine kinase [Roseburia faecis]	Y{n1}W{n2}I{n3}S{n4}D	dCache_1,His_kinase,HATPase_c	Roseburia faecis	d__Bacteria;p__Firmicutes_A;c__Clostridia;o__Lachnospirales;f__Lachnospiraceae;g__Agathobacter;s__Agathobacter faecis
WP_082424205.1	WP_082424205.1/1-321 sensor histidine kinase [Roseburia faecis]	Y{n1}W{n2}I{n3}S{n4}D	dCache_1,His_kinase,HATPase_c	Roseburia faecis	d__Bacteria;p__Firmicutes_A;c__Clostridia;o__Lachnospirales;f__Lachnospiraceae;g__Agathobacter;s__Agathobacter faecis
WP_172677253.1	WP_172677253.1/1-336 sensor histidine kinase [Anaerobutyricum hallii]	Y{n1}W{n2}I{n3}S{n4}D	dCache_1,His_kinase,HATPase_c	Anaerobutyricum hallii	d__Bacteria;p__Firmicutes_A;c__Clostridia;o__Lachnospirales;f__Lachnospiraceae;g__Anaerobutyricum;s__Anaerobutyricum hallii
WP_005347719.1	WP_005347719.1/1-336 sensor histidine kinase [Anaerobutyricum hallii]	Y{n1}W{n2}I{n3}S{n4}D	dCache_1,His_kinase,HATPase_c	Anaerobutyricum hallii	d__Bacteria;p__Firmicutes_A;c__Clostridia;o__Lachnospirales;f__Lachnospiraceae;g__Anaerobutyricum;s__Anaerobutyricum hallii
WP_055298080.1	WP_055298080.1/1-336 sensor histidine kinase [Anaerobutyricum hallii]	Y{n1}W{n2}I{n3}S{n4}D	dCache_1,His_kinase,HATPase_c	Anaerobutyricum hallii	d__Bacteria;p__Firmicutes_A;c__Clostridia;o__Lachnospirales;f__Lachnospiraceae;g__Anaerobutyricum;s__Anaerobutyricum hallii
WP_117983064.1	WP_117983064.1/1-336 sensor histidine kinase [Anaerobutyricum hallii]	Y{n1}W{n2}I{n3}S{n4}D	dCache_1,His_kinase,HATPase_c	Anaerobutyricum hallii	d__Bacteria;p__Firmicutes_A;c__Clostridia;o__Lachnospirales;f__Lachnospiraceae;g__Anaerobutyricum;s__Anaerobutyricum hallii
WP_096241696.1	WP_096241696.1/1-335 sensor histidine kinase [Anaerobutyricum hallii]	Y{n1}W{n2}I{n3}S{n4}D	dCache_1,His_kinase,HATPase_c	Anaerobutyricum hallii	d__Bacteria;p__Firmicutes_A;c__Clostridia;o__Lachnospirales;f__Lachnospiraceae;g__Anaerobutyricum;s__Anaerobutyricum hallii
WP_154580612.1	WP_154580612.1/1-335 histidine kinase [Anaerobutyricum soehngenii]	Y{n1}W{n2}I{n3}S{n4}D	dCache_1,His_kinase,HATPase_c	Anaerobutyricum soehngenii	d__Bacteria;p__Firmicutes_A;c__Clostridia;o__Lachnospirales;f__Lachnospiraceae;g__Anaerobutyricum;s__Anaerobutyricum hallii
WP_118329568.1	WP_118329568.1/1-336 sensor histidine kinase [Anaerobutyricum hallii]	Y{n1}W{n2}I{n3}S{n4}D	dCache_1,His_kinase,HATPase_c	Anaerobutyricum hallii	d__Bacteria;p__Firmicutes_A;c__Clostridia;o__Lachnospirales;f__Lachnospiraceae;g__Anaerobutyricum;s__Anaerobutyricum hallii
WP_083917142.1	WP_083917142.1/1-336 sensor histidine kinase [Eubacterium plexicaudatum]	Y{n1}W{n2}I{n3}S{n4}D	dCache_1,His_kinase,HATPase_c	Eubacterium plexicaudatum	d__Bacteria;p__Firmicutes_A;c__Clostridia;o__Lachnospirales;f__Lachnospiraceae;g__Anaerobutyricum;s__Anaerobutyricum hallii_A
WP_173840180.1	WP_173840180.1/1-335 histidine kinase [[Eubacterium] rectale]	Y{n1}W{n2}I{n3}S{n4}D	dCache_1,His_kinase,HATPase_c	Eubacterium rectale	d__Bacteria;p__Firmicutes_A;c__Clostridia;o__Lachnospirales;f__Lachnospiraceae;g__Anaerobutyricum;s__Anaerobutyricum hallii_A
WP_173848938.1	WP_173848938.1/1-335 histidine kinase [[Eubacterium] rectale]	Y{n1}W{n2}I{n3}S{n4}D	dCache_1,His_kinase,HATPase_c	Eubacterium rectale	d__Bacteria;p__Firmicutes_A;c__Clostridia;o__Lachnospirales;f__Lachnospiraceae;g__Anaerobutyricum;s__Anaerobutyricum hallii_A
WP_118375743.1	WP_118375743.1/1-335 sensor histidine kinase [[Eubacterium] rectale]	Y{n1}W{n2}I{n3}S{n4}D	dCache_1,His_kinase,HATPase_c	Eubacterium rectale	d__Bacteria;p__Firmicutes_A;c__Clostridia;o__Lachnospirales;f__Lachnospiraceae;g__Anaerobutyricum;s__Anaerobutyricum hallii_A
WP_015515561.1	WP_015515561.1/1-335 sensor histidine kinase [[Eubacterium] rectale]	Y{n1}W{n2}I{n3}S{n4}D	dCache_1,His_kinase,HATPase_c	Eubacterium rectale	d__Bacteria;p__Firmicutes_A;c__Clostridia;o__Lachnospirales;f__Lachnospiraceae;g__Anaerobutyricum;s__Anaerobutyricum hallii_A
[truncated: 11,400 more rows]

## Sheet: Archaea
RefSeq Id	Protein	Motif	Domain composition	Organism	GTDB Taxonomy
[truncated: 333 more rows]
