# Supplementary material for: Amine recognizing domain in diverse receptors from bacteria and archaea evolved from the universal amino acid sensor
Source: bioRxiv. 2023 Apr 6:2023.04.06.535858. Preprint. [Version 1] doi: 10.1101/2023.04.06.535858 (PMC10104139; doi:10.1101/2023.04.06.535858)
Supplement: Supplement 3 [file media-3.xlsx]

## Sheet: Isolation source
Dataset S2. Isolation sources for dCache_1AM containing bacterial and archaeal genomes
GenomeAssembly	BioSampleId	Title	Organism	Isolation_Source
GCF_001730205.1	SAMN05525171	Aeromonas caviae CHZ306	Aeromonas caviae (g-proteobacteria)	zooplankton from seawater
GCF_002892165.1	SAMN03294478	Phaeobacter inhibens P59	Phaeobacter inhibens (a-proteobacteria)	zooplankton aquaculture
GCF_002892185.1	SAMN03294476	Phaeobacter inhibens P54	Phaeobacter inhibens (a-proteobacteria)	zooplankton aquaculture
GCF_003355565.1	SAMN09254189	Microbe sample from Ensifer sp. M14	Ensifer sp. M14 (a-proteobacteria)	Zloty Stock gold mine
GCF_000233975.1	SAMN02471547	Sample from Agrobacterium tumefaciens CCNWGS0286	Agrobacterium tumefaciens CCNWGS0286 (a-proteobacteria)	zinc-lead mine tailing
GCF_018139025.1	SAMN18628978	Microbe sample from Cylindrospermopsis raciborskii N8	Cylindrospermopsis raciborskii N8 (cyanobacteria)	Zhenhai Reservoir in Guangdong Province
GCF_005155025.1	SAMN11475374	Microbe sample from Aquitalea aquatilis	Aquitalea aquatilis (b-proteobacteria)	Yongmun waterfall
GCF_003586445.1	SAMN09404752	Microbe sample from Bacillus sp. Y1	Bacillus sp. Y1 (firmicutes)	Yichu borehole sediment sample
GCF_017920505.1	SAMN14604967	Microbe sample from Pantoea ananatis	Pantoea ananatis (enterobacteria)	yellow nut sedge
GCF_001421015.2	SAMN04193493	Microbe sample from Paenibacillus bovis	Paenibacillus bovis (firmicutes)	yak milk
GCF_001455965.1	SAMN04123207	Microbe sample from Methylobacterium sp. GXS13	Methylobacterium sp. GXS13 (a-proteobacteria)	xylem sap
GCF_003732005.1	SAMN05933922	Pseudomonas spp. isolated from water, soil or herbarium samples	Pseudomonas canadensis (g-proteobacteria)	Wyoming Soil
GCF_003732075.1	SAMN05933926	Pseudomonas spp. isolated from water, soil or herbarium samples	Pseudomonas brassicacearum (g-proteobacteria)	Wyoming Soil
GCF_003732125.1	SAMN05933927	Pseudomonas spp. isolated from water, soil or herbarium samples	Pseudomonas brassicacearum (g-proteobacteria)	Wyoming Soil
GCF_003732175.1	SAMN05933931	Pseudomonas spp. isolated from water, soil or herbarium samples	Pseudomonas brassicacearum (g-proteobacteria)	Wyoming Soil
GCF_003732265.1	SAMN05933933	Pseudomonas spp. isolated from water, soil or herbarium samples	Pseudomonas brassicacearum (g-proteobacteria)	Wyoming Soil
GCF_003732275.1	SAMN05933935	Pseudomonas spp. isolated from water, soil or herbarium samples	Pseudomonas frederiksbergensis (g-proteobacteria)	Wyoming Soil
GCF_003732325.1	SAMN05933939	Pseudomonas spp. isolated from water, soil or herbarium samples	Pseudomonas frederiksbergensis (g-proteobacteria)	Wyoming Soil
GCF_003732345.1	SAMN05933941	Pseudomonas spp. isolated from water, soil or herbarium samples	Pseudomonas fluorescens (g-proteobacteria)	Wyoming Soil
GCF_003732405.1	SAMN05933946	Pseudomonas spp. isolated from water, soil or herbarium samples	Pseudomonas fluorescens (g-proteobacteria)	Wyoming Soil
GCF_003732665.1	SAMN05933938	Pseudomonas spp. isolated from water, soil or herbarium samples	Pseudomonas frederiksbergensis (g-proteobacteria)	Wyoming Soil
GCF_003732675.1	SAMN05933937	Pseudomonas spp. isolated from water, soil or herbarium samples	Pseudomonas brassicacearum (g-proteobacteria)	Wyoming Soil
GCF_003732705.1	SAMN05933940	Pseudomonas spp. isolated from water, soil or herbarium samples	Pseudomonas frederiksbergensis (g-proteobacteria)	Wyoming Soil
GCF_003732785.1	SAMN05933947	Pseudomonas spp. isolated from water, soil or herbarium samples	Pseudomonas moraviensis (g-proteobacteria)	Wyoming Soil
GCF_021610005.1	SAMN25027426	Microbe sample from Pseudomonas stutzeri strain XX1	Pseudomonas stutzeri (g-proteobacteria)	wwtp active sludge
GCF_001558735.2	SAMN03996307	Pathogen: clinical or host-associated sample from Pantoea vagans	Pantoea vagans (enterobacteria)	wound swab
GCF_003491245.1	SAMN05589911	Pathogen: clinical or host-associated sample from Aeromonas hydrophila	Aeromonas hydrophila (g-proteobacteria)	Wound secretion
GCF_001811125.1	SAMN04477608	Sample from Anaerococcus sp. HMSC068A02	Anaerococcus sp. HMSC068A02 (firmicutes)	wound misc
GCF_000710985.1	SAMN02869850	Sample from Clostridium botulinum B2 275	Clostridium botulinum B2 275 (firmicutes)	wound exudate
GCF_000876495.2	SAMN02854325	Pathogen: clinical or host-associated sample from Clostridium botulinum B2 450	Clostridium botulinum B2 450 (firmicutes)	wound exudate
GCF_002858785.1	SAMN08166492	Microbe sample from Chimaeribacter arupi	Chimaeribacter arupi (enterobacteria)	wound (left arm)
GCF_002024445.1	SAMN03996919	Pathogen: clinical or host-associated sample from Clostridium botulinum	Clostridium botulinum (firmicutes)	wound
GCF_002193735.1	SAMN07185684	Pseudomonas aeruginosa susceptible to B-lactam-diazabicyclooctane drug combinations: 2253	Pseudomonas aeruginosa (g-proteobacteria)	wound
GCF_002193745.1	SAMN07185682	Pseudomonas aeruginosa susceptible to B-lactam-diazabicyclooctane drug combinations: 2321	Pseudomonas aeruginosa (g-proteobacteria)	wound
GCF_003837025.1	SAMN07424034	Microbe sample from Pseudomonas aeruginosa	Pseudomonas aeruginosa (g-proteobacteria)	wound
GCF_003837535.1	SAMN07424054	Microbe sample from Pseudomonas aeruginosa	Pseudomonas aeruginosa (g-proteobacteria)	wound
GCF_006246155.1	SAMN07312758	Microbe sample from Aeromonas dhakensis	Aeromonas dhakensis (g-proteobacteria)	wound
GCF_007567285.1	SAMN12288113	Pathogen: clinical or host-associated sample from Pseudomonas aeruginosa	Pseudomonas aeruginosa (g-proteobacteria)	wound
GCF_013343575.1	SAMN14271758	Pathogen: clinical or host-associated sample from Pseudomonas aeruginosa	Pseudomonas aeruginosa (g-proteobacteria)	wound
GCF_016009315.1	SAMN10436425	Pathogen: clinical or host-associated sample from Pseudomonas moraviensis	Pseudomonas moraviensis (g-proteobacteria)	wound
GCF_019732595.1	SAMN20283044	Pathogen: clinical or host-associated sample from Chromobacterium violaceum	Chromobacterium violaceum (b-proteobacteria)	wound
GCF_021441585.1	SAMN16505634	Pathogen: clinical or host-associated sample from Pseudomonas aeruginosa	Pseudomonas aeruginosa (g-proteobacteria)	wound
GCF_001593085.1	SAMN04514634	Draft genome Paenibacillus polymyxa	Paenibacillus polymyxa (firmicutes)	worm compost
GCF_003051865.1	SAMN08822391	Microbe sample from Microvirgula aerodenitrificans	Microvirgula aerodenitrificans (b-proteobacteria)	Woodchip bioreactor
GCF_005886815.1	SAMN08093574	Microbe sample from Pseudoalteromonas sp. S4389	Pseudoalteromonas sp. S4389 (g-proteobacteria)	Wood
GCF_001941825.1	SAMN06191485	The complete genome of Massilia putida	Massilia putida (b-proteobacteria)	wolfram mine tailing
GCF_003731785.1	SAMN05933910	Pseudomonas spp. isolated from water, soil or herbarium samples	Pseudomonas chlororaphis (g-proteobacteria)	Wisconsin Soil
GCF_003732225.1	SAMN05933932	Pseudomonas spp. isolated from water, soil or herbarium samples	Pseudomonas brassicacearum (g-proteobacteria)	Wisconsin Soil
GCF_003732725.1	SAMN05933942	Pseudomonas spp. isolated from water, soil or herbarium samples	Pseudomonas fluorescens (g-proteobacteria)	Wisconsin Soil
GCF_013183775.1	SAMN12125540	Halomonas hibernica	Halomonas sp. B1.N12 (g-proteobacteria)	Wiltshire cure
GCF_000627115.1	SAMN02676620	Microbe sample for Pantoea agglomerans	Pantoea agglomerans (enterobacteria)	Willow (Salix sp.)
GCF_000631985.1	SAMN02676622	Microbe sample for Pseudomonas sp.	Pseudomonas sp. RIT288 (g-proteobacteria)	Willow (Salix sp.)
GCF_000632025.1	SAMN02676626	Microbe sample for Janthinobacterium lividum	Janthinobacterium lividum (b-proteobacteria)	Willow (Salix sp.)
GCF_000632245.1	SAMN02676632	Microbe sample for Pseudomonas sp.	Pseudomonas sp. RIT357 (g-proteobacteria)	Willow (Salix sp.)
GCF_000940825.1	SAMN02640212	Microbe sample for Xanthomonas oryzae pv. oryzicola CFBP7342	Xanthomonas oryzae pv. oryzicola (g-proteobacteria)	WIld rice species
GCF_009744135.1	SAMN13451331	Microbe sample from Agrobacterium vitis	Agrobacterium vitis (a-proteobacteria)	Wild Grape Roots
GCF_900445985.1	SAMEA104210762	NCTC11166	Brevundimonas vesicularis (a-proteobacteria)	Whooping cough plate
GCF_012933385.1	SAMN14675830	Microbe sample from Paenibacillus lemnae	Paenibacillus lemnae (firmicutes)	whole plant
GCF_001051925.1	SAMN03491122	Microbe sample from Stenotrophomonas maltophilia	Stenotrophomonas maltophilia (g-proteobacteria)	whole mosquito body
GCF_003852315.1	SAMN08359156	Microbe sample from Pseudomonas sp. LBUM920	Pseudomonas sp. LBUM920 (g-proteobacteria)	white spruce rhizosphere
GCF_001541965.1	SAMN04432436	Microbe sample from Priestia megaterium	Priestia megaterium (firmicutes)	White Sands Reef
GCF_002156925.1	SAMN06692364	Microbe sample from Gottfriedia acidiceleris	Gottfriedia acidiceleris (firmicutes)	white powder in Florida
GCF_003346965.1	SAMN02727969	Fischerella thermalis strains 111/344/542	Fischerella thermalis 111/344/542 (cyanobacteria)	White Creek
GCF_003851985.1	SAMN08359177	Microbe sample from Pseudomonas chlororaphis	Pseudomonas chlororaphis (g-proteobacteria)	white and red clover
GCF_001269685.1	SAMN03891672	Microbe sample from Pseudomonas thivervalensis	Pseudomonas thivervalensis (g-proteobacteria)	wheat roots
GCF_001269925.1	SAMN03891681	Microbe sample from Pseudomonas sp. MIACH	Pseudomonas sp. MIACH (g-proteobacteria)	wheat roots
GCF_012975065.1	SAMN14583980	Pseudomonas isolate	Pseudomonas sp. SK (g-proteobacteria)	wheat rhizospheric soil
GCF_019947365.1	SAMN18918091	Microbe sample from Pseudomonas sp. GL-R-26	Pseudomonas sp. GL-R-26 (g-proteobacteria)	wheat rhizosphere from Grassland
GCF_019946615.1	SAMN18918118	Microbe sample from Pseudomonas sp. BF-R-01	Pseudomonas sp. BF-R-01 (g-proteobacteria)	wheat rhizosphere from Bare Fallow land
GCF_019946635.1	SAMN18918121	Microbe sample from Pseudomonas sp. BF-R-16	Pseudomonas sp. BF-R-16 (g-proteobacteria)	wheat rhizosphere from Bare Fallow land
GCF_019947395.1	SAMN18918085	Microbe sample from Pseudomonas sp. BF-R-26	Pseudomonas sp. BF-R-26 (g-proteobacteria)	wheat rhizosphere from Bare Fallow land
GCF_019955855.1	SAMN18918120	Microbe sample from Pseudomonas sp. BF-R-12	Pseudomonas sp. BF-R-12 (g-proteobacteria)	wheat rhizosphere from Bare Fallow land
GCF_000166515.1	SAMN02470777	Sample from Pseudomonas fluorescens WH6	Pseudomonas fluorescens WH6 (g-proteobacteria)	wheat rhizosphere
GCF_000632475.1	SAMN02644441	Microbe sample for Azospirillum brasilense Az39	Azospirillum brasilense (a-proteobacteria)	wheat rhizosphere
GCF_000698265.1	SAMN02739889	Microbe sample from Pseudomonas simiae	Pseudomonas simiae (g-proteobacteria)	Wheat rhizosphere
GCF_003057655.1	SAMN08707696	Microbe sample from Pseudomonas protegens	Pseudomonas protegens (g-proteobacteria)	wheat rhizosphere
GCF_003851465.1	SAMN08359176	Microbe sample from Pseudomonas synxantha	Pseudomonas synxantha (g-proteobacteria)	wheat rhizosphere
GCF_003851495.1	SAMN08359175	Microbe sample from Pseudomonas synxantha	Pseudomonas synxantha (g-proteobacteria)	wheat rhizosphere
GCF_003851525.1	SAMN08359173	Microbe sample from Pseudomonas synxantha	Pseudomonas synxantha (g-proteobacteria)	wheat rhizosphere
GCF_003851585.1	SAMN08359170	Microbe sample from Pseudomonas orientalis	Pseudomonas orientalis (g-proteobacteria)	wheat rhizosphere
GCF_003851605.1	SAMN08359169	Microbe sample from Pseudomonas orientalis	Pseudomonas orientalis (g-proteobacteria)	wheat rhizosphere
GCF_003851645.1	SAMN08359168	Microbe sample from Pseudomonas orientalis	Pseudomonas orientalis (g-proteobacteria)	wheat rhizosphere
GCF_003851685.1	SAMN08359167	Microbe sample from Pseudomonas sp. R5-89-07	Pseudomonas sp. R5-89-07 (g-proteobacteria)	wheat rhizosphere
GCF_003851705.1	SAMN08359166	Microbe sample from Pseudomonas sp. R2-37-08W	Pseudomonas sp. R2-37-08W (g-proteobacteria)	wheat rhizosphere
GCF_003851745.1	SAMN08359164	Microbe sample from Pseudomonas sp. R3-52-08	Pseudomonas sp. R3-52-08 (g-proteobacteria)	wheat rhizosphere
GCF_003852025.1	SAMN08359172	Microbe sample from Pseudomonas synxantha	Pseudomonas synxantha (g-proteobacteria)	wheat rhizosphere
GCF_003852045.1	SAMN08359171	Microbe sample from Pseudomonas orientalis	Pseudomonas orientalis (g-proteobacteria)	wheat rhizosphere
GCF_003852065.1	SAMN08359165	Microbe sample from Pseudomonas sp. R3-18-08	Pseudomonas sp. R3-18-08 (g-proteobacteria)	wheat rhizosphere
GCF_003852235.1	SAMN08359162	Microbe sample from Pseudomonas sp. R4-35-07	Pseudomonas sp. R4-35-07 (g-proteobacteria)	wheat rhizosphere
GCF_003852255.1	SAMN08359160	Microbe sample from Pseudomonas sp. R1-43-08	Pseudomonas sp. R1-43-08 (g-proteobacteria)	wheat rhizosphere
GCF_003852275.1	SAMN08359161	Microbe sample from Pseudomonas sp. R4-39-08	Pseudomonas sp. R4-39-08 (g-proteobacteria)	wheat rhizosphere
GCF_003852295.1	SAMN08359157	Microbe sample from Pseudomonas sp. R11-23-07	Pseudomonas sp. R11-23-07 (g-proteobacteria)	wheat rhizosphere
GCF_003852335.1	SAMN08359163	Microbe sample from Pseudomonas sp. R2-60-08W	Pseudomonas sp. R2-60-08W (g-proteobacteria)	wheat rhizosphere
GCF_003852355.1	SAMN08359159	Microbe sample from Pseudomonas sp. R2-7-07	Pseudomonas sp. R2-7-07 (g-proteobacteria)	wheat rhizosphere
GCF_014268205.2	SAMN15248362	Microbe sample from Pseudomonas sp. OE 28.3	Pseudomonas sp. OE 28.3 (g-proteobacteria)	Wheat rhizosphere
GCF_014268275.3	SAMN15248358	Microbe sample from Pseudomonas tritici	Pseudomonas tritici (g-proteobacteria)	Wheat rhizosphere
GCF_014268365.1	SAMN15248354	Microbe sample from Pseudomonas paralactis	Pseudomonas paralactis (g-proteobacteria)	Wheat rhizosphere
GCF_014268375.2	SAMN15248353	Microbe sample from Pseudomonas salmasensis	Pseudomonas salmasensis (g-proteobacteria)	Wheat rhizosphere
GCF_014268545.1	SAMN15248343	Microbe sample from Pseudomonas sp. SWRI81	Pseudomonas sp. SWRI81 (g-proteobacteria)	Wheat rhizosphere
GCF_014268655.2	SAMN15248338	Microbe sample from Pseudomonas marvdashtae	Pseudomonas marvdashtae (g-proteobacteria)	Wheat rhizosphere
GCF_014268695.2	SAMN15248336	Microbe sample from Pseudomonas zarinae	Pseudomonas zarinae (g-proteobacteria)	Wheat rhizosphere
GCF_014270125.1	SAMN15248344	Microbe sample from Pseudomonas sp. SWRI99	Pseudomonas sp. SWRI99 (g-proteobacteria)	Wheat rhizosphere
GCF_019139815.1	SAMN19473665	Microbe sample from Pseudomonas asgharzadehiana	Pseudomonas asgharzadehiana (g-proteobacteria)	Wheat rhizosphere
GCF_019141525.1	SAMN19473664	Microbe sample from Pseudomonas alvandae	Pseudomonas alvandae (g-proteobacteria)	Wheat rhizosphere
GCF_013201565.1	SAMN14934319	Microbe sample from Pantoea agglomerans	Pantoea agglomerans (enterobacteria)	wheat leaves showing bacterial leaf streak (BLS) symptoms caused by Xanthomonas translucens
GCF_013201575.1	SAMN14934219	Microbe sample from Pantoea allii	Pantoea allii (enterobacteria)	wheat leaves showing bacterial leaf streak (BLS) symptoms caused by Xanthomonas translucens
GCF_008369925.1	SAMN11972679	Microbe sample from Azospirillum brasilense	Azospirillum brasilense (a-proteobacteria)	wheat field fallow
GCF_017301835.1	SAMN16598361	Microbe sample from Xanthomonas translucens pv. undulosa	Xanthomonas translucens pv. undulosa (g-proteobacteria)	wheat
GCF_000626735.1	SAMN02673383	Microbe sample from Pseudomonas composti	Pseudomonas composti (g-proteobacteria)	wetland sediment
GCF_009856625.1	SAMN13707219	Microbe sample from Aquitalea denitrificans	Aquitalea denitrificans (b-proteobacteria)	wetland
GCF_000783415.1	SAMN03098031	Janthinobacterium lividum strain MTR	Janthinobacterium lividum (b-proteobacteria)	Wet soil samples (mud) from a Drimys winteri forest located in a sector from Cajon del Maipo called El canelo
GCF_007713445.1	SAMN12341707	BSE_4	Pseudomonas sp. RGB (g-proteobacteria)	wet soil next to a mine drainage
GCF_000388115.1	SAMN02471397	Sample from Aeromonas molluscorum 848	Aeromonas molluscorum 848 (g-proteobacteria)	wedge-shells (Donax trunculus)
GCF_009831085.1	SAMN13683804	Microbe sample from Aeromonas caviae	Aeromonas caviae (g-proteobacteria)	Watery diarrhea
GCF_000758345.1	SAMN03067133	Microbe sample from Dickeya fangzhongdai	Dickeya fangzhongdai (enterobacteria)	waterfall
GCF_000759535.1	SAMN03068908	Microbe sample from Pseudomonas cremoricolorata	Pseudomonas cremoricolorata (g-proteobacteria)	Waterfall
GCF_000783255.1	SAMN03113148	Microbe sample from Aeromonas hydrophila	Aeromonas hydrophila (g-proteobacteria)	waterfall
GCF_000786255.1	SAMN03112721	Microbe sample from Pantoea stewartii	Pantoea stewartii (enterobacteria)	waterfall
GCF_000786315.1	SAMN03162034	Microbe sample from Aeromonas hydrophila	Aeromonas hydrophila (g-proteobacteria)	waterfall
GCF_000801085.1	SAMN03220614	Microbe sample from Pantoea rodasii	Pantoea rodasii (enterobacteria)	waterfall
GCF_000803185.1	SAMN03154072	Microbe sample from Aeromonas hydrophila	Aeromonas hydrophila (g-proteobacteria)	waterfall
GCF_000803195.1	SAMN03154071	Microbe sample from Dickeya fangzhongdai	Dickeya fangzhongdai (enterobacteria)	waterfall
GCF_000803215.1	SAMN03154070	Microbe sample from Pectobacterium fontis	Pectobacterium fontis (enterobacteria)	waterfall
GCF_000813765.1	SAMN03257121	Microbe sample from Brevundimonas nasdae	Brevundimonas nasdae (a-proteobacteria)	Waterfall
GCF_001506165.1	SAMN03068907	Microbe sample from Pantoea vagans	Pantoea vagans (enterobacteria)	waterfall
GCF_001756345.1	SAMN05294043	Microbe sample from Aeromonas hydrophila	Aeromonas hydrophila (g-proteobacteria)	waterfall
GCF_001642575.1	SAMN04922374	Microbe sample from Xanthomonas floridensis	Xanthomonas floridensis (g-proteobacteria)	watercress
GCF_001660815.1	SAMN04922375	Microbe sample from Xanthomonas nasturtii	Xanthomonas nasturtii (g-proteobacteria)	watercress
GCF_000317265.1	SAMN02469882	Sample from Chlorogloeopsis fritschii PCC 9212	Chlorogloeopsis fritschii PCC 9212 (cyanobacteria)	water, thermal spring
GCF_000317695.1	SAMN02232008	MIGS Cultured Bacterial/Archaeal sample from Anabaena cylindrica PCC 7122	Anabaena cylindrica PCC 7122 (cyanobacteria)	water, most likely pond
GCF_000317205.1	SAMN02469884	Sample from Fischerella muscicola PCC 7414	Fischerella muscicola PCC 7414 (cyanobacteria)	water, hot spring
GCF_016919065.1	SAMN17615047	Microbe sample from Desulfobulbus rhabdoformis	Desulfobulbus rhabdoformis (d-proteobacteria)	water-oil separation system
GCF_003723955.1	SAMN09747833	Microbe sample from Pannonibacter phragmitetus H1-4	Pannonibacter phragmitetus (a-proteobacteria)	water treatment agents
GCF_000812425.1	SAMN03261526	Microbe sample from Enterobacter roggenkampii	Enterobacter roggenkampii (enterobacteria)	water supply from a pigs farm
GCF_000287215.2	SAMN02472129	Sample from Aeromonas media WS	Aeromonas media WS (g-proteobacteria)	water samples
GCF_001274915.2	SAMN03999407	Microbe sample from Alkalihalobacillus halodurans	Alkalihalobacillus halodurans (firmicutes)	water samples
GCF_001597285.1	SAMN04539664	Pseudomonas alcaligenes NEB 585	Pseudomonas alcaligenes (g-proteobacteria)	water sample Louisiana bayou
GCF_003233845.1	SAMN09378428	Microbe sample from Paenibacillus sambharensis	Paenibacillus sambharensis (firmicutes)	water sample from a haloalkaline Lake
GCF_000363985.1	SAMN02471034	Sample from Pseudoalteromonas agarivorans S816	Pseudoalteromonas agarivorans S816 (g-proteobacteria)	Water sample 10m
GCF_000346755.1	SAMN02469871	Sample from Pseudomonas sp. CBZ-4	Pseudomonas sp. CBZ-4 (g-proteobacteria)	water sample
GCF_000422225.1	SAMN02212350	General Sample for Enterobacter cloacae str. Hanford	Enterobacter ludwigii (enterobacteria)	Water Sample
GCF_002848345.1	SAMN08139260	Microbe sample from Chromobacterium sp. ATCC 53434	Chromobacterium sp. ATCC 53434 (b-proteobacteria)	water sample
GCF_003011945.1	SAMN08032681	Microbe sample from Halomonas sp. ND22Bw	Halomonas sp. ND22Bw (g-proteobacteria)	water sample
GCF_004521985.1	SAMN10720504	Microbe sample from Pseudomonas khazarica	Pseudomonas khazarica (g-proteobacteria)	Water sample
GCF_010906995.1	SAMN09658591	Microbe sample from Rhodopseudomonas sp. WA056	Rhodopseudomonas sp. WA056 (a-proteobacteria)	Water reservoir
GCF_001758625.2	SAMN04320687	Microbe sample from Janthinobacterium sp. HH102	Janthinobacterium sp. HH102 (b-proteobacteria)	water rainwater-tap Botanic Garden Hamburg
GCF_001758715.1	SAMN04320689	Microbe sample from Janthinobacterium sp. HH104	Janthinobacterium sp. HH104 (b-proteobacteria)	water rainwater-tap Botanic Garden Hamburg
GCF_001758725.1	SAMN04320690	Microbe sample from Janthinobacterium sp. HH106	Janthinobacterium sp. HH106 (b-proteobacteria)	water rainwater-tap Botanic Garden Hamburg
GCF_002943465.1	SAMN08457696	Rhodoferax isolated from freshwater karst habitat	Rhodoferax sp. TS-BS-61-7 (b-proteobacteria)	water pool in the karst cave
GCF_013372065.1	SAMN14299307	Microbe sample from Janthinobacterium lividum	Janthinobacterium lividum (b-proteobacteria)	water pond
GCF_008973715.1	SAMN12859419	Microbe sample from Nitrincola schmidtii	Nitrincola schmidtii (g-proteobacteria)	water of soda pans
GCF_008973755.1	SAMN12859421	Microbe sample from Nitrincola alkalilacustris	Nitrincola alkalilacustris (g-proteobacteria)	water of soda pans
GCF_000513715.1	SAMN02597455	Sample from Salinivibrio socompensis S35	Salinivibrio socompensis S35 (g-proteobacteria)	water of Socompa Lake
GCF_001938575.1	SAMN04903162	Microbe sample from Pseudoalteromonas sp. PAB 2.2	Pseudoalteromonas sp. PAB 2.2 (g-proteobacteria)	water near coral reefs
GCF_002850035.1	SAMN06052353	Microbe sample from Liquorilactobacillus hordei	Liquorilactobacillus hordei (firmicutes)	water kefir
GCF_000259195.1	SAMN02472130	Sample from Pseudomonas donghuensis	Pseudomonas donghuensis (g-proteobacteria)	water from the East Lake of Wuhan
GCF_004353225.1	SAMN11099592	Genome of Marinobacter sp. JH2	Marinobacter sp. JH2 (g-proteobacteria)	Water from the baltic sea
GCF_014284125.1	SAMN15732464	a novel species isolated from a subtropical stream in China	Undibacterium umbellatum (b-proteobacteria)	water from subtropical river stream
GCF_014284235.1	SAMN15732458	a novel species isolated from a subtropical stream in China	Undibacterium curvum (b-proteobacteria)	water from subtropical river stream
GCF_014284365.1	SAMN15732455	a novel species isolated from a subtropical stream in China	Undibacterium rugosum (b-proteobacteria)	water from subtropical river stream
GCF_003590795.1	SAMN10055687	Azospirillum sp. K2W22B-5	Azospirillum cavernae (a-proteobacteria)	water from karst cave
GCF_001941525.1	SAMN03069110	Marinitoga sp. 1137 genome sequence	Marinitoga sp. 1137 (bacteria)	water from hydrothermal vent
GCF_013363245.1	SAMN03483422	Marinitoga sp. strain 1135	Marinitoga sp. 1135 (bacteria)	water from hydrothermal vent
GCF_021342015.1	SAMN24323365	Microbe sample from Massilia sp. P8910	Massilia sp. P8910 (b-proteobacteria)	Water from glacial stream
GCF_000812485.1	SAMN03261527	Microbe sample from Chromobacterium violaceum	Chromobacterium violaceum (b-proteobacteria)	Water from farm
GCF_014145805.1	SAMN15698554	Microbe sample from Stenotrophomonas sp. K32	Stenotrophomonas sp. K32 (g-proteobacteria)	water from Erhai Lake
GCF_019584245.1	SAMN11855583	Microbe sample from Enterobacter roggenkampii	Enterobacter roggenkampii (enterobacteria)	water from electronic waste dumpsite
GCF_019584395.1	SAMN11855580	Microbe sample from Atlantibacter hermannii	Atlantibacter hermannii (enterobacteria)	water from electronic waste dumpsite
GCF_019584475.1	SAMN11855575	Microbe sample from Enterobacter roggenkampii	Enterobacter roggenkampii (enterobacteria)	water from electronic waste dumpsite
GCF_019584525.1	SAMN11855573	Microbe sample from Enterobacter sp. EC_50	Enterobacter sp. EC_50 (enterobacteria)	water from electronic waste dumpsite
GCF_001956095.1	SAMN05929616	Microbe sample from Paenibacillus sp. FSL H8-0548	Paenibacillus sp. FSL H8-0548 (firmicutes)	water from dairy farm
GCF_009874545.1	SAMN12993430	Vibrio sp. type strain CAIM 722T	Vibrio sp. CAIM 722 (g-proteobacteria)	water from a shrimp pond
GCF_001559595.1	SAMN04296881	Enterovibrio coralii type strain CAIM 912T	Enterovibrio coralii (g-proteobacteria)	Water extract of bleached Merulina ampliata
GCF_004912165.1	SAMN11458668	Microbe sample from Rhizobium ipomoeae	Rhizobium ipomoeae (a-proteobacteria)	water convolvulus field
GCF_000455705.1	SAMN02471817	Sample from Pseudomonas aeruginosa WC55	Pseudomonas aeruginosa WC55 (g-proteobacteria)	water column
GCF_009904585.1	SAMN06251438	P46_P4S1P180	Photobacterium halotolerans (g-proteobacteria)	water column
GCF_009904625.1	SAMN06251437	P45_P2S44P127	Photobacterium halotolerans (g-proteobacteria)	water column
GCF_009904675.1	SAMN06251436	P44_P4S2P179	Photobacterium halotolerans (g-proteobacteria)	water column
GCF_009904835.1	SAMN06251426	V33_P6A3T137	Vibrio sp. V33_P6A3T137 (g-proteobacteria)	water column
GCF_009904895.1	SAMN06251424	V31_P5A7T61	Vibrio sp. V31_P5A7T61 (g-proteobacteria)	water column
GCF_014237835.1	SAMN15763463	Microbe sample from Rhizobium sp. AQ_MP	Rhizobium sp. AQ_MP (a-proteobacteria)	water body
GCF_015689335.1	SAMN16742693	Microbe sample from Massilia sp.	Massilia sp. CCM 8941 (b-proteobacteria)	water (brook)
GCF_016461825.1	SAMN15834236	Microbe sample from Rugamonas sp.	Rugamonas sp. CCM 8940 (b-proteobacteria)	water (brook)
GCF_000332455.1	SAMN02436568	Generic sample from Leptospira vanthielii serovar Holland str. Waz Holland = ATCC 700522	Leptospira vanthielii serovar Holland str. Waz Holland = ATCC 700522 (bacteria)	water
GCF_000409325.1	SAMN02952930	Sample from Cronobacter universalis NCTC 9529	Cronobacter universalis NCTC 9529 (enterobacteria)	water
GCF_000468495.1	SAMN02603429	Sample from Megalodesulfovibrio gigas DSM 1382 = ATCC 19364	Megalodesulfovibrio gigas DSM 1382 = ATCC 19364 (d-proteobacteria)	water
GCF_000714515.1	SAMN02740985	Microbe sample from Pseudomonas aeruginosa PAO1H2O	Pseudomonas aeruginosa PAO1H2O (g-proteobacteria)	water
GCF_000725445.1	SAMN02799455	MIGS Cultured Bacterial/Archaeal sample from Pseudomonas sp. AAC	Pseudomonas sp. AAC (g-proteobacteria)	water
GCF_000813415.1	SAMN03263584	Microbe sample from Plesiomonas shigelloides	Plesiomonas shigelloides (enterobacteria)	water
GCF_000948175.1	SAMN03025778	Microbe sample Bacillus alveayuensis 24KAM51	Bacillus alveayuensis (firmicutes)	water
GCF_001886455.1	SAMN05991969	Microbe sample from Alteromonas mediterranea	Alteromonas mediterranea (g-proteobacteria)	water
GCF_001953635.1	SAMN05630991	Microbe sample from Alteromonas Abrolhosensis	Alteromonas abrolhosensis (g-proteobacteria)	water
GCF_002189545.2	SAMN06678536	Pathogen: environmental/food/other sample from Stenotrophomonas maltophilia	Stenotrophomonas maltophilia (g-proteobacteria)	water
GCF_002735765.1	SAMN02839583	MIGS Cultured Bacterial/Archaeal sample from Janthinobacterium sp. BJB304	Janthinobacterium sp. BJB304 (b-proteobacteria)	water
GCF_002753995.1	SAMN07837279	Pseudomonas sp.HLS-6	Pseudomonas sp. HLS-6 (g-proteobacteria)	water
GCF_003053335.1	SAMN08887215	Microbe sample from Pseudomonas putida	Pseudomonas putida (g-proteobacteria)	water
GCF_003053385.1	SAMN08887231	Microbe sample from Pseudomonas putida	Pseudomonas putida (g-proteobacteria)	water
GCF_003355495.1	SAMN09726256	Crenobacter sp. K1W11S-77	Crenobacter cavernae (b-proteobacteria)	water
GCF_003443655.1	SAMN09925536	Microbe sample from Nostoc sphaeroides	Nostoc sphaeroides (cyanobacteria)	water
GCF_003849745.1	SAMN10457757	Aeromonas caviae	Aeromonas caviae (g-proteobacteria)	water
GCF_003940765.1	SAMN10521483	Pathogen: environmental/food/other sample from Enterobacter asburiae	Enterobacter asburiae (enterobacteria)	water
GCF_004005935.1	SAMN10685071	Microbe sample from Neptunomonas marina	Neptunomonas marina (g-proteobacteria)	water
GCF_004024005.1	SAMN09289761	Microbe sample from Enterobacter cloacae	Enterobacter cloacae (enterobacteria)	water
GCF_004024185.1	SAMN09289748	Microbe sample from Aeromonas caviae	Aeromonas caviae (g-proteobacteria)	water
GCF_004024195.1	SAMN09289749	Microbe sample from Aeromonas caviae	Aeromonas caviae (g-proteobacteria)	water
GCF_004024325.1	SAMN09289741	Microbe sample from Aeromonas caviae	Aeromonas caviae (g-proteobacteria)	water
GCF_004024405.1	SAMN09289737	Microbe sample from Citrobacter freundii	Citrobacter freundii (enterobacteria)	water
GCF_004024425.1	SAMN09289763	Microbe sample from Enterobacter cloacae	Enterobacter cloacae (enterobacteria)	water
GCF_004024455.1	SAMN09289762	Microbe sample from Enterobacter cloacae	Enterobacter cloacae (enterobacteria)	water
GCF_004024495.1	SAMN09289756	Microbe sample from Aeromonas caviae	Aeromonas caviae (g-proteobacteria)	water
GCF_004118375.1	SAMN10780907	Microbe sample from Oleiharenicola lentus	Oleiharenicola lentus (verrucomicrobia)	water
GCF_004126455.1	SAMN09288744	Microbe sample from Enterobacter cloacae	Enterobacter cloacae (enterobacteria)	water
GCF_004310865.1	SAMN10979390	Microbe sample from Aquabacterium lacunae	Aquabacterium lacunae (b-proteobacteria)	water
GCF_004379315.1	SAMN08934175	Microbe sample for Pseudomonas sp. from Xiamen Bay, China	Pseudomonas sp. SXM-1 (g-proteobacteria)	water
GCF_004402015.1	SAMN11152767	Microbe sample from Filobacillus milosensis	Filobacillus milosensis (firmicutes)	water
GCF_004769195.1	SAMN10316445	Microbe sample from Leptospira fletcheri	Leptospira fletcheri (bacteria)	water
GCF_004769405.1	SAMN10316446	Microbe sample from Leptospira selangorensis	Leptospira selangorensis (bacteria)	water
GCF_004769795.1	SAMN10316388	Microbe sample from Leptospira levettii	Leptospira levettii (bacteria)	water
GCF_004769805.1	SAMN10316377	Microbe sample from Leptospira levettii	Leptospira levettii (bacteria)	water
GCF_004769835.1	SAMN10316386	Microbe sample from Leptospira biflexa	Leptospira biflexa (bacteria)	water
GCF_004770015.1	SAMN10316404	Microbe sample from Leptospira levettii	Leptospira levettii (bacteria)	water
GCF_004770275.1	SAMN10316390	Microbe sample from Leptospira meyeri	Leptospira meyeri (bacteria)	water
GCF_004770325.1	SAMN10316384	Microbe sample from Leptospira biflexa	Leptospira biflexa (bacteria)	water
GCF_004770365.1	SAMN10316381	Microbe sample from Leptospira vanthielii	Leptospira vanthielii (bacteria)	water
GCF_004770375.1	SAMN10316387	Microbe sample from Leptospira levettii	Leptospira levettii (bacteria)	water
GCF_004770415.1	SAMN10316380	Microbe sample from Leptospira adleri	Leptospira adleri (bacteria)	water
GCF_004770445.1	SAMN10316375	Microbe sample from Leptospira bouyouniensis	Leptospira bouyouniensis (bacteria)	water
GCF_004770455.1	SAMN10316371	Microbe sample from Leptospira licerasiae	Leptospira licerasiae (bacteria)	water
GCF_004770475.1	SAMN10316376	Microbe sample from Leptospira mtsangambouensis	Leptospira mtsangambouensis (bacteria)	water
GCF_004770515.1	SAMN10316369	Microbe sample from Leptospira yasudae	Leptospira yasudae (bacteria)	water
GCF_004770615.1	SAMN10316447	Microbe sample from Leptospira langatensis	Leptospira langatensis (bacteria)	water
GCF_004770705.1	SAMN10316411	Microbe sample from Leptospira wolffii	Leptospira wolffii (bacteria)	water
GCF_004770835.1	SAMN10316392	Microbe sample from Leptospira selangorensis	Leptospira selangorensis (bacteria)	water
GCF_004770895.1	SAMN10316368	Microbe sample from Leptospira dzoumogneensis	Leptospira dzoumogneensis (bacteria)	water
GCF_004770915.1	SAMN10316389	Microbe sample from Leptospira levettii	Leptospira levettii (bacteria)	water
GCF_004770925.1	SAMN10316379	Microbe sample from Leptospira meyeri	Leptospira meyeri (bacteria)	water
GCF_004770995.1	SAMN10316364	Microbe sample from Leptospira idonii	Leptospira idonii (bacteria)	water
GCF_004771255.1	SAMN10316373	Microbe sample from Leptospira levettii	Leptospira levettii (bacteria)	water
GCF_008802295.1	SAMN12777809	Pathogen: environmental/food/other sample from Aeromonas caviae	Aeromonas caviae (g-proteobacteria)	water
GCF_008802305.1	SAMN12777764	Pathogen: environmental/food/other sample from Aeromonas veronii	Aeromonas veronii (g-proteobacteria)	water
GCF_009763245.1	SAMN13268013	Microbe sample from Pseudomonas	Pseudomonas xionganensis (g-proteobacteria)	water
GCF_009831765.1	SAMN13558552	Microbe sample from Neisseriaceae gen. nov. sp.	Craterilacuibacter sinensis (b-proteobacteria)	water
GCF_009938345.1	SAMN10274150	Pathogen: environmental/food/other sample from Cronobacter turicensis	Cronobacter turicensis (enterobacteria)	water
GCF_009938585.1	SAMN10273238	Pathogen: environmental/food/other sample from Cronobacter sakazakii	Cronobacter sakazakii (enterobacteria)	water
GCF_009938655.1	SAMN10273227	Pathogen: environmental/food/other sample from Cronobacter malonaticus	Cronobacter malonaticus (enterobacteria)	water
GCF_010974815.1	SAMN14091307	Microbe sample from Aeromonas rivipollensis	Aeromonas rivipollensis (g-proteobacteria)	water
GCF_010974825.1	SAMN14091306	Microbe sample from Aeromonas rivipollensis	Aeromonas rivipollensis (g-proteobacteria)	water
GCF_010974915.1	SAMN14091305	Microbe sample from Aeromonas rivipollensis	Aeromonas rivipollensis (g-proteobacteria)	water
GCF_011682145.1	SAMN12726912	Microbe sample from Massilia mucilaginosa	Massilia mucilaginosa (Massilia sp. III)	water
GCF_011682175.1	SAMN12726911	Microbe sample from Massilia frigida	Massilia frigida (Massilia sp. IV)	water
GCF_012985945.1	SAMN14381962	Microbe sample from Pseudomonas proteolytica	Pseudomonas proteolytica (g-proteobacteria)	water
GCF_016771015.1	SAMN17050130	Microbe sample from Enterobacter asburiae	Enterobacter asburiae (enterobacteria)	water
GCF_016771035.1	SAMN17050128	Microbe sample from Enterobacter asburiae	Enterobacter asburiae (enterobacteria)	water
GCF_016771675.1	SAMN16926478	Microbe sample from Enterobacter asburiae	Enterobacter asburiae (enterobacteria)	water
GCF_016771835.1	SAMN17050129	Microbe sample from Enterobacter asburiae	Enterobacter asburiae (enterobacteria)	water
GCF_016894305.1	SAMN17734265	Microbe sample from Citrobacter sp. B72	Citrobacter sp. B72 (enterobacteria)	water
GCF_016918735.1	SAMN17767093	Microbe sample from Leptospira abararensis	Leptospira abararensis (bacteria)	water
GCF_016918785.1	SAMN17767091	Microbe sample from Leptospira ainazelensis	Leptospira ainazelensis (bacteria)	water
GCF_016919165.1	SAMN17767092	Microbe sample from Leptospira chreensis	Leptospira chreensis (bacteria)	water
GCF_016949085.1	SAMN15660286	Microbe sample from Pectobacterium aquaticum	Pectobacterium aquaticum (enterobacteria)	water
GCF_016949155.1	SAMN15660285	Microbe sample from Pectobacterium brasiliense	Pectobacterium brasiliense (enterobacteria)	water
GCF_018760785.1	SAMN19357986	Microbe sample from Rhizobium sp. CSW-27	Rhizobium sp. CSW-27 (a-proteobacteria)	water
GCF_020535245.1	SAMN19460183	Microbe sample from Asticcacaulis sp.	Asticcacaulis sp. AND118 (a-proteobacteria)	water
GCF_003046225.1	SAMN08848070	MIGS Cultured Bacterial/Archaeal sample from Enterobacter cloacae	Enterobacter cloacae (enterobacteria)	Wastewater urban river with its source beginning on the industrial district
GCF_000310125.2	SAMN02470722	Sample from Thauera sp. 27	Thauera sp. 27 (b-proteobacteria)	wastewater treatment reactor
GCF_000310145.2	SAMN02470719	Sample from Thauera sp. 28	Thauera sp. 28 (b-proteobacteria)	wastewater treatment reactor
GCF_003344485.1	SAMN04225614	Microbe sample from Aeromonas sp. ARM81	Aeromonas sp. ARM81 (g-proteobacteria)	wastewater treatment plant
GCF_004138105.1	SAMN10577372	Microbe sample from Clostridiales sp	Xylanivirga thermophila (firmicutes)	wastewater treatment plant
GCF_006246555.1	SAMN07312744	Microbe sample from Aeromonas veronii	Aeromonas veronii (g-proteobacteria)	wastewater treatment plant
GCF_007049925.1	SAMN10699554	ALS1131	Pseudomonas sp. ALS1131 (g-proteobacteria)	wastewater treatment facilities
GCF_000512275.1	SAMN02471806	Sample from Pseudomonas moraviensis R28-S	Pseudomonas moraviensis R28-S (g-proteobacteria)	wastewater treatment
GCF_013615235.1	SAMN15148757	Enterobacter isolate RHBSTW-00975 cultured from WTP influent sample	Enterobacter sp. RHBSTW-00975 (enterobacteria)	Wastewater influent sample
GCF_013635755.1	SAMN15148444	Enterobacter isolate RHBSTW-00002 cultured from WTP influent sample	Enterobacter roggenkampii (enterobacteria)	Wastewater influent sample
GCF_013742615.1	SAMN15148567	Enterobacter isolate RHBSTW-00309 cultured from WTP influent sample	Enterobacter roggenkampii (enterobacteria)	Wastewater influent sample
GCF_013748855.1	SAMN15148618	Citrobacter isolate RHBSTW-00449 cultured from WTP influent sample	Citrobacter freundii (enterobacteria)	Wastewater influent sample
GCF_013784425.1	SAMN15148645	Enterobacter isolate RHBSTW-00516 cultured from WTP influent sample	Enterobacter asburiae (enterobacteria)	Wastewater influent sample
GCF_014101255.1	SAMN15148594	Enterobacter isolate RHBSTW-00367 cultured from WTP influent sample	Enterobacter roggenkampii (enterobacteria)	Wastewater influent sample
GCF_014103115.1	SAMN15148735	Enterobacter isolate RHBSTW-00901 cultured from WTP influent sample	Enterobacter sp. RHBSTW-00901 (enterobacteria)	Wastewater influent sample
GCF_014103775.1	SAMN15148541	Enterobacter isolate RHBSTW-00209 cultured from WTP influent sample	Enterobacter asburiae (enterobacteria)	Wastewater influent sample
GCF_001017815.1	SAMN02800876	Microbe sample from Pseudomonas brassicacearum	Pseudomonas brassicacearum (g-proteobacteria)	wastewater from Lanzhou reach of the Yellow River
GCF_000226255.1	SAMN02471586	Sample from Desulfovibrio sp. A2	Desulfovibrio sp. A2 (d-proteobacteria)	wastewater effluents of a zinc-smelter in the Urals
GCF_013733395.1	SAMN15148685	Enterobacter isolate RHBSTW-00695 cultured from WTP effluent sample	Enterobacter roggenkampii (enterobacteria)	Wastewater effluent sample
GCF_013781965.1	SAMN15148768	Citrobacter isolate RHBSTW-01016 cultured from WTP effluent sample	Citrobacter freundii (enterobacteria)	Wastewater effluent sample
GCF_013782005.1	SAMN15148766	Enterobacter isolate RHBSTW-01009 cultured from WTP effluent sample	Enterobacter asburiae (enterobacteria)	Wastewater effluent sample
GCF_004309735.1	SAMN10320870	Microbe sample from Desulfovibrio legallis sp. nov	Desulfovibrio legallii (d-proteobacteria)	wastewater digestor
GCF_003006435.1	SAMN08643285	Microbe sample from Stenotrophomonas maltophilia	Stenotrophomonas maltophilia (g-proteobacteria)	wastewater
GCF_003205835.1	SAMN09355365	Microbe sample from Stenotrophomonas maltophilia	Stenotrophomonas maltophilia (g-proteobacteria)	wastewater
GCF_003569785.1	SAMN09907910	Microbe sample from Leucobacter sp. wl10	Leucobacter sp. wl10 (high GC Gram+)	wastewater
GCF_008271365.1	SAMN12640234	Microbe sample from Microbacterium sp. 1S1	Microbacterium sp. 1S1 (high GC Gram+)	wastewater
GCF_011067225.1	SAMN14209924	Microbe sample from Stenotrophomonas lactitubi	Stenotrophomonas maltophilia (g-proteobacteria)	wastewater
GCF_014211895.1	SAMN15719241	Pathogen: environmental/food/other sample from Pseudoxanthomonas mexicana	Pseudoxanthomonas mexicana (g-proteobacteria)	wastewater
GCF_014397415.1	SAMN15904586	Pathogen: environmental/food/other sample from Pseudoxanthomonas mexicana	Pseudoxanthomonas mexicana (g-proteobacteria)	wastewater
GCF_015208355.1	SAMN14219493	Pathogen: environmental/food/other sample from Enterobacter kobei	Enterobacter kobei (enterobacteria)	wastewater
GCF_015208395.1	SAMN14219490	Pathogen: environmental/food/other sample from Enterobacter asburiae	Enterobacter asburiae (enterobacteria)	wastewater
GCF_016406005.1	SAMN16411057	Microbe sample from Pseudomonas veronii	Pseudomonas veronii (g-proteobacteria)	wastewater
GCF_020804205.1	SAMN12616996	Microbe sample from Methanosarcina sp. DH1	Methanosarcina sp. DH1 (euryarchaeotes)	wastewater
GCF_014656565.1	SAMN16077659	Microbe sample from Pseudomonas asiatica	Pseudomonas asiatica (g-proteobacteria)	Waste Water Treatment Plant
GCF_013168745.1	SAMN14766562	Microbe sample from Aeromonas sp. TW 6	Aeromonas sp. TW 6 (g-proteobacteria)	waste water from municipal WWTP
GCF_000294445.2	SAMN02471870	Sample from Pseudomonas putida LS46	Pseudomonas putida LS46 (g-proteobacteria)	waste water
GCF_002941105.1	SAMN08560525	Microbe sample from Pseudomonas oleovorans	Pseudomonas oleovorans (g-proteobacteria)	Waste water
GCF_003935325.1	SAMN10249208	Microbe sample from Stenotrophomonas maltophilia	Stenotrophomonas maltophilia (g-proteobacteria)	washroom sink in hospital intensive care unit
GCF_003935335.1	SAMN10249221	Microbe sample from Stenotrophomonas maltophilia	Stenotrophomonas maltophilia (g-proteobacteria)	washroom sink in hospital intensive care unit
GCF_003935345.1	SAMN10249167	Microbe sample from Pseudomonas xanthomarina	Pseudomonas xanthomarina (g-proteobacteria)	washroom sink in hospital intensive care unit
GCF_003935455.1	SAMN10249161	Microbe sample from Pseudomonas sp. o96-267	Pseudomonas sp. o96-267 (g-proteobacteria)	washroom sink in hospital intensive care unit
GCF_003935465.1	SAMN10249218	Microbe sample from Pseudomonas sp. o96-267	Pseudomonas sp. o96-267 (g-proteobacteria)	washroom sink in hospital intensive care unit
GCF_003935525.1	SAMN10249202	Microbe sample from Pseudomonas saudiphocaensis	Pseudomonas saudiphocaensis (g-proteobacteria)	washroom sink in hospital intensive care unit
GCF_003935615.1	SAMN10249185	Microbe sample from Stenotrophomonas maltophilia	Stenotrophomonas maltophilia (g-proteobacteria)	washroom sink in hospital intensive care unit
GCF_003935965.1	SAMN10249168	Microbe sample from Pseudomonas stutzeri	Pseudomonas stutzeri (g-proteobacteria)	washroom sink in hospital intensive care unit
GCF_003936075.1	SAMN10249188	Microbe sample from Pseudomonas stutzeri	Pseudomonas stutzeri (g-proteobacteria)	washroom sink in hospital intensive care unit
GCF_003936645.1	SAMN10249164	Microbe sample from Pseudomonas sp. p106	Pseudomonas sp. p106 (g-proteobacteria)	washroom sink in hospital intensive care unit
GCF_003936805.1	SAMN10249223	Microbe sample from Pseudomonas moraviensis	Pseudomonas moraviensis (g-proteobacteria)	washroom sink in hospital intensive care unit
GCF_003940565.1	SAMN10249180	Microbe sample from Pseudomonas fluorescens	Pseudomonas fluorescens (g-proteobacteria)	washroom sink in hospital intensive care unit
GCF_001264285.1	SAMN03897569	Xant2	Xanthomonas arboricola (g-proteobacteria)	walnut tree
GCF_001264395.1	SAMN03897582	XantQ35.3	Pantoea sp. CFSAN033090 (enterobacteria)	walnut tree
GCF_002891515.1	SAMN04554947	Microbe sample from Pseudomonas asplenii	Pseudomonas asplenii (g-proteobacteria)	vines of asymptomatic plants
GCF_004519345.1	SAMN10923143	MIGS Cultured Bacterial/Archaeal sample from Pseudomonas sp. JMN1	Pseudomonas sp. JMN1 (g-proteobacteria)	vine
GCF_017051935.1	SAMN16866623	Pathogen: environmental/food/other sample from Pantoea stewartii subsp. indologenes	Pantoea stewartii subsp. indologenes (enterobacteria)	Vidalia onion field
GCF_017051945.1	SAMN16866624	Pathogen: environmental/food/other sample from Pantoea stewartii subsp. indologenes	Pantoea stewartii subsp. indologenes (enterobacteria)	Vidalia onion field
GCF_017051975.1	SAMN16866621	Pathogen: environmental/food/other sample from Pantoea stewartii subsp. indologenes	Pantoea stewartii subsp. indologenes (enterobacteria)	Vidalia onion field
GCF_017052095.1	SAMN16866619	Pathogen: environmental/food/other sample from Pantoea stewartii subsp. indologenes	Pantoea stewartii subsp. indologenes (enterobacteria)	Vidalia onion field
GCF_017052175.1	SAMN16866618	Pathogen: environmental/food/other sample from Pantoea stewartii subsp. indologenes	Pantoea stewartii subsp. indologenes (enterobacteria)	Vidalia onion field
GCF_017052375.1	SAMN16866615	Pathogen: environmental/food/other sample from Pantoea stewartii subsp. indologenes	Pantoea stewartii subsp. indologenes (enterobacteria)	Vidalia onion field
GCF_019807975.1	SAMN15048632	Microbe sample from Stenotrophomonas maltophilia	Stenotrophomonas maltophilia (g-proteobacteria)	vermicompost of cattle manure
GCF_002918505.1	SAMN08395893	Pathogen: environmental/food/other sample from Citrobacter freundii	Citrobacter freundii (enterobacteria)	vegetables
GCF_002918935.1	SAMN08395894	Pathogen: environmental/food/other sample from Citrobacter amalonaticus	Citrobacter amalonaticus (enterobacteria)	vegetables
GCF_003313015.1	SAMN09580377	Pathogen: environmental/food/other sample from Pantoea sp. 3_1284	Pantoea sp. 3_1284 (enterobacteria)	Vegetable soup
GCF_000465555.2	SAMN02469686	Sample from Pantoea dispersa EGD-AAK13	Pantoea dispersa EGD-AAK13 (enterobacteria)	vegetable market soil
GCF_001653615.1	SAMN04497997	Pathogen: environmental/food/other sample from Pseudomonas putida	Pseudomonas putida (g-proteobacteria)	vegetable
GCF_002843195.1	SAMN08148594	Microbe sample from Citrobacter portucalensis	Citrobacter portucalensis (enterobacteria)	vegetable
GCF_019969945.1	SAMN20394468	Microbe sample from Pseudomonas atacamensis	Pseudomonas atacamensis (g-proteobacteria)	vegetable
GCF_019969965.1	SAMN20394466	Microbe sample from Pantoea agglomerans	Pantoea agglomerans (enterobacteria)	vegetable
GCF_019969975.1	SAMN20394467	Microbe sample from Pantoea sp. OVA07A	Pantoea sp. OVA07A (enterobacteria)	vegetable
GCF_004102695.1	SAMN06461232	Halophilic bacteria Chromohalobacter salexigens	Chromohalobacter salexigens (g-proteobacteria)	vaporized water salt crystal
GCF_005222805.1	SAMN11431101	Microbe sample from Devosia sp. FKR38	Devosia sp. FKR38 (a-proteobacteria)	Vallisneria natans rhizosphere
GCF_005222845.1	SAMN11430876	Microbe sample from Rhizobium sp. FY34	Rhizobium sp. FY34 (a-proteobacteria)	Vallisneria natans phyllosphere
GCF_005222915.1	SAMN11430869	Microbe sample from Rhizobium sp.	Rhizobium sp. FKL33 (a-proteobacteria)	Vallisneria natans phyllosphere
GCF_001811625.1	SAMN04477626	Sample from Globicatella sp. HMSC072A10	Globicatella sp. HMSC072A10 (firmicutes)	vaginal/rectal
GCF_001693775.2	SAMN05363827	Criibacterium bergeronii CCRI-22567 clinical isolate	Criibacterium bergeronii (firmicutes)	Vagina
GCF_003609635.1	SAMN05504968	Microbe sample from Lacrimispora algidixylanolytica	Lacrimispora algidixylanolytica (firmicutes)	vacuum-packed lamb
GCF_009295545.1	SAMN11268904	Clostridium estertheticum	Clostridium estertheticum (firmicutes)	Vacuum-packaged pork
GCF_013093435.1	SAMN14843675	Microbe sample from Clostridium estertheticum	Clostridium estertheticum (firmicutes)	Vacuum packed lamb meat imported from New Zealand to Switzerland
GCF_001877035.1	SAMN04958870	Microbe sample from Clostridium estertheticum subsp. estertheticum	Clostridium estertheticum subsp. estertheticum (firmicutes)	vacuum packed beef
GCF_004089895.1	SAMN10739544	Microbe sample from Kosakonia cowanii	Kosakonia cowanii (enterobacteria)	Uruguay
GCF_007644045.2	SAMN12179581	Vogesella urethralis sp. SQ023 Genome sequencing and assembly	Vogesella urethralis (b-proteobacteria)	urine specimen
GCF_000342325.1	SAMN02469850	Sample from Citrobacter freundii GTC 09479	Citrobacter freundii GTC 09479 (enterobacteria)	urine
GCF_000534155.1	SAMN02356619	Generic sample from Enterobacter cloacae UCI 39	Enterobacter roggenkampii UCI 39 (enterobacteria)	urine
GCF_000931465.1	SAMN03316900	Pseudomonas MRSN12121: clinical isolate carrying the blaVIM-2 gene	Pseudomonas sp. MRSN12121 (g-proteobacteria)	urine
GCF_001525055.1	SAMN04430996	Sample of Enterobacter asburiae SMART_1470	Enterobacter asburiae (enterobacteria)	urine
GCF_001559075.2	SAMN03996265	Pathogen: clinical or host-associated sample from Citrobacter amalonaticus	Citrobacter amalonaticus (enterobacteria)	urine
GCF_001750225.1	SAMN04966046	Microbe sample from Pseudomonas aeruginosa	Pseudomonas aeruginosa (g-proteobacteria)	urine
GCF_002150035.1	SAMN06855518	Microbe sample from Leptospira venezuelensis	Leptospira venezuelensis (bacteria)	urine
GCF_002215605.1	SAMN07196160	Pathogen: clinical or host-associated sample from Citrobacter portucalensis	Citrobacter portucalensis (enterobacteria)	urine
GCF_004793415.1	SAMN11289620	Microbe sample from Stenotrophomonas maltophilia	Stenotrophomonas maltophilia (g-proteobacteria)	urine
GCF_006120765.1	SAMN11289619	Microbe sample from Stenotrophomonas maltophilia	Stenotrophomonas maltophilia (g-proteobacteria)	urine
GCF_012102335.1	SAMN14470509	Microbe sample from Enterobacter asburiae	Enterobacter asburiae (enterobacteria)	urine
GCF_012102435.1	SAMN14470507	Microbe sample from Aeromonas caviae	Aeromonas caviae (g-proteobacteria)	urine
GCF_013305625.1	SAMN13107355	Pathogen: clinical or host-associated sample from Pseudomonas putida	Pseudomonas putida (g-proteobacteria)	urine
GCF_016009075.1	SAMN11285233	Pathogen: clinical or host-associated sample from Pseudomonas juntendi	Pseudomonas juntendi (g-proteobacteria)	urine
GCF_016500865.1	SAMN16340017	Pathogen: clinical or host-associated sample from Citrobacter freundii	Citrobacter freundii (enterobacteria)	urine
GCF_017838025.1	SAMN17860412	Microbe sample from Stenotrophomonas maltophilia	Stenotrophomonas maltophilia (g-proteobacteria)	urine
GCF_018066505.1	SAMN18511098	Microbe sample from Enterobacter ludwigii	Enterobacter ludwigii (enterobacteria)	urine
GCF_018107715.1	SAMN11513635	414C2013.fasta	Citrobacter freundii (enterobacteria)	urine
GCF_018474655.1	SAMN16534615	Microbe sample from Morganella morganii subsp. morganii	Morganella morganii subsp. morganii (enterobacteria)	urine
GCF_018966665.1	SAMN19672399	Microbe sample from Enterobacter sichuanensis	Enterobacter sichuanensis (enterobacteria)	urine
GCF_019351715.1	SAMN17928637	Pathogen: clinical or host-associated sample from Enterobacter roggenkampii	Enterobacter roggenkampii (enterobacteria)	urine
GCF_019364615.1	SAMN14889916	Pathogen: clinical or host-associated sample from Pseudomonas aeruginosa	Pseudomonas aeruginosa (g-proteobacteria)	urine
GCF_015317325.1	SAMN14776850	Pathogen: clinical or host-associated sample from Pseudomonas aeruginosa	Pseudomonas aeruginosa (g-proteobacteria)	Urinary tract infection
GCF_011463635.1	SAMN11357407	Pathogen: clinical or host-associated sample from Enterobacter ludwigii	Enterobacter ludwigii (enterobacteria)	Urinary Tract Catheters
GCF_018119385.1	SAMN18620657	MIGS Cultured Bacterial/Archaeal sample from Massilia sp. AB1	Massilia sp. AB1 (b-proteobacteria)	Urban topsoil
GCF_018119395.1	SAMN18649851	MIGS Cultured Bacterial/Archaeal sample from Massilia sp. ZL223	Massilia sp. ZL223 (b-proteobacteria)	Urban topsoil
GCF_018119405.1	SAMN18649827	MIGS Cultured Bacterial/Archaeal sample from Massilia sp. ST3	Massilia sp. ST3 (b-proteobacteria)	Urban topsoil
GCF_022014815.1	SAMN25390723	Microbe sample from Lysinibacillus sp. ACHW1.5	Lysinibacillus sp. ACHW1.5 (firmicutes)	Urban soil
GCF_020804225.1	SAMN12616828	Microbe sample from Methanosarcina sp. DH2	Methanosarcina sp. DH2 (euryarchaeotes)	uranium contaminated subsurface sediments from subsurface aquifer
GCF_021378965.1	SAMN23829263	MIGS Cultured Bacterial/Archaeal sample from Pseudomonas sp. LF19	Pseudomonas sp. LF19 (g-proteobacteria)	Upturned soil from a suburban backyard
GCF_900454465.1	SAMEA4412710	NCTC13350	Pannonibacter phragmitetus (a-proteobacteria)	Uprooted Reed Ribosomes
GCF_002009885.1	SAMN06328598	Microbe sample from Clostridium beijerinckii Br21	Clostridium beijerinckii (firmicutes)	Upflow Anaerobic Sludge Blanket (UASB) biodigestor operated at 45C, used to treat sugarcane vinasse
GCF_002993205.1	SAMN08611274	Pathogen: environmental/food/other sample from Cronobacter sakazakii	Cronobacter sakazakii (enterobacteria)	unknown food powder
GCF_000590315.1	SAMN02645670	Microbe sample from Xanthomonas campestris pv. incanae	Xanthomonas campestris pv. incanae (g-proteobacteria)	unknown
GCF_000590335.1	SAMN02645671	Microbe sample from Xanthomonas campestris pv. incanae	Xanthomonas campestris pv. incanae (g-proteobacteria)	unknown
GCF_000590355.1	SAMN02645649	Microbe sample from Xanthomonas campestris pv. raphani	Xanthomonas campestris pv. raphani (g-proteobacteria)	unknown
GCF_000590375.1	SAMN02645672	Microbe sample from Xanthomonas campestris	Xanthomonas campestris (g-proteobacteria)	unknown
GCF_000720875.1	SAMN02645220	Microbe sample from Streptomyces globisporus subsp. globisporus	Streptomyces globisporus subsp. globisporus (high GC Gram+)	Unknown
GCF_000958085.1	SAMN03283666	Sample of Enterobacter sp. 35699	Enterobacter sichuanensis (enterobacteria)	Unknown
GCF_001280745.1	SAMN03840665	Pathogen: clinical or host-associated sample from Pseudomonas aeruginosa	Pseudomonas aeruginosa (g-proteobacteria)	Unknown
GCF_001280755.1	SAMN03840633	Pathogen: clinical or host-associated sample from Pseudomonas aeruginosa	Pseudomonas aeruginosa (g-proteobacteria)	Unknown
GCF_001472715.1	SAMN04252929	Sample of Enterobacter asburiae SMART_763	Enterobacter roggenkampii (enterobacteria)	Unknown
GCF_001518045.1	SAMN04407772	Sample of Enterobacter cloacae GN03205	Enterobacter asburiae (enterobacteria)	Unknown
GCF_001518635.1	SAMN04407788	Sample of Enterobacter cloacae GN04363	Enterobacter genomosp. O (enterobacteria)	Unknown
GCF_001631445.1	SAMN04578342	Sample of Enterobacter cloacae complex sp. GN05526	Enterobacter genomosp. O (enterobacteria)	Unknown
GCF_001631525.1	SAMN04572688	Sample of Enterobacter kobei GN05680	Enterobacter kobei (enterobacteria)	Unknown
GCF_001631745.1	SAMN04578345	Sample of Enterobacter cloacae complex sp. GN06520	Enterobacter roggenkampii (enterobacteria)	Unknown
GCF_001645705.1	SAMN03701610	Microbe sample from Lederbergia galactosidilytica	Lederbergia galactosidilytica (firmicutes)	unknown
GCF_001665785.1	SAMN04696154	Sample of Mycobacterium peregrinum 852002-51209_SCH5440388	Mycolicibacterium peregrinum (high GC Gram+)	Unknown
GCF_001672835.1	SAMN04634204	Sample of Mycobacterium fortuitum E2981	Mycolicibacterium fortuitum (high GC Gram+)	Unknown
GCF_001672855.1	SAMN04634205	Sample of Mycobacterium fortuitum E2378	Mycolicibacterium fortuitum (high GC Gram+)	Unknown
GCF_001673275.1	SAMN04634176	Sample of Mycobacterium fortuitum 1089381.4	Mycolicibacterium fortuitum (high GC Gram+)	Unknown
GCF_001954035.1	SAMN04634272	Sample of Mycobacterium fortuitum NS-7455	Mycolicibacterium fortuitum (high GC Gram+)	Unknown
GCF_002406305.1	SAMN04566204	Pathogen: clinical or host-associated sample from Pseudomonas aeruginosa	Pseudomonas aeruginosa (g-proteobacteria)	unknown
GCF_003955255.1	SAMN10523597	Pathogen: clinical or host-associated sample from Pseudomonas aeruginosa	Pseudomonas aeruginosa (g-proteobacteria)	Unknown
GCF_003968775.1	SAMN10523733	Pathogen: clinical or host-associated sample from Enterobacter roggenkampii	Enterobacter roggenkampii (enterobacteria)	Unknown
GCF_012985445.1	SAMN14381987	Microbe sample from Pseudomonas sp. WS 5532	Pseudomonas sp. WS 5532 (g-proteobacteria)	unknown
GCF_012986165.1	SAMN14381950	Microbe sample from Pseudomonas oryzihabitans	Pseudomonas oryzihabitans (g-proteobacteria)	unknown
GCF_012986205.1	SAMN14381948	Microbe sample from Pseudomonas nitroreducens	Pseudomonas nitroreducens (g-proteobacteria)	unknown
GCF_000332235.1	SAMN02256519	MIGS Cultured Bacterial/Archaeal sample from Geminocystis herdmanii PCC 6308	Geminocystis herdmanii PCC 6308 (cyanobacteria)	unialgal culture in lake water
GCF_001940785.1	SAMN06140743	Microbe sample from Bacillus sp. MRMR6	Bacillus sp. MRMR6 (firmicutes)	Underwater soil
GCF_002271615.1	SAMN07372696	Terribacillus saccharophilus strain 7528, isolated from an uncut heroin sample	Terribacillus saccharophilus (firmicutes)	uncut heroin sample
GCF_002272015.1	SAMN07372699	Paenibacillus campinasensis strain 7537-G1, isolated from an uncut heroin sample	Paenibacillus campinasensis (firmicutes)	uncut heroin sample
GCF_002272245.1	SAMN07372734	Bacillus sp. strain 7884-1, isolated from an uncut heroin sample	Bacillus sp. 7884-1 (firmicutes)	uncut heroin sample
GCF_002272655.1	SAMN07372691	Bacillus clausii strain 7522, isolated from an uncut heroin sample	Alkalihalobacillus clausii (firmicutes)	uncut heroin sample
GCF_002272685.1	SAMN07372682	Terribacillus saccharophilus strain 7517-W, isolated from an uncut heroin sample	Terribacillus saccharophilus (firmicutes)	uncut heroin sample
GCF_002272715.1	SAMN07372680	Paenibacillus sp. strain 7516, isolated from an uncut heroin sample	Paenibacillus sp. 7516 (firmicutes)	uncut heroin sample
GCF_002272745.1	SAMN07372673	Terribacillus saccharophilus strain 7503-2, isolated from an uncut heroin sample	Terribacillus saccharophilus (firmicutes)	uncut heroin sample
GCF_002276395.1	SAMN07372706	Paenibacillus sp. strain 7541, isolated from an uncut heroin sample	Paenibacillus sp. 7541 (firmicutes)	uncut heroin sample
GCF_002276415.1	SAMN07372692	Paenibacillus sp. strain 7523-1, isolated from an uncut heroin sample	Paenibacillus sp. 7523-1 (firmicutes)	uncut heroin sample
GCF_001619725.1	SAMN04390166	Microbe sample from Paenibacillus elgii	Paenibacillus elgii (firmicutes)	Ulu Slim Hot Spring
GCF_001619915.1	SAMN04384248	Microbe sample from Cronobacter sakazakii	Cronobacter sakazakii (enterobacteria)	Ulu Slim Hot Spring
GCF_002025565.1	SAMN06563819	Sample from Pseudomonas aeruginosa SD9	Pseudomonas aeruginosa SD9 (g-proteobacteria)	ulcer
GCF_002209245.2	SAMN06173367	Pathogen: clinical or host-associated sample from Shewanella sp. FDAARGOS_354	Shewanella sp. FDAARGOS_354 (g-proteobacteria)	UCC strain
GCF_001655295.1	SAMN03650316	Whole genome of Pseudomonas sp.JY-Q	Pseudomonas sp. JY-Q (g-proteobacteria)	TWE(tobacco waste extract)
GCF_001659965.1	SAMN04893727	Microbe sample from Xanthomonas translucens pv. poae	Xanthomonas translucens pv. poae (g-proteobacteria)	turfgrass
GCF_001681205.1	SAMN03339836	Microbe sample from Tritonibacter mobilis	Tritonibacter mobilis (a-proteobacteria)	turbot larval rearing unit, tank surface
GCF_008017445.1	SAMN12558914	Microbe sample from Microbacterium mitrae	Microbacterium mitrae (high GC Gram+)	turban shell
GCF_011636575.1	SAMN14096310	Pseudomonas sp. OTU750018 isolate H.oli_1.2 from Hydra oligactis	Pseudomonas sp. OTU750018 (g-proteobacteria)	tumorous polyp
GCF_000949865.1	SAMN03266536	Microbe sample from Rhizobium nepotum 39/7	Rhizobium nepotum 39/7 (a-proteobacteria)	tumor tissue
GCF_002915195.1	SAMN07958488	Microbe sample from Agrobacterium	Agrobacterium rosae (a-proteobacteria)	Tumor tissue
GCF_007000315.1	SAMN10724086	Microbe sample from Rhizobium sp. rho-1.1	Rhizobium sp. rho-1.1 (a-proteobacteria)	Tumor tissue
GCF_007000325.1	SAMN10724087	Microbe sample from Rhizobium sp. rho-6.2	Rhizobium sp. rho-6.2 (a-proteobacteria)	Tumor tissue
GCF_021462725.1	SAMN12412618	Microbe sample from Agrobacterium vitis	Agrobacterium vitis (a-proteobacteria)	Tumor tissue
GCF_021462805.1	SAMN12412614	Microbe sample from Agrobacterium vitis	Agrobacterium vitis (a-proteobacteria)	Tumor tissue
GCF_003628595.1	SAMN08494003	Microbe sample from Pectobacterium parmentieri	Pectobacterium parmentieri (enterobacteria)	tuber
GCF_003628635.1	SAMN08494001	Microbe sample from Pectobacterium parmentieri	Pectobacterium parmentieri (enterobacteria)	tuber
GCF_004137795.1	SAMN07621197	Microbe sample from Pectobacterium sp. 9M	Pectobacterium zantedeschiae (enterobacteria)	tuber
GCF_008693205.1	SAMN11658786	Pseudomonas koreensis UASWS1668	Pseudomonas koreensis (g-proteobacteria)	trunk
GCF_000722545.1	SAMN02769511	Paenibacillus B74	Paenibacillus tyrfis (firmicutes)	Tropical peat swamp soil
GCF_015644585.1	SAMN16734072	Microbe sample from Rahnella laticis	Rahnella laticis (enterobacteria)	tree sap
GCF_015644595.1	SAMN16733768	Microbe sample from Rahnella victoriana	Rahnella victoriana (enterobacteria)	tree sap
GCF_015644605.1	SAMN16734274	Microbe sample from Rahnella laticis	Rahnella laticis (enterobacteria)	tree sap
GCF_004801555.1	SAMN11268905	Microbe sample from Citrobacter portucalensis	Citrobacter portucalensis (enterobacteria)	Treated sewage effluent
GCF_001691555.1	SAMN05332127	MIGS Cultured Bacterial/Archaeal sample from Pantoea eucrina	Pantoea eucrina (enterobacteria)	trashcan
GCF_012349085.1	SAMN08443687	Microbe sample from Rhizobium ruizarguesonis	Rhizobium ruizarguesonis (a-proteobacteria)	trap plant nodule
GCF_012349115.1	SAMN08443686	Microbe sample from Rhizobium ruizarguesonis	Rhizobium ruizarguesonis (a-proteobacteria)	trap plant nodule
GCF_012412905.1	SAMN08443688	Microbe sample from Rhizobium ruizarguesonis	Rhizobium ruizarguesonis (a-proteobacteria)	trap plant nodule
GCF_011065485.1	SAMN13909976	Microbe sample from Rahnella contaminans	Rahnella contaminans (enterobacteria)	traditional Jeju Makgeolli
GCF_011752765.1	SAMN12703568	Microbe sample from Enterobacter sp. Tr-810	Enterobacter sp. Tr-810 (enterobacteria)	Trachymyrmex fungus garden
GCF_013345715.1	SAMN15177966	Pathogen: clinical or host-associated sample from Stenotrophomonas maltophilia	Stenotrophomonas maltophilia (g-proteobacteria)	tracheobronchial aspirate
GCF_012276675.1	SAMN13451386	Pathogen: clinical or host-associated sample from Pseudomonas aeruginosa	Pseudomonas aeruginosa (g-proteobacteria)	tracheal aspirate
GCF_002081735.1	SAMN06294332	Microbe sample from Chromobacterium violaceum	Chromobacterium violaceum (b-proteobacteria)	trachea
GCF_002081855.1	SAMN06294331	Microbe sample from Chromobacterium haemolyticum	Chromobacterium haemolyticum (b-proteobacteria)	trachea
GCF_013336845.1	SAMN14082852	Pathogen: clinical or host-associated sample from Citrobacter youngae	Citrobacter youngae (enterobacteria)	trachea
GCF_002116735.1	SAMN06718375	Marinobacter salarius strain SMR5, isolated from culture of Skeletonema marinoi strain RO5AC	Marinobacter salarius (g-proteobacteria)	Top-layer sediments
GCF_002952035.2	SAMN06827853	Microbe sample from Pantoea ananatis	Pantoea ananatis (enterobacteria)	Toombs County
GCF_001269635.1	SAMN03891670	Microbe sample from Pseudomonas brassicacearum	Pseudomonas brassicacearum (g-proteobacteria)	tomato roots
GCF_001269725.1	SAMN03891673	Microbe sample from Pseudomonas kilonensis	Pseudomonas kilonensis (g-proteobacteria)	tomato roots
GCF_001719105.1	SAMN05285327	Microbe sample from Enterobacter sp. HK169	Enterobacter sp. HK169 (enterobacteria)	Tomato roots
GCF_003850445.1	SAMN08359206	Microbe sample from Pseudomonas chlororaphis subsp. piscium	Pseudomonas chlororaphis subsp. piscium (g-proteobacteria)	tomato rhizosphere
GCF_003851265.1	SAMN08359192	Microbe sample from Pseudomonas chlororaphis subsp. aurantiaca	Pseudomonas chlororaphis subsp. aurantiaca (g-proteobacteria)	tomato rhizosphere
GCF_003851865.1	SAMN08359185	Microbe sample from Pseudomonas chlororaphis subsp. aureofaciens	Pseudomonas chlororaphis subsp. aureofaciens (g-proteobacteria)	tomato rhizosphere
GCF_003851925.1	SAMN08359181	Microbe sample from Pseudomonas chlororaphis subsp. aureofaciens	Pseudomonas chlororaphis subsp. aureofaciens (g-proteobacteria)	tomato rhizosphere
GCF_001908755.1	SAMN05823149	Copper-resitant Xanthomonas gardneri JS749-3	Xanthomonas hortorum pv. gardneri (g-proteobacteria)	tomato leaf
GCF_021607285.1	SAMN24782140	Microbe sample from Xanthomonas perforans	Xanthomonas perforans (g-proteobacteria)	tomato fruit
GCF_021607305.1	SAMN24782141	Microbe sample from Xanthomonas perforans	Xanthomonas perforans (g-proteobacteria)	tomato fruit
GCF_021607325.1	SAMN24782139	Microbe sample from Xanthomonas perforans	Xanthomonas perforans (g-proteobacteria)	tomato fruit
GCF_021607345.1	SAMN24782138	Microbe sample from Xanthomonas perforans	Xanthomonas perforans (g-proteobacteria)	tomato fruit
GCF_021607365.1	SAMN24782137	Microbe sample from Xanthomonas perforans	Xanthomonas perforans (g-proteobacteria)	tomato fruit
GCF_021607395.1	SAMN24782136	Microbe sample from Xanthomonas perforans	Xanthomonas perforans (g-proteobacteria)	tomato fruit
GCF_021607415.1	SAMN24782135	Microbe sample from Xanthomonas perforans	Xanthomonas perforans (g-proteobacteria)	tomato fruit
GCF_021607465.1	SAMN24782133	Microbe sample from Xanthomonas perforans	Xanthomonas perforans (g-proteobacteria)	tomato fruit
GCF_021607565.1	SAMN24782126	Microbe sample from Xanthomonas perforans	Xanthomonas perforans (g-proteobacteria)	tomato fruit
GCF_021607725.1	SAMN24782119	Microbe sample from Xanthomonas perforans	Xanthomonas perforans (g-proteobacteria)	tomato fruit
GCF_001908855.1	SAMN05823509	Copper-resistant Xanthomonas perforans LH3	Xanthomonas perforans (g-proteobacteria)	tomato field
GCF_017604325.1	SAMN08470181	Pseudomonas corrugata strain 3	Pseudomonas corrugata (g-proteobacteria)	tomato "Raisa F1"
GCF_001009315.1	SAMN03378957	Xanthomonas gardneri SM413-11	Xanthomonas hortorum pv. gardneri (g-proteobacteria)	tomato
GCF_001009675.1	SAMN03378972	Xanthomonas perforans strain Xp3-15	Xanthomonas perforans (g-proteobacteria)	tomato
GCF_006152155.1	SAMN11949034	Microbe sample from Janthinobacterium lividum	Janthinobacterium lividum (b-proteobacteria)	Tofu submerged in tap water
GCF_001269775.1	SAMN03891678	Microbe sample from Pseudomonas sp. Pf153	Pseudomonas sp. Pf153 (g-proteobacteria)	tobacco roots
GCF_001039275.2	SAMN03733595	Brevibacillus brevis DZQ7, whole genome shotgun sequence	Brevibacillus brevis (firmicutes)	tobacco rhizosphere soil
GCF_000442985.1	SAMN02472044	Sample from Agrobacterium fabacearum P4	Agrobacterium fabacearum P4 (Agrobacterium genomosp. 1)	tobacco rhizosphere
GCF_009818265.1	SAMN11230832	Microbe sample from Pseudomonas mediterranea	Pseudomonas mediterranea (g-proteobacteria)	tobacco rhizosphere
GCF_004526365.1	SAMN11230833	Microbe sample from Pseudomonas sp. S150	Pseudomonas sp. S150 (g-proteobacteria)	tobacco
GCF_020733125.1	SAMN22231266	Microbe sample from Enterobacter cloacae complex sp. 2021EL-01169	Enterobacter cloacae complex sp. 2021EL-01169 (enterobacteria)	tissue; sacral ulcer
GCF_003026455.1	SAMN07327748	Pathogen: environmental/food/other sample from Photobacterium rosenbergii	Photobacterium rosenbergii (g-proteobacteria)	tissue extract from bleached pachyseri speciosa
GCF_000493015.1	SAMN02138564	Generic sample from Enterobacter sp. MGH 24	Enterobacter sp. MGH 24 (enterobacteria)	Tissue
GCF_016464105.1	SAMN15545060	Microbe sample from Pseudoalteromonas sp. bablab_jr010	Pseudoalteromonas sp. bablab_jr010 (g-proteobacteria)	tissue
GCF_016500695.1	SAMN16340025	Pathogen: clinical or host-associated sample from Citrobacter farmeri	Citrobacter farmeri (enterobacteria)	tissue
GCF_016504605.1	SAMN10435607	Pathogen: clinical or host-associated sample from Citrobacter braakii	Citrobacter braakii (enterobacteria)	tissue
GCF_009497105.1	SAMN13018493	MIGS Cultured Bacterial/Archaeal sample from Priestia megaterium	Priestia megaterium (firmicutes)	tilapia intestine
GCF_004354085.1	SAMN11073728	Microbe sample from Seongchinamella unica	Seongchinamella unica (g-proteobacteria)	tidal mudflat
GCF_003325475.1	SAMN09210928	Microbe sample from Chromobacterium phragmitis	Chromobacterium phragmitis (b-proteobacteria)	tidal marsh
GCF_000948415.1	SAMN03351980	Microbe sample from Thalassospira sp. HJ	Thalassospira sp. HJ (a-proteobacteria)	tidal marine sediment
GCF_003864255.1	SAMN09873689	Microbe sample from Aestuariirhabdus litorea	Aestuariirhabdus litorea (g-proteobacteria)	tidal flats
GCF_002933295.1	SAMN08383634	Microbe sample from Marinobacter flavimaris	Marinobacter flavimaris (g-proteobacteria)	tidal flat, seawater
GCF_003060825.1	SAMN08934269	Microbe sample from Paenibacillus sp. CAA11	Paenibacillus sp. CAA11 (firmicutes)	tidal flat sediments
GCF_005222225.1	SAMN11026497	Microbe sample from Salinimonas lutimaris	Salinimonas lutimaris (g-proteobacteria)	tidal flat sediment on the southern coast of Korea
GCF_003025555.1	SAMN07327755	Pathogen: environmental/food/other sample from Photobacterium lutimaris	Photobacterium lutimaris (g-proteobacteria)	tidal flat sediment
GCF_003594815.1	SAMN09989090	Paracoccus aestuarii DSM 19484	Paracoccus aestuarii (a-proteobacteria)	tidal flat sediment
GCF_005116715.1	SAMN11402286	Ferrimonas sp. IMCC35001 whole genome sequence	Ferrimonas sediminicola (g-proteobacteria)	Tidal flat sediment
GCF_009909195.1	SAMN13782170	Microbe sample from Paenibacillus sacheonensis	Paenibacillus sacheonensis (firmicutes)	tidal flat sediment
GCF_010646885.1	SAMN13015367	Microbe sample from Desulfopila sp. IMCC35008	Desulfopila sp. IMCC35008 (d-proteobacteria)	tidal flat sediment
GCF_005298175.1	SAMN11579035	Microbe sample from Marinobacter sp. PJ-16	Marinobacter sp. PJ-16 (g-proteobacteria)	tidal flat of the red beach
GCF_001466725.1	SAMN04324273	MIGS Cultured Bacterial/Archaeal sample from Lacimicrobium alkaliphilum	Lacimicrobium alkaliphilum (g-proteobacteria)	Tidal flat at Asan Bay, Korea
GCF_003026475.1	SAMN07327750	Pathogen: environmental/food/other sample from Photobacterium lipolyticum	Photobacterium lipolyticum (g-proteobacteria)	tidal flat
GCF_009831655.1	SAMN13419690	Microbe sample from Shewanella sp.	Shewanella insulae (g-proteobacteria)	tidal flat
GCF_013140855.1	SAMN14604090	Microbe sample from Pseudoalteromonas sp.	Pseudoalteromonas caenipelagi (g-proteobacteria)	tidal flat
GCF_009649175.1	SAMN13192057	Microbe sample from Rhodovulum strictum	Rhodovulum strictum (a-proteobacteria)	tidal and seawater pools located at sewage sludge disposal sites
GCF_002752675.1	SAMN07786919	Microbe sample from Massilia violaceinigra	Massilia violaceinigra (b-proteobacteria)	Tianshan glacier
GCF_019400845.1	SAMN13381661	Microbe sample from Pseudomonas sp. MAG002Y	Pseudomonas sp. MAG002Y (g-proteobacteria)	throat swab from mummy
GCF_017601065.1	SAMN18435831	Pathogen: clinical or host-associated sample from Enterobacter ludwigii	Enterobacter ludwigii (enterobacteria)	throat swab
GCF_001309095.1	SAMN02840769	Pathogen: environmental/food/other sample from Cronobacter sakazakii	Cronobacter sakazakii (enterobacteria)	throat
GCF_003973915.1	SAMN10478555	Microbe sample from Pseudomonas aeruginosa	Pseudomonas aeruginosa (g-proteobacteria)	throat
GCF_003975805.1	SAMN10478519	Microbe sample from Pseudomonas aeruginosa	Pseudomonas aeruginosa (g-proteobacteria)	throat
GCF_004370235.1	SAMN10478386	Microbe sample from Pseudomonas aeruginosa	Pseudomonas aeruginosa (g-proteobacteria)	throat
GCF_004370635.1	SAMN10478354	Microbe sample from Pseudomonas aeruginosa	Pseudomonas aeruginosa (g-proteobacteria)	throat
GCF_017920345.1	SAMN14604975	Microbe sample from Pantoea ananatis	Pantoea ananatis (enterobacteria)	thrips from peanut blossoms
GCF_002205295.1	SAMN07237141	Sample of Stenotrophomonas Maltophilia: 7141307	Stenotrophomonas maltophilia (g-proteobacteria)	thracheal aspirate
GCF_002844395.1	SAMN07503206	Microbe sample from Herbivorax saccincola SR1, type strain of H. saccincola	Acetivibrio saccincola (firmicutes)	thermophilic industrial scale biogas plant
GCF_002102475.1	SAMN06190135	Microbe sample from Thermoanaerobacterium sp. PSU-2	Thermoanaerobacterium sp. PSU-2 (firmicutes)	thermophilic hydrogen producing reactor
GCF_019448545.1	SAMN20425730	Microbe sample from Anoxybacillus sp. ST4	Anoxybacillus sp. ST4 (firmicutes)	thermal water
GCF_000732445.1	SAMN02834833	MIGS Cultured Bacterial/Archaeal sample from Pseudomonas oleovorans	Pseudomonas oleovorans (g-proteobacteria)	The South China Sea
GCF_002843485.1	SAMN08150294	Microbe sample from Paenibacillus sp. BGI2013	Paenibacillus sp. BGI2013 (firmicutes)	the small intestine of a 50000 y.o. permafrost Bison priscus mummy
GCF_009649955.1	SAMN12525469	Cultured Bacterial Sample, Heliorestis convoluta strain HH	Heliorestis convoluta (firmicutes)	The sediment and water of the northeast shoreline of Lake El Hamra, a soda lake in the Wadi El Natroun region of Egypt.
GCF_010669145.1	SAMN14048699	Microbe sample from Rhizobium oryzihabitans	Rhizobium oryzihabitans (a-proteobacteria)	the root of rice
GCF_001902295.1	SAMN06094710	Microbe sample from Clostridium kluyveri	Clostridium kluyveri (firmicutes)	the pit mud of a Chinese flavor liquor-making factory
GCF_013366455.1	SAMN14833495	Salinivibrio sp. EAGSL microbial isolate	Salinivibrio sp. EAGSL (g-proteobacteria)	The Great Salt Lake
GCF_002245975.1	SAMN07191895	Nostoc sp. 213 Peltigera membranacea cyanobiont'	Nostoc sp. 'Peltigera membranacea cyanobiont' 213 (cyanobacteria)	thallus
GCF_002245985.1	SAMN07191897	Nostoc sp. 232 Peltigera membranacea cyanobiont'	Nostoc sp. 'Peltigera membranacea cyanobiont' 232 (cyanobacteria)	thallus
GCF_002246015.1	SAMN07191894	Nostoc sp. 210A Peltigera membranacea cyanobiont'	Nostoc sp. 'Peltigera membranacea cyanobiont' 210A (cyanobacteria)	thallus
GCF_009363095.1	SAMN13053093	Microbe sample from Paenibacillus cellulositrophicus	Paenibacillus cellulositrophicus (firmicutes)	Thai soil
GCF_000313955.2	SAMN02471427	Sample from Lysinibacillus fusiformis ZB2	Lysinibacillus fusiformis ZB2 (firmicutes)	textile wastewater
GCF_002082565.1	SAMN06626686	Microbe sample from Halomonas sp. GT	Halomonas sp. GT (g-proteobacteria)	textile industrial wastewaters
GCF_002162315.1	SAMN06885934	MIGS Cultured Bacterial/Archaeal sample from Candidatus Sulfurospirillum diekertiae'	Sulfurospirillum sp. SL2-1 (e-proteobacteria)	Tetrachloroethene-amended culture inoculated with sludge from a bioreactor treating chlorinated compound-contaminated water
GCF_002205395.1	SAMN07187793	MIGS Cultured Bacterial/Archaeal sample from Candidatus Sulfurospirillum diekertiae	Sulfurospirillum sp. SL2-2 (e-proteobacteria)	Tetrachloroethene-amended culture inoculated with sludge from a bioreactor treating chlorinated compound-contaminated water
GCF_902807175.1	SAMEA6574524	Citrobacter freundii PBIO701	Citrobacter freundii (enterobacteria)	tertiary hospital, surgery
GCF_902807235.1	SAMEA6574534	Citrobacter freundii PBIO1938	Citrobacter portucalensis (enterobacteria)	tertiary hospital, gynecology
GCF_000166355.1	SAMN00713562	Caldicellulosiruptor hydrothermalis 108, complete genome.	Caldicellulosiruptor hydrothermalis 108 (firmicutes)	terrestrial neutral geothermal spring
GCF_000166775.1	SAMN00713565	Caldicellulosiruptor kronotskyensis 2002, complete genome.	Caldicellulosiruptor kronotskyensis 2002 (firmicutes)	terrestrial neutral geothermal spring
GCF_003999255.1	SAMN10622644	Microbe sample from Caldicellulosiruptor changbaiensis	Caldicellulosiruptor changbaiensis (firmicutes)	terrestrial hot spring
GCF_000757415.2	SAMN02905153	Microbe sample from Pantoea agglomerans	Pantoea agglomerans (enterobacteria)	termites
GCF_000757435.2	SAMN02905155	Microbe sample from Pantoea vagans	Pantoea vagans (enterobacteria)	termites
GCF_004801295.1	SAMN11382581	Microbe sample from Azoarcus nasutitermitis	Azoarcus nasutitermitis (b-proteobacteria)	termite nest
GCF_000242115.1	SAMN02469910	Sample from Pseudomonas extremaustralis 14-3 substr. 14-3b	Pseudomonas extremaustralis 14-3 substr. 14-3b (g-proteobacteria)	temporary water pond in Antarctica
GCF_002741035.1	SAMN05335588	Complete genome sequencing of Paenibacillus sp. BIHB 4019 from tea rhizoplane	Paenibacillus sp. BIHB4019 (firmicutes)	tea rhizoplane
GCF_010820665.1	SAMN13335780	Microbe sample from Paenibacillus sp. SYP-B3998	Paenibacillus sp. SYP-B3998 (firmicutes)	tea maple soil
GCF_003590055.1	SAMN10078580	Microbe sample Paenibacillus lautus from tattoo ink	Paenibacillus lautus (firmicutes)	Tattoo ink
GCF_001183865.1	SAMN03754658	a pure culture of Methylophilus	Methylophilus sp. TWE2 (b-proteobacteria)	tap water incubated with methane
GCF_002310295.2	SAMN06927532	Caulobacter vibrioides CB2	Caulobacter vibrioides (a-proteobacteria)	tap water
GCF_002237365.1	SAMN07352936	Microbe sample from Zobellella denitrificans	Zobellella denitrificans (g-proteobacteria)	Tamsui River Mangrove Conservation Area
GCF_002865505.1	SAMN08225789	Microbe sample from Pseudomonas fluorescens	Pseudomonas fluorescens (g-proteobacteria)	Take-all decline soil of wheat
GCF_003850405.1	SAMN08359208	Microbe sample from Pseudomonas chlororaphis subsp. piscium	Pseudomonas chlororaphis subsp. piscium (g-proteobacteria)	take-all decline soil
GCF_016921175.1	SAMN17278978	Stenotrophomonas indicatrix As-5 isolated from antimony mine	Stenotrophomonas lactitubi (g-proteobacteria)	tailing mud from antimony mine
GCF_013385205.1	SAMN14599751	Pseudomonas tolaasii, IPO3742	Pseudomonas tolaasii (g-proteobacteria)	Symptomatic mushroom tissue
GCF_013385405.1	SAMN14599747	Pseudomonas gingeri, H7001	Pseudomonas gingeri (g-proteobacteria)	Symptomatic mushroom tissue
GCF_013385425.1	SAMN14599776	Pseudomonas gingeri, G9001	Pseudomonas gingeri (g-proteobacteria)	Symptomatic mushroom tissue
GCF_013385455.1	SAMN14599740	Pseudomonas NC02, G1002	Pseudomonas sp. G1002 (g-proteobacteria)	Symptomatic mushroom tissue
GCF_013385475.1	SAMN14599741	Pseudomonas NC02, G5001	Pseudomonas sp. G5001 (g-proteobacteria)	Symptomatic mushroom tissue
GCF_013385495.1	SAMN14599738	Pseudomonas NC02, F8002	Pseudomonas sp. F8002 (g-proteobacteria)	Symptomatic mushroom tissue
GCF_013385525.1	SAMN14599737	Pseudomonas NC02, F1002	Pseudomonas sp. F1002 (g-proteobacteria)	Symptomatic mushroom tissue
GCF_013385535.1	SAMN14599775	Pseudomonas gingeri, F1001	Pseudomonas gingeri (g-proteobacteria)	Symptomatic mushroom tissue
GCF_013385565.1	SAMN14599736	Pseudomonas NC02, E6002	Pseudomonas sp. E6002 (g-proteobacteria)	Symptomatic mushroom tissue
GCF_013385605.1	SAMN14599734	Pseudomonas NC02, D5002	Pseudomonas sp. D5002 (g-proteobacteria)	Symptomatic mushroom tissue
GCF_013385625.1	SAMN14599735	Pseudomonas NC02, D6002	Pseudomonas sp. D6002 (g-proteobacteria)	Symptomatic mushroom tissue
GCF_013385665.1	SAMN14599733	Pseudomonas NC02, D4002	Pseudomonas sp. D4002 (g-proteobacteria)	Symptomatic mushroom tissue
GCF_013385695.1	SAMN14599732	Pseudomonas NC02, D3002b	Pseudomonas sp. D8002 (g-proteobacteria)	Symptomatic mushroom tissue
GCF_013385735.1	SAMN14599774	Pseudomonas sp, D2002	Pseudomonas sp. D2002 (g-proteobacteria)	Symptomatic mushroom tissue
GCF_013385765.1	SAMN14599731	Pseudomonas NC02, C8002	Pseudomonas sp. C8002 (g-proteobacteria)	Symptomatic mushroom tissue
GCF_013385805.1	SAMN14599730	Pseudomonas NC02, C6002	Pseudomonas sp. C6002 (g-proteobacteria)	Symptomatic mushroom tissue
GCF_013385825.1	SAMN14599768	Pseudomonas reactans, C5002	Pseudomonas reactans (g-proteobacteria)	Symptomatic mushroom tissue
GCF_013385905.1	SAMN14599727	Pseudomonas gingeri, C2001	Pseudomonas gingeri (g-proteobacteria)	Symptomatic mushroom tissue
GCF_013385925.1	SAMN14599759	Pseudomonas gingeri, C1001	Pseudomonas gingeri (g-proteobacteria)	Symptomatic mushroom tissue
GCF_013385945.1	SAMN14599758	Pantoea sp, B9002	Pantoea sp. B9002 (enterobacteria)	Symptomatic mushroom tissue
GCF_013385965.1	SAMN14599757	Pseudomonas edaphica, B7002	Pseudomonas edaphica (g-proteobacteria)	Symptomatic mushroom tissue
GCF_013385985.1	SAMN14599756	Pseudomonas sp, B6002	Pseudomonas sp. B6002 (g-proteobacteria)	Symptomatic mushroom tissue
GCF_013386015.1	SAMN14599729	Pseudomonas NC02, B6001	Pseudomonas sp. B6001 (g-proteobacteria)	Symptomatic mushroom tissue
GCF_013386035.1	SAMN14599748	Pseudomonas tolaasii, A9001	Pseudomonas tolaasii (g-proteobacteria)	Symptomatic mushroom tissue
GCF_013386105.1	SAMN14599728	Pseudomonas NC02, A4002	Pseudomonas sp. A4002 (g-proteobacteria)	Symptomatic mushroom tissue
GCF_013386115.1	SAMN14599726	Pseudomonas gingeri, A6001	Pseudomonas gingeri (g-proteobacteria)	Symptomatic mushroom tissue
GCF_013386135.1	SAMN14599744	Pseudomonas sp, A5002	Pseudomonas yamanorum (g-proteobacteria)	Symptomatic mushroom tissue
GCF_013386165.1	SAMN14599746	Pseudomonas gingeri, A8002	Pseudomonas gingeri (g-proteobacteria)	Symptomatic mushroom tissue
GCF_013386215.1	SAMN14599796	Pseudomonas reactans, P8021	Pseudomonas reactans (g-proteobacteria)	Symptomatic mushroom tissue
GCF_013386225.1	SAMN14599788	Pseudomonas costantinii, 21815971	Pseudomonas costantinii (g-proteobacteria)	Symptomatic mushroom tissue
GCF_013386235.1	SAMN14599783	Pseudomonas gingeri, 21614711	Pseudomonas gingeri (g-proteobacteria)	Symptomatic mushroom tissue
GCF_013386245.1	SAMN14599785	Pseudomonas NC02, 21615526	Pseudomonas sp. 21615526 (g-proteobacteria)	Symptomatic mushroom tissue
GCF_013386325.1	SAMN14599790	Pseudomonas gingeri, P7786	Pseudomonas gingeri (g-proteobacteria)	Symptomatic mushroom tissue
GCF_013386335.1	SAMN14599795	Pseudomonas reactans, P7787	Pseudomonas reactans (g-proteobacteria)	Symptomatic mushroom tissue
GCF_013386345.1	SAMN14599801	Pseudomonas veronii, P7772	Pseudomonas veronii (g-proteobacteria)	Symptomatic mushroom tissue
GCF_013386405.1	SAMN14599804	Pseudomonas putida, P7765	Pseudomonas putida (g-proteobacteria)	Symptomatic mushroom tissue
GCF_013386685.1	SAMN14599745	Pseudomonas sp, IPO3782	Pseudomonas yamanorum (g-proteobacteria)	Symptomatic mushroom tissue
GCF_013386695.1	SAMN14599780	Pseudomonas sp, J3002	Pseudomonas yamanorum (g-proteobacteria)	Symptomatic mushroom tissue
GCF_013386725.1	SAMN14599777	Pseudomonas gingeri, J1002	Pseudomonas gingeri (g-proteobacteria)	Symptomatic mushroom tissue
GCF_013386735.1	SAMN14599717	Pseudomonas sp, IPO3781	Pseudomonas yamanorum (g-proteobacteria)	Symptomatic mushroom tissue
GCF_013386765.1	SAMN14599716	Pseudomonas sp, IPO3780	Pseudomonas yamanorum (g-proteobacteria)	Symptomatic mushroom tissue
GCF_013386825.1	SAMN14599724	Pseudomonas sp, IPO3778	Pseudomonas sp. IPO3778 (g-proteobacteria)	Symptomatic mushroom tissue
GCF_013386835.1	SAMN14599715	Pseudomonas NC02, IPO3774	Pseudomonas sp. IPO3774 (g-proteobacteria)	Symptomatic mushroom tissue
GCF_013386965.1	SAMN14599722	Pseudomonas gingeri, IPO3756	Pseudomonas gingeri (g-proteobacteria)	Symptomatic mushroom tissue
GCF_013386995.1	SAMN14599713	Pseudomonas gingeri, IPO3754	Pseudomonas gingeri (g-proteobacteria)	Symptomatic mushroom tissue
GCF_013387065.1	SAMN14599770	Pseudomonas reactans, IPO3750	Pseudomonas reactans (g-proteobacteria)	Symptomatic mushroom tissue
GCF_013387095.1	SAMN14599769	Pseudomonas reactans, IPO3748	Pseudomonas reactans (g-proteobacteria)	Symptomatic mushroom tissue
GCF_003136155.1	SAMN07202355	MIGS Cultured Bacterial/Archaeal sample from Xanthomonas perforans	Xanthomonas perforans (g-proteobacteria)	symptomatic lesions
GCF_020008105.1	SAMN17198921	Microbe sample from Xanthomonas campestris pv. incanae	Xanthomonas campestris pv. incanae (g-proteobacteria)	Symptomatic leaf tissue
GCF_004327205.1	SAMN09280089	Microbe sample from Pseudomonas dryadis	Pseudomonas dryadis (g-proteobacteria)	Symptomatic Inner Bark
GCF_004327305.1	SAMN09280102	Microbe sample from Pseudomonas kirkiae	Pseudomonas kirkiae (g-proteobacteria)	Symptomatic Inner Bark
GCF_004327335.1	SAMN09280092	Microbe sample from Pseudomonas kirkiae	Pseudomonas kirkiae (g-proteobacteria)	Symptomatic Inner Bark
GCF_004327365.1	SAMN09280078	Microbe sample from Pseudomonas daroniae	Pseudomonas daroniae (g-proteobacteria)	Symptomatic Inner Bark
GCF_001922575.1	SAMN06109290	Microbe sample from Neptunomonas phycophila	Neptunomonas phycophila (g-proteobacteria)	Symbiodinium sp.
GCF_017811175.1	SAMN16132386	Microbe sample from Melaminivora jejuensis	Melaminivora jejuensis (b-proteobacteria)	Swinery waste
GCF_021249385.1	SAMN24045431	Microbe sample from Melaminivora jejuensis	Melaminivora jejuensis (b-proteobacteria)	swinery waste
GCF_002734175.1	SAMN03491905	Microbe sample from Aeromonas dhakensis	Aeromonas dhakensis (g-proteobacteria)	Swimming Pool Backwash
GCF_001995275.1	SAMN06006680	Pathogen: environmental/food/other sample from Dickeya dadantii	Dickeya dadantii (enterobacteria)	sweet potato
GCF_017845305.1	SAMN18354432	Pathogen: environmental/food/other sample from Cronobacter sakazakii	Cronobacter sakazakii (enterobacteria)	swab of staffs sole
GCF_020535545.1	SAMN21437801	Kinneretia sp. XES5	Kinneretia sp. XES5 (b-proteobacteria)	swab of adult female 2 skin
GCF_020616155.1	SAMN21437800	Vogesella sp. XCS3	Vogesella sp. XCS3 (b-proteobacteria)	swab of adult female 2 skin
GCF_015676825.1	SAMN16304031	Pathogen: environmental/food/other sample from Enterobacter roggenkampii	Enterobacter roggenkampii (enterobacteria)	swab
GCF_000497385.1	SAMN02470268	Sample from Pseudomonas putida S610	Pseudomonas putida S610 (g-proteobacteria)	surface-sterilized wheat seeds
GCF_004307995.1	SAMN10962218	Microbe sample from Paenibacillus sp. N2SHLJ1	Paenibacillus thalictri (firmicutes)	surface-sterilized tissue of plant
GCF_000364645.1	SAMN02469648	Sample from Xanthomonas sp. SHU 308	Xanthomonas sp. SHU 308 (g-proteobacteria)	surface-sterilized seed
GCF_000364685.1	SAMN02469642	Sample from Xanthomonas sp. SHU 166	Xanthomonas sp. SHU 166 (g-proteobacteria)	surface-sterilized seed
GCF_000364665.1	SAMN02469647	Sample from Xanthomonas sp. SHU 199	Xanthomonas sp. SHU 199 (g-proteobacteria)	surface-sterilized rice at the International Rice Research Institute
GCF_000401255.1	SAMN02469646	Sample from Xanthomonas maliensis	Xanthomonas maliensis (g-proteobacteria)	surface-sterilized leaves
GCF_014270065.1	SAMN15805878	Microbe sample from Quadrisphaera sp. RL12-1S gene for 16S ribosomal RNA, partial sequence	Quadrisphaera sp. RL12-1S (high GC Gram+)	surface-sterilized leaves
GCF_004329715.1	SAMN03295182	MIGS Cultured Bacterial/Archaeal sample from Bowmanella sp. JS7-9	Bowmanella sp. JS7-9 (g-proteobacteria)	surface water from the Jiulong River at depth of 0m
GCF_019345455.1	SAMN19515370	MIGS Cultured Bacterial/Archaeal sample from Janthinobacterium sp. NKUCC06_STL	Janthinobacterium sp. NKUCC06_STL (b-proteobacteria)	surface water collection during the winter
GCF_019345575.1	SAMN19515365	MIGS Cultured Bacterial/Archaeal sample from Janthinobacterium sp. NKUCC08_JDC	Janthinobacterium sp. NKUCC08_JDC (b-proteobacteria)	surface water collection during the winter
GCF_000759435.1	SAMN03069733	Microbe sample from Hoeflea sp. BAL378	Hoeflea sp. BAL378 (a-proteobacteria)	surface water
GCF_000935215.1	SAMN03072113	Microbe sample from Pseudomonas stutzeri	Pseudomonas stutzeri (g-proteobacteria)	surface water
GCF_002214865.1	SAMN07252140	Microbe sample from Aeromonas veronii	Aeromonas veronii (g-proteobacteria)	surface water
GCF_004123615.1	SAMN10822016	MIGS Cultured Bacterial/Archaeal sample from Pseudomonas aeruginosa	Pseudomonas aeruginosa (g-proteobacteria)	surface water
GCF_002736045.1	SAMN07795048	Pseudomonas putida strain E46 complete genome sequence	Pseudomonas putida (g-proteobacteria)	Surface sterilized roots of Sida hermaphrodita
GCF_002736125.1	SAMN07795037	Pseudomonas putida strain E41 complete genome sequence	Pseudomonas putida (g-proteobacteria)	Surface sterilized roots of Sida hermaphrodita
GCF_001969265.1	SAMN06232496	Microbe sample from Arthrobacter sp. QXT-31	Arthrobacter sp. QXT-31 (high GC Gram+)	Surface soil of a Manganese mine
GCF_003605435.1	SAMN09989117	Paenibacillus pinisoli JCM 19203	Paenibacillus pinisoli (firmicutes)	Surface soil
GCF_021404475.1	SAMN14838967	MIGS Cultured Bacterial/Archaeal sample from Halomonas daqingensis	Halomonas daqingensis (g-proteobacteria)	surface sediments in deep sea
GCF_021404505.1	SAMN14838965	MIGS Cultured Bacterial/Archaeal sample from Halomonas daqingensis	Halomonas daqingensis (g-proteobacteria)	surface sediments in deep sea
GCF_000148645.1	SAMN00115627	Ferrimonas balearica DSM 9799, complete genome.	Ferrimonas balearica DSM 9799 (g-proteobacteria)	surface sediment
GCF_011806405.1	SAMN14444638	Microbe sample from Pseudooceanicola sp. HF7	Pseudooceanicola sp. HF7 (a-proteobacteria)	surface seawater inoculated into a synthetic phycosphere
GCF_011806425.1	SAMN14444637	Microbe sample from Thalassospira lucentensis	Thalassospira lucentensis (a-proteobacteria)	surface seawater inoculated into a synthetic phycosphere
GCF_011806445.1	SAMN14444636	Microbe sample from Pseudoalteromonas sp. HF66	Pseudoalteromonas sp. HF66 (g-proteobacteria)	surface seawater inoculated into a synthetic phycosphere
GCF_011806525.1	SAMN14444631	Microbe sample from Thalassospira sp. HF15	Thalassospira sp. HF15 (a-proteobacteria)	surface seawater inoculated into a synthetic phycosphere
GCF_000300235.2	SAMN02471162	Sample from Thalassospira xiamenensis M-5 = DSM 17429	Thalassospira xiamenensis M-5 = DSM 17429 (a-proteobacteria)	surface seawater from the sea close to Xiamen, China
GCF_000299915.1	SAMN02471169	Sample from Gallaecimonas xiamenensis 3-C-1	Gallaecimonas xiamenensis 3-C-1 (g-proteobacteria)	surface seawater from sea close to Xiamen, China
GCF_000582555.1	SAMN03081496	Sample from Thalassolituus oleivorans R6-15	Thalassolituus oleivorans R6-15 (g-proteobacteria)	surface seawater
GCF_002115785.1	SAMN02671746	Microbe sample from Thalassospira sp. MCCC 1A03138	Thalassospira sp. MCCC 1A03138 (a-proteobacteria)	surface seawater
GCF_002115825.1	SAMN02671745	Microbe sample from Thalassospira sp. MCCC 1A01428	Thalassospira sp. MCCC 1A01428 (a-proteobacteria)	surface seawater
GCF_002814155.1	SAMN07620680	MIGS Cultured Bacterial/Archaeal sample from Pseudoalteromonas spongiae	Pseudoalteromonas spongiae (g-proteobacteria)	surface seawater
GCF_002844295.1	SAMN07660606	MIGS Cultured Bacterial/Archaeal sample from Thalassospira sp. CSC1P2	Thalassospira marina (a-proteobacteria)	surface seawater
GCF_007786355.1	SAMN12260204	Microbe sample from Pseudoalteromonas neustonica	Pseudoalteromonas neustonica (g-proteobacteria)	surface seawater
GCF_014164575.1	SAMN15642139	MIGS Cultured Bacterial/Archaeal sample from Pseudoalteromonas sp. SG41-1	Pseudoalteromonas sp. SG41-1 (g-proteobacteria)	surface seawater
GCF_003590335.1	SAMN05687755	MIGS Cultured Bacterial/Archaeal sample from Pseudoalteromonas sp. MSK9-3	Pseudoalteromonas sp. MSK9-3 (g-proteobacteria)	surface saline water
GCF_009363275.1	SAMN11996134	Sample of Marinobacter sp. strain THAF197a	Marinobacter sp. THAF197a (g-proteobacteria)	Surface of a polyethylene microplastic particle present in tank 6 of a marine aquarium containing stony-coral fragments and water maintained at 26 degree C
GCF_009363395.1	SAMN11996128	Sample of Pseudomonas sp. strain THAF187a	Pseudomonas sp. THAF187a (g-proteobacteria)	Surface of a polyethylene microplastic particle present in tank 6 of a marine aquarium containing stony-coral fragments and water maintained at 26 degree C
GCF_009363675.1	SAMN11996114	Sample of Halomonas sp. strain THAF12	Halomonas sp. THAF12 (g-proteobacteria)	Surface of a polyethylene microplastic particle present in tank 6 of a marine aquarium containing stony-coral fragments and water maintained at 26 degree C
GCF_009363815.1	SAMN11996110	Sample of Pseudomonas sp. strain THAF7b	Pseudomonas sp. THAF7b (g-proteobacteria)	Surface of a polyethylene microplastic particle present in tank 6 of a marine aquarium containing stony-coral fragments and water maintained at 26 degree C
GCF_002075545.1	SAMN06100268	Pathogen: environmental/food/other sample from Cronobacter sakazakii	Cronobacter sakazakii (enterobacteria)	surface
GCF_001189555.1	SAMN03704032	MIGS Cultured Bacterial/Archaeal sample from Selenomonas sp. oral taxon 478	Selenomonas sp. oral taxon 478 (firmicutes)	Supragingival dental plaque, molar tooth
GCF_001554015.1	SAMN04435856	MIGS Cultured Bacterial/Archaeal sample from Selenomonas sp. oral taxon 136	Selenomonas sp. oral taxon 136 (firmicutes)	Supragingival dental plaque, molar tooth
GCF_009601025.1	SAMN13168652	Microbe sample from Roseospira navarrensis	Roseospira navarrensis (a-proteobacteria)	sulfur spring
GCF_002149925.1	SAMN06175409	Thioflexothrix psekupsii D3	Thioflexithrix psekupsensis (g-proteobacteria)	sulfide spring
GCF_009834345.1	SAMN10605342	Microbe sample from Halomonas sp. BC-M4-5	Halomonas sp. BC-M4-5 (g-proteobacteria)	sulfide of hydrothermal vent from Southwest Indian Ocean
GCF_021404345.1	SAMN14838978	MIGS Cultured Bacterial/Archaeal sample from Halomonas daqingensis	Halomonas daqingensis (g-proteobacteria)	sulfide from Tianxiu hydrothermal vents
GCF_021404365.1	SAMN14838976	MIGS Cultured Bacterial/Archaeal sample from Halomonas daqingensis	Halomonas daqingensis (g-proteobacteria)	sulfide chimney from Daxi hydrothermal vents
GCF_021021425.1	SAMN21035674	Microbe sample from Pseudomonas stutzeri	Pseudomonas stutzeri (g-proteobacteria)	Sulfide
GCF_021021515.1	SAMN21038361	Microbe sample from Marinobacter shengliensis	Marinobacter shengliensis (g-proteobacteria)	Sulfide
GCF_000286655.1	SAMN02470869	Sample from Enterobacter sp. SST3	Enterobacter sp. SST3 (enterobacteria)	sugarcane stem tissue
GCF_000949385.2	SAMN03299269	Genome sequence of Pseudomonas sp. LFM046 isolated from sugarcane soil	Pseudomonas sp. LFM046 (g-proteobacteria)	Sugarcane soil
GCF_004028255.1	SAMN10720588	Microbe sample from Pantoea ananatis	Pantoea ananatis (enterobacteria)	sugarcane root
GCF_003851785.1	SAMN08359196	Microbe sample from Pseudomonas chlororaphis	Pseudomonas chlororaphis (g-proteobacteria)	sugarcane rhizosphere
GCF_000730165.1	SAMN02689882	Genomic DNA of Azospirillum amazonense strain CBAmC, a sugarcane isolate	Nitrospirillum amazonense CBAmc (a-proteobacteria)	Sugarcane field
GCF_003052515.2	SAMN08897953	MIGS Cultured Bacterial/Archaeal sample from Pseudomonas sp. RIT 409	Pseudomonas sp. RIT 409 (g-proteobacteria)	sugarcane
GCF_003057675.2	SAMN08917446	MIGS Cultured Bacterial/Archaeal sample from Pantoea sp. RIT 413	Pantoea sp. RIT 413 (enterobacteria)	sugarcane
GCF_003057735.2	SAMN08917440	MIGS Cultured Bacterial/Archaeal sample from Pseudomonas sp. RIT 411	Pseudomonas sp. RIT 411 (g-proteobacteria)	sugarcane
GCF_003851305.1	SAMN08359189	Microbe sample from Pseudomonas chlororaphis subsp. aurantiaca	Pseudomonas chlororaphis subsp. aurantiaca (g-proteobacteria)	sugar-beetroot rhizosphere
GCF_018139585.1	SAMN18780205	Microbe sample from Undibacterium rugosum	Undibacterium rugosum (b-proteobacteria)	subtropical stream
GCF_018139685.1	SAMN18780208	Microbe sample from Undibacterium luofuense	Undibacterium luofuense (b-proteobacteria)	subtropical stream
GCF_009380165.1	SAMN13086708	a novel species isolated from a subtropical stream in China	Rugamonas rivuli (b-proteobacteria)	subtropical river
GCF_009380215.1	SAMN13086707	a novel species isolated from a subtropical stream in China	Rugamonas aquatica (b-proteobacteria)	subtropical river
GCF_002025525.1	SAMN06563818	Sample from Pseudomonas aeruginosa P37	Pseudomonas aeruginosa P37 (g-proteobacteria)	subsurface water sample
GCF_002777255.1	SAMN04286332	Microbe sample Strain DCMF	Candidatus Formimonas warabiya (firmicutes)	Subsurface soil
GCF_009730575.1	SAMN11056396	Pathogen: clinical or host-associated sample from Shewanella putrefaciens	Shewanella putrefaciens (g-proteobacteria)	subsurface rock
GCF_000292245.2	SAMN02470564	Sample from Alkalihalobacillus alcalophilus ATCC 27647 = CGMCC 1.3604	Alkalihalobacillus alcalophilus ATCC 27647 = CGMCC 1.3604 (firmicutes)	substrain; original isolate obtained from human feces in 1934
GCF_003994855.1	SAMN10417204	MIGS Cultured Bacterial/Archaeal sample from Marinobacter sp. NP-4(2019)	Marinobacter sp. NP-4(2019) (g-proteobacteria)	subseafloor basaltic crust
GCF_008630155.1	SAMN12713541	Microbe sample from Rhodovastum atsumiense	Rhodovastum atsumiense (a-proteobacteria)	submerged paddy field
GCF_016622245.1	SAMN13075216	Psedomonas balearica	Pseudomonas balearica (g-proteobacteria)	submarine volcano
GCF_016622305.1	SAMN13075212	Pseudomonas stutzeri	Pseudomonas stutzeri (g-proteobacteria)	submarine volcano
GCF_016622325.1	SAMN13075210	Pseudomonas stutzeri	Pseudomonas stutzeri (g-proteobacteria)	submarine volcano
GCF_000765475.1	SAMN03067868	Microbe sample from Methanococcoides methylutens	Methanococcoides methylutens (euryarchaeotes)	submarine canyon sediments off the coast of southern California
GCF_003033945.1	SAMN08743844	MIGS Cultured Bacterial/Archaeal sample from Paenibacillus glucanolyticus	Paenibacillus glucanolyticus (firmicutes)	Subgingival plaque, gingival sulcus
GCF_001683335.1	SAMN03897727	MIGS Cultured Bacterial/Archaeal sample from Selenomonas sp. oral taxon 126	Selenomonas sp. oral taxon 126 (firmicutes)	Subgingival plaque
GCF_003863965.1	SAMN10461998	Pathogen: clinical or host-associated sample from Paenibacillus sp. ChDC PVNT-B20	Paenibacillus oralis (firmicutes)	Subgingival dental plaque
GCF_000316035.1	SAMN02470173	Sample from Paenibacillus sp. PAMC 26794	Paenibacillus sp. PAMC 26794 (firmicutes)	subarctic grassland soil
GCF_000452525.3	SAMN02471567	Sample from Pseudomonas syringae USA011	Pseudomonas syringae USA011 (g-proteobacteria)	stream water
GCF_015278735.1	SAMN13046969	Pathogen: environmental/food/other sample from Enterobacter asburiae	Enterobacter asburiae (enterobacteria)	Stream water
GCF_002735685.1	SAMN03098204	Microbe sample of Janthinobacterium	Janthinobacterium sp. BJB301 (b-proteobacteria)	stream
GCF_002735705.1	SAMN05382485	Microbe sample from Janthinobacterium sp. BJB426	Janthinobacterium sp. BJB426 (b-proteobacteria)	stream
GCF_003322775.1	SAMN08519207	Pathogen: environmental/food/other sample from Aeromonas caviae	Aeromonas caviae (g-proteobacteria)	stray dog fecal sample
GCF_003331055.1	SAMN08519299	Pathogen: environmental/food/other sample from Pseudomonas sp. AFG_SD02_1510_Pfu_092	Pseudomonas sp. AFG_SD02_1510_Pfu_092 (g-proteobacteria)	stray dog fecal sample
GCF_009646115.1	SAMN10385900	Pantoea eucalypti LMG 24197	Pantoea eucalypti (enterobacteria)	Strains belonging to this species have been isolated from eucalyptus leaves showing symptoms of bacterial blight and die-back in Uruguay
GCF_000447315.1	SAMN02470614	Sample from Clostridium sp. BL8	Clostridium sp. BL8 (firmicutes)	stool sample from healthy individual
GCF_000463315.1	SAMN02436915	Generic sample from Bacteroides cellulosilyticus WH2	Bacteroides cellulosilyticus WH2 (CFB group bacteria)	stool sample
GCF_002900255.1	SAMN08383672	Microbe sample from Aeromonas veronii	Aeromonas veronii (g-proteobacteria)	stool sample
GCF_011290505.1	SAMN13955581	Pathogen: clinical or host-associated sample from Peanalcaligenes suwonensis	Paenalcaligenes suwonensis (b-proteobacteria)	stool sample
GCF_000785185.1	SAMN03135098	Clostridium butyricum NOR 33234 clinical isolate	Clostridium butyricum (firmicutes)	stool of 94 y.o. male
GCF_000789395.1	SAMN03222823	Microbe Sample Clostridium baratii Sullivan	Clostridium baratii str. Sullivan (firmicutes)	Stool (adult)
GCF_000292325.1	SAMN02471851	Sample from Aeromonas sp. 159	Aeromonas sp. 159 (g-proteobacteria)	stool
GCF_000439815.2	SAMN02470269	Sample from Clostridium botulinum Af84	Clostridium botulinum Af84 (firmicutes)	stool
GCF_000783635.1	SAMN02934532	Pathogen: clinical or host-associated sample from Aeromonas hydrophila	Aeromonas hydrophila (g-proteobacteria)	stool
GCF_000783775.2	SAMN02934523	Pathogen: clinical or host-associated sample from Aeromonas caviae	Aeromonas caviae (g-proteobacteria)	stool
GCF_000962755.1	SAMN03344100	Pathogen: clinical or host-associated sample from Clostridium baratii	Clostridium baratii (firmicutes)	stool
GCF_001454945.1	SAMN03072853	Microbe sample from Intestinimonas butyriciproducens	Intestinimonas butyriciproducens (firmicutes)	stool
GCF_001559235.2	SAMN03996300	Pathogen: clinical or host-associated sample from Citrobacter sp. FDAARGOS_156	Citrobacter sp. FDAARGOS_156 (enterobacteria)	stool
GCF_001813025.1	SAMN04480056	Sample from Pseudomonas sp. HMSC066A08	Pseudomonas sp. HMSC066A08 (g-proteobacteria)	stool
GCF_002024385.1	SAMN03998139	Pathogen: clinical or host-associated sample from Clostridium botulinum	Clostridium botulinum (firmicutes)	stool
GCF_002024395.1	SAMN03996895	Pathogen: clinical or host-associated sample from Clostridium botulinum	Clostridium botulinum (firmicutes)	stool
GCF_002266365.1	SAMN07448199	Pathogen: clinical or host-associated sample from Enterobacter roggenkampii	Enterobacter roggenkampii (enterobacteria)	stool
GCF_002313185.2	SAMN04875531	Pathogen: clinical or host-associated sample from Pantoea sp. FDAARGOS_194	Pantoea sp. FDAARGOS_194 (enterobacteria)	stool
GCF_002386385.1	SAMN07312408	Pathogen: clinical or host-associated sample from Citrobacter werkmanii	Citrobacter werkmanii (enterobacteria)	stool
GCF_003971585.1	SAMN08687180	Pathogen: clinical or host-associated sample from Campylobacter jejuni subsp. jejuni	Campylobacter jejuni subsp. jejuni (e-proteobacteria)	stool
GCF_004167275.1	SAMN10239544	Microbe sample from Dorea longicatena	Dorea longicatena (firmicutes)	stool
GCF_004167485.1	SAMN10239581	Microbe sample from Citrobacter amalonaticus	Citrobacter amalonaticus (enterobacteria)	stool
GCF_006347235.1	SAMN11489576	Microbe sample from Campylobacter jejuni	Campylobacter jejuni (e-proteobacteria)	stool
GCF_006348265.1	SAMN11489495	Microbe sample from Campylobacter jejuni	Campylobacter jejuni (e-proteobacteria)	stool
GCF_006348535.1	SAMN11489559	Microbe sample from Campylobacter jejuni	Campylobacter jejuni (e-proteobacteria)	stool
GCF_009832405.1	SAMN11417969	Microbe sample from Pseudomonas oryzihabitans	Pseudomonas oryzihabitans (g-proteobacteria)	stool
GCF_009846595.1	SAMN13381879	Pathogen: environmental/food/other sample from Shewanella algae	Shewanella algae (g-proteobacteria)	stool
GCF_009938395.1	SAMN10274203	Pathogen: clinical or host-associated sample from Cronobacter turicensis	Cronobacter turicensis (enterobacteria)	stool
GCF_009939645.1	SAMN10873096	Pathogen: clinical or host-associated sample from Campylobacter jejuni	Campylobacter jejuni (e-proteobacteria)	stool
GCF_013293875.1	SAMN14126054	Pathogen: clinical or host-associated sample from Campylobacter coli	Campylobacter coli (e-proteobacteria)	stool
GCF_013421565.1	SAMN15069387	Microbe sample from Cronobacter sakazakii	Cronobacter sakazakii (enterobacteria)	stool
GCF_015548205.1	SAMN15533091	Microbe sample from Enterobacter roggenkampii	Enterobacter roggenkampii (enterobacteria)	stool
GCF_015548305.1	SAMN15532850	Microbe sample from Ruminococcus sp. 1001175B_160314_E1	Ruminococcus sp. 1001175B_160314_E1 (firmicutes)	stool
GCF_015548445.1	SAMN15532631	Microbe sample from Enterocloster citroniae	Enterocloster citroniae (firmicutes)	stool
GCF_015550395.1	SAMN15533160	Microbe sample from [Clostridium] hylemonae	[Clostridium] hylemonae (firmicutes)	stool
GCF_015553065.1	SAMN15533005	Microbe sample from Bacteroides cellulosilyticus	Bacteroides cellulosilyticus (CFB group bacteria)	stool
GCF_015554405.1	SAMN15533217	Microbe sample from Bacteroides intestinalis	Bacteroides intestinalis (CFB group bacteria)	stool
GCF_015559455.1	SAMN15533056	Microbe sample from Clostridium paraputrificum	Clostridium paraputrificum (firmicutes)	stool
GCF_015559735.1	SAMN15533339	Microbe sample from Bacteroides cellulosilyticus	Bacteroides cellulosilyticus (CFB group bacteria)	stool
GCF_015560625.1	SAMN15533178	Microbe sample from Clostridium tertium	Clostridium tertium (firmicutes)	stool
GCF_015561155.1	SAMN15532974	Microbe sample from Clostridium paraputrificum	Clostridium paraputrificum (firmicutes)	stool
GCF_015667975.1	SAMN15533236	Microbe sample from Clostridium tepidum	Clostridium tepidum (firmicutes)	stool
GCF_015668305.1	SAMN15532370	Microbe sample from Intestinimonas butyriciproducens	Intestinimonas butyriciproducens (firmicutes)	stool
GCF_015668795.1	SAMN15533083	Microbe sample from Bacteroides cellulosilyticus	Bacteroides cellulosilyticus (CFB group bacteria)	stool
GCF_015669935.1	SAMN15533145	Microbe sample from Roseburia faecis	Roseburia faecis (firmicutes)	stool
GCF_016728895.1	SAMN17083384	Microbe sample from Aeromonas dhakensis	Aeromonas dhakensis (g-proteobacteria)	stool
GCF_016729345.1	SAMN17083360	Microbe sample from Aeromonas veronii	Aeromonas veronii (g-proteobacteria)	stool
GCF_016729675.1	SAMN17083344	Microbe sample from Aeromonas veronii	Aeromonas veronii (g-proteobacteria)	stool
GCF_016729835.1	SAMN17083337	Microbe sample from Aeromonas veronii	Aeromonas veronii (g-proteobacteria)	stool
GCF_016729865.1	SAMN17083335	Microbe sample from Aeromonas veronii	Aeromonas veronii (g-proteobacteria)	stool
GCF_017582735.1	SAMN17860426	Microbe sample from Enterobacter sichuanensis	Enterobacter sichuanensis (enterobacteria)	stool
GCF_021285725.1	SAMN24183483	Pathogen: clinical or host-associated sample from Enterobacter ludwigii	Enterobacter ludwigii (enterobacteria)	stool
GCF_900258535.1	SAMEA104557092	Blautia marasmiensis genome	Blautia marasmi (firmicutes)	stool
GCF_900289175.1	SAMEA104572236	Paenibacillus cagae genome	Paenibacillus faecalis (firmicutes)	stool
GCF_900290215.1	SAMEA104588895	Dorea pacaensis genome	Dorea sp. Marseille-P4042 (firmicutes)	stool
GCF_900407335.1	SAMEA4644084	Aeromonas caviae strain KLMC4	Aeromonas caviae (g-proteobacteria)	stool
GCF_900626075.1	SAMEA5137568	Clostridium transplantifaecale genome	Clostridium transplantifaecale (firmicutes)	stool
GCF_900626145.1	SAMEA5138309	Intestinimonas timonensis genome	Intestinimonas timonensis (firmicutes)	stool
GCF_902143515.1	SAMEA5724241	Culturomics project	Hathewaya massiliensis (firmicutes)	stool
GCF_902143525.1	SAMEA5724242	Clostridium intestinalis was isolated from stool sample in the hospital of Timone (Marseille)	Clostridium sp. Marseille-P7770 (firmicutes)	stool
GCF_903645295.1	SAMEA6862732	Bacillus testinonum genome	Bacillus sp. Marseille-Q1617 (firmicutes)	stool
GCF_003319115.1	SAMN09502803	Microbe sample from Geodermatophilus sp. TF02-6	Geodermatophilus sp. TF02-6 (high GC Gram+)	stone ruins (quartz)
GCF_011682065.1	SAMN12688462	Novel description of Massilia sp. CCM 8692	Massilia rubra (Massilia sp. I)	stone
GCF_001431565.1	SAMN03701690	Microbe sample from Stenotrophomonas pavanii	Stenotrophomonas pavanii (g-proteobacteria)	stems of sugar cane
GCF_002257645.1	SAMN07498096	Draft genome sequence of Paenibacillus sp. XY044, an endophyte isolated from Camellia sinensis	Paenibacillus sp. XY044 (firmicutes)	stems of a Maoxie tea plant
GCF_001411475.1	SAMN04193521	Microbe sample from Pseudomonas endophytica	Pseudomonas endophytica (g-proteobacteria)	stem tissue
GCF_017154245.1	SAMN18043248	Microbe sample from Pantoea ananatis	Pantoea ananatis (enterobacteria)	stem tissue
GCF_020515595.1	SAMN21542439	Cultured Bacterial sample Pseudomonas sp. MWU16-30323	Pseudomonas sp. MWU16_30323 (g-proteobacteria)	stem gall
GCF_001512295.1	SAMN04216969	Pseudomonas sp	Pseudomonas sp. EpS/L25 (g-proteobacteria)	stem and leaf
GCF_000474655.1	SAMN02471790	Sample from Dickeya solani D s0432-1	Dickeya solani D s0432-1 (enterobacteria)	stem
GCF_003628025.1	SAMN08494005	Microbe sample from Pectobacterium parmentieri	Pectobacterium parmentieri (enterobacteria)	stem
GCF_003628575.1	SAMN08493999	Microbe sample from Pectobacterium parmentieri	Pectobacterium parmentieri (enterobacteria)	stem
GCF_008693195.1	SAMN11658785	Paenibacillus sp. UASWS1643	Paenibacillus sp. UASWS1643 (firmicutes)	stem
GCF_009931535.1	SAMN13381035	Microbe sample from Pectobacterium parmentieri	Pectobacterium parmentieri (enterobacteria)	stem
GCF_004331835.1	SAMN11032950	MIGS Cultured Bacterial/Archaeal sample from Pseudomonas sp. IC_126	Pseudomonas sp. IC_126 (g-proteobacteria)	Stegodyphus dumicola nest material
GCF_002326685.1	SAMN07504817	Pathogen: environmental/food/other sample from Pseudomonas aeruginosa	Pseudomonas aeruginosa (g-proteobacteria)	standing rain water
GCF_000709995.2	SAMN02739895	Microbe sample from Pantoea ananatis BD442	Pantoea ananatis BD442 (enterobacteria)	stalk tissue
GCF_004134915.1	SAMN10230472	MIGS Cultured Bacterial/Archaeal sample from Crenobacter cavernae	Crenobacter cavernae (b-proteobacteria)	stalactite dripping water
GCF_000465575.1	SAMN02469681	Sample from Pseudomonas chengduensis	Pseudomonas chengduensis (g-proteobacteria)	stagnant water
GCF_020423105.1	SAMN21916063	Microbe sample from Pectobacterium brasiliense	Pectobacterium brasiliense (enterobacteria)	squash
GCF_007633355.1	SAMN12325360	Pathogen: clinical or host-associated sample from Pseudomonas sp. BJP69	Pseudomonas sp. BJP69 (g-proteobacteria)	sputum specimen
GCF_001431165.1	SAMN03247002	Sample from Pseudomonas aeruginosa PAHM4	Pseudomonas aeruginosa PAHM4 (g-proteobacteria)	sputum sample from patient with non-CF bronchiectasis
GCF_003835055.1	SAMN07424144	Microbe sample from Pseudomonas aeruginosa	Pseudomonas aeruginosa (g-proteobacteria)	sputum of child cystic fibrosis patient
GCF_000475055.1	SAMN02471931	Sample from Pantoea agglomerans Tx10	Pantoea agglomerans Tx10 (enterobacteria)	sputum from a cystic fibrosis patient
GCF_000520395.1	SAMN02360704	Generic sample from Pseudomonas aeruginosa BWHPSA040	Pseudomonas aeruginosa BWHPSA040 (g-proteobacteria)	sputum
GCF_000742345.1	SAMN02981213	Pathogen: environmental/food/other sample from Cronobacter malonaticus	Cronobacter malonaticus (enterobacteria)	sputum
GCF_001035245.1	SAMN03566384	Pathogen: clinical or host-associated sample from Pseudomonas aeruginosa	Pseudomonas aeruginosa (g-proteobacteria)	sputum
GCF_001036105.1	SAMN03566426	Pathogen: clinical or host-associated sample from Pseudomonas aeruginosa	Pseudomonas aeruginosa (g-proteobacteria)	sputum
GCF_001037105.1	SAMN03566341	Pathogen: clinical or host-associated sample from Pseudomonas aeruginosa	Pseudomonas aeruginosa (g-proteobacteria)	sputum
GCF_001545255.1	SAMN04436519	Pathogen: clinical or host-associated sample from Pseudomonas aeruginosa	Pseudomonas aeruginosa (g-proteobacteria)	sputum
GCF_001554385.1	SAMN04436468	Pathogen: clinical or host-associated sample from Pseudomonas aeruginosa	Pseudomonas aeruginosa (g-proteobacteria)	sputum
GCF_001554425.1	SAMN04436463	Pathogen: clinical or host-associated sample from Pseudomonas aeruginosa	Pseudomonas aeruginosa (g-proteobacteria)	sputum
GCF_001554995.1	SAMN04436502	Pathogen: clinical or host-associated sample from Pseudomonas aeruginosa	Pseudomonas aeruginosa (g-proteobacteria)	sputum
GCF_001555035.1	SAMN04436504	Pathogen: clinical or host-associated sample from Pseudomonas aeruginosa	Pseudomonas aeruginosa (g-proteobacteria)	sputum
GCF_001555055.1	SAMN04436506	Pathogen: clinical or host-associated sample from Pseudomonas aeruginosa	Pseudomonas aeruginosa (g-proteobacteria)	sputum
GCF_001555075.1	SAMN04436507	Pathogen: clinical or host-associated sample from Pseudomonas aeruginosa	Pseudomonas aeruginosa (g-proteobacteria)	sputum
GCF_001555135.1	SAMN04436477	Pathogen: clinical or host-associated sample from Pseudomonas aeruginosa	Pseudomonas aeruginosa (g-proteobacteria)	sputum
GCF_001555225.1	SAMN04436483	Pathogen: clinical or host-associated sample from Pseudomonas aeruginosa	Pseudomonas aeruginosa (g-proteobacteria)	sputum
GCF_001555295.1	SAMN04436498	Pathogen: clinical or host-associated sample from Pseudomonas aeruginosa	Pseudomonas aeruginosa (g-proteobacteria)	sputum
GCF_001555325.1	SAMN04436499	Pathogen: clinical or host-associated sample from Pseudomonas aeruginosa	Pseudomonas aeruginosa (g-proteobacteria)	sputum
GCF_001765545.1	SAMN05272449	Pathogen: clinical or host-associated sample from Pseudomonas aeruginosa	Pseudomonas aeruginosa (g-proteobacteria)	sputum
GCF_001765755.1	SAMN05272440	Pathogen: clinical or host-associated sample from Pseudomonas aeruginosa	Pseudomonas aeruginosa (g-proteobacteria)	sputum
GCF_001765835.1	SAMN05272444	Pathogen: clinical or host-associated sample from Pseudomonas aeruginosa	Pseudomonas aeruginosa (g-proteobacteria)	sputum
GCF_001765855.1	SAMN05272445	Pathogen: clinical or host-associated sample from Pseudomonas aeruginosa	Pseudomonas aeruginosa (g-proteobacteria)	sputum
GCF_001765865.1	SAMN05272446	Pathogen: clinical or host-associated sample from Pseudomonas aeruginosa	Pseudomonas aeruginosa (g-proteobacteria)	sputum
GCF_001766115.1	SAMN05272451	Pathogen: clinical or host-associated sample from Pseudomonas aeruginosa	Pseudomonas aeruginosa (g-proteobacteria)	sputum
GCF_002951475.1	SAMN03996312	Pathogen: clinical or host-associated sample from Pseudomonas fulva	Pseudomonas fulva (g-proteobacteria)	sputum
GCF_003062365.2	SAMN08767386	Pathogen: clinical or host-associated sample from Stenotrophomonas maltophilia	Stenotrophomonas maltophilia (g-proteobacteria)	sputum
GCF_004369945.1	SAMN10478409	Microbe sample from Pseudomonas aeruginosa	Pseudomonas aeruginosa (g-proteobacteria)	sputum
GCF_004370105.1	SAMN10478398	Microbe sample from Pseudomonas aeruginosa	Pseudomonas aeruginosa (g-proteobacteria)	sputum
GCF_004370205.1	SAMN10478391	Microbe sample from Pseudomonas aeruginosa	Pseudomonas aeruginosa (g-proteobacteria)	sputum
GCF_004370295.1	SAMN10478385	Microbe sample from Pseudomonas aeruginosa	Pseudomonas aeruginosa (g-proteobacteria)	sputum
GCF_004370405.1	SAMN10478374	Microbe sample from Pseudomonas aeruginosa	Pseudomonas aeruginosa (g-proteobacteria)	sputum
GCF_004370885.1	SAMN10478400	Microbe sample from Pseudomonas aeruginosa	Pseudomonas aeruginosa (g-proteobacteria)	sputum
GCF_004371235.1	SAMN10478357	Microbe sample from Pseudomonas aeruginosa	Pseudomonas aeruginosa (g-proteobacteria)	sputum
GCF_004371565.1	SAMN10478325	Microbe sample from Pseudomonas aeruginosa	Pseudomonas aeruginosa (g-proteobacteria)	sputum
GCF_004371705.1	SAMN10478315	Microbe sample from Pseudomonas aeruginosa	Pseudomonas aeruginosa (g-proteobacteria)	sputum
GCF_004371805.1	SAMN10478308	Microbe sample from Pseudomonas aeruginosa	Pseudomonas aeruginosa (g-proteobacteria)	sputum
GCF_004372135.1	SAMN10478306	Microbe sample from Pseudomonas aeruginosa	Pseudomonas aeruginosa (g-proteobacteria)	sputum
GCF_004372925.1	SAMN10478255	Microbe sample from Pseudomonas aeruginosa	Pseudomonas aeruginosa (g-proteobacteria)	sputum
GCF_004373575.1	SAMN10478209	Microbe sample from Pseudomonas aeruginosa	Pseudomonas aeruginosa (g-proteobacteria)	sputum
GCF_004373845.1	SAMN10478215	Microbe sample from Pseudomonas aeruginosa	Pseudomonas aeruginosa (g-proteobacteria)	sputum
GCF_004374605.1	SAMN10478186	Microbe sample from Pseudomonas aeruginosa	Pseudomonas aeruginosa (g-proteobacteria)	sputum
GCF_004375165.1	SAMN10478162	Microbe sample from Pseudomonas aeruginosa	Pseudomonas aeruginosa (g-proteobacteria)	sputum
GCF_012971765.1	SAMN12500624	Pathogen: clinical or host-associated sample from Stenotrophomonas maltophilia	Stenotrophomonas maltophilia (g-proteobacteria)	sputum
GCF_013315795.1	SAMN14930172	Microbe sample from Nocardia barduliensis	Nocardia barduliensis (high GC Gram+)	sputum
GCF_013463685.1	SAMN10131072	Pathogen: clinical or host-associated sample from Stenotrophomonas maltophilia	Stenotrophomonas maltophilia (g-proteobacteria)	sputum
GCF_013464485.1	SAMN10131030	Pathogen: clinical or host-associated sample from Stenotrophomonas maltophilia	Stenotrophomonas maltophilia (g-proteobacteria)	sputum
GCF_013464525.1	SAMN10131031	Pathogen: clinical or host-associated sample from Stenotrophomonas maltophilia	Stenotrophomonas maltophilia (g-proteobacteria)	sputum
GCF_015701065.1	SAMN16340118	Pathogen: clinical or host-associated sample from Enterobacter asburiae	Enterobacter asburiae (enterobacteria)	sputum
GCF_016337125.1	SAMN16982857	Pathogen: clinical or host-associated sample from Pseudomonas koreensis	Pseudomonas koreensis (g-proteobacteria)	sputum
GCF_016505625.1	SAMN10435547	Pathogen: clinical or host-associated sample from Citrobacter braakii	Citrobacter braakii (enterobacteria)	sputum
GCF_019448685.1	SAMN20500124	Pathogen: clinical or host-associated sample from Enterobacter kobei	Enterobacter kobei (enterobacteria)	sputum
GCF_020227715.1	SAMN15806909	Pathogen: clinical or host-associated sample from Mycolicibacterium fortuitum	Mycolicibacterium fortuitum (high GC Gram+)	sputum
GCF_020515135.1	SAMN22211743	Pathogen: clinical or host-associated sample from Enterobacter asburiae	Enterobacter asburiae (enterobacteria)	sputum
GCF_021166275.1	SAMN23605136	Microbe sample from Pseudomonas aeruginosa	Pseudomonas aeruginosa (g-proteobacteria)	sputum
GCF_021513675.1	SAMN13234651	Pathogen: clinical or host-associated sample from Pseudomonas aeruginosa	Pseudomonas aeruginosa (g-proteobacteria)	sputum
GCF_021869685.1	SAMN25233122	Microbe sample from Enterobacter cloacae complex sp. ECL414	Enterobacter cloacae complex sp. ECL414 (enterobacteria)	sputum
GCF_000317025.1	SAMN02261346	MIGS Cultured Bacterial/Archaeal sample from Pleurocapsa sp. PCC 7327	Pleurocapsa sp. PCC 7327 (cyanobacteria)	spring water (Hunters hot spring)
GCF_001439685.1	SAMN03328793	Microbe sample from Pseudomonas libanensis	Pseudomonas libanensis (g-proteobacteria)	spring water
GCF_001439815.1	SAMN03328802	Microbe sample from Pseudomonas orientalis	Pseudomonas orientalis (g-proteobacteria)	spring water
GCF_003864115.1	SAMN10474190	Microbe sample from Kosakonia sp. CCTCC M2018092	Kosakonia sp. CCTCC M2018092 (enterobacteria)	Spring water
GCF_007844155.1	SAMN12179588	Vogesella perlucida sp. DS-28 T Genome sequencing and assembly	Vogesella perlucida (b-proteobacteria)	spring water
GCF_021129195.1	SAMN23413400	Microbe sample from Chromobacterium aquaticum	Chromobacterium aquaticum (b-proteobacteria)	spring water
GCF_000427315.1	SAMN02471755	Sample from Arthrobacter sp. TB 26	Arthrobacter sp. TB 26 (high GC Gram+)	sponge
GCF_002269015.1	SAMN07459813	Microbe sample from Pseudomonas lundensis	Pseudomonas lundensis (g-proteobacteria)	spoiled, untreated cows milk
GCF_011065935.2	SAMN14128651	MIGS Cultured Bacterial/Archaeal sample from Clostridium estertheticum	Clostridium estertheticum (firmicutes)	spoiled uncooked beef
GCF_011065955.2	SAMN14128650	MIGS Cultured Bacterial/Archaeal sample from Clostridium sp. FP2	Clostridium sp. FP2 (firmicutes)	spoiled uncooked beef
GCF_011065975.2	SAMN14128649	MIGS Cultured Bacterial/Archaeal sample from Clostridium sp. FP1	Clostridium sp. FP1 (firmicutes)	spoiled uncooked beef
GCF_000827755.1	SAMEA3112443	Pseudomonas fluorescens SRM1	Pseudomonas fluorescens (g-proteobacteria)	spoiled raw milk
GCF_000816675.1	SAMN03222824	Microbe Sample Clostridium argentinense CDC 2741 (GM77/78)	Clostridium argentinense CDC 2741 (firmicutes)	spleen, autopsy
GCF_003491365.1	SAMN08731619	Microbe sample from Aeromonas veronii	Aeromonas veronii (g-proteobacteria)	spleen
GCF_006243235.1	SAMN07312777	Microbe sample from Aeromonas sobria	Aeromonas sobria (g-proteobacteria)	spleen
GCF_006246225.1	SAMN07312754	Microbe sample from Aeromonas media	Aeromonas media (g-proteobacteria)	spleen
GCF_006246395.1	SAMN07312753	Microbe sample from Aeromonas veronii	Aeromonas veronii (g-proteobacteria)	spleen
GCF_006246425.1	SAMN07312752	Microbe sample from Aeromonas media	Aeromonas media (g-proteobacteria)	spleen
GCF_007655045.1	SAMN11656172	Microbe sample from Halomonas sp. C22	Halomonas sp. C22 (g-proteobacteria)	Spirulina culture medium in open pond
GCF_002532455.1	SAMN07205631	Pathogen: environmental/food/other sample from Cronobacter sakazakii	Cronobacter sakazakii (enterobacteria)	spice
GCF_009938445.1	SAMN10274192	Pathogen: environmental/food/other sample from Cronobacter dublinensis	Cronobacter dublinensis (enterobacteria)	spice
GCF_009938515.1	SAMN10274207	Pathogen: environmental/food/other sample from Cronobacter muytjensii	Cronobacter muytjensii (enterobacteria)	spice
GCF_009938685.1	SAMN10273208	Pathogen: environmental/food/other sample from Cronobacter sakazakii	Cronobacter sakazakii (enterobacteria)	spice
GCF_000316575.1	SAMN02261328	MIGS Cultured Bacterial/Archaeal sample from Calothrix sp. PCC 7507	Calothrix sp. PCC 7507 (cyanobacteria)	Sphagnum bog
GCF_000317085.1	SAMN02261356	MIGS Cultured Bacterial/Archaeal sample from Synechococcus sp. PCC 7502	Synechococcus sp. PCC 7502 (cyanobacteria)	Sphagnum bog
GCF_002969175.1	SAMN04477499	Clostridium sp. strain MF28	Clostridium sp. MF28 (firmicutes)	spent mushroom substrate
GCF_002838165.1	SAMN04495905	Microbe sample from Shewanella sp. Pdp11	Shewanella sp. Pdp11 (g-proteobacteria)	Sparus aurata
GCF_002860255.1	SAMN08028621	Microbe sample from Neobacillus cucumis	Neobacillus cucumis (firmicutes)	spacecraft hardware
GCF_002860285.1	SAMN08028622	Microbe sample from Bacillus sp. M6-12	Bacillus sp. M6-12 (firmicutes)	spacecraft hardware
GCF_002863565.1	SAMN08007135	Microbe sample from Bacillus sp. V5-8f	Bacillus sp. V5-8f (firmicutes)	spacecraft hardware
GCF_002863585.1	SAMN08007167	Microbe sample from Peribacillus deserti	Peribacillus deserti (firmicutes)	spacecraft hardware
GCF_003955665.1	SAMN10581719	Microbe sample from Paenibacillus whitsoniae	Paenibacillus whitsoniae (firmicutes)	spacecraft hardware
GCF_008710135.1	SAMN12787894	Microbe sample from Paenibacillus spiritus	Paenibacillus spiritus (firmicutes)	spacecraft hardware
GCF_002835805.1	SAMN08114941	Microbe sample from Niallia nealsonii	Niallia nealsonii (firmicutes)	spacecraft assembly facility
GCF_000648595.1	SAMN02739028	Sample from Bradyrhizobium diazoefficiens SEMIA 5080	Bradyrhizobium diazoefficiens SEMIA 5080 (a-proteobacteria)	soybean
GCF_000698865.1	SAMN02780900	Microbe sample from Pseudomonas chlororaphis	Pseudomonas chlororaphis (g-proteobacteria)	Soy bean root
GCF_002532315.1	SAMN07205642	Pathogen: environmental/food/other sample from Cronobacter sakazakii	Cronobacter sakazakii (enterobacteria)	sorghum
GCF_022163125.1	SAMN23226979	Microbe sample from paenibacillus sp.	Paenibacillus sp. HWE-109 (firmicutes)	soli
GCF_000981385.1	SAMN03453603	Bacillus tuticoriensis (Strain SA1-12) sp. nov. Genome sequencing and assembly	Bacillus sp. SA1-12 (firmicutes)	solar saltern
GCF_000986785.1	SAMN03454233	Bacillus campisalis (Strain SA2-6) sp.nov. Genome sequencing and assembly	Mesobacillus campisalis (firmicutes)	solar saltern
GCF_003206155.1	SAMN06299115	Salinicola halophilus CECT 5903	Salinicola halophilus (g-proteobacteria)	solar saltern
GCF_016415585.1	SAMN17135160	Pectobacterium carotovorum 2A - Microbe sample	Pectobacterium carotovorum (enterobacteria)	Solanum tuberosum
GCF_003293325.1	SAMN07258962	Microbe sample from Pseudomonas thivervalensis	Pseudomonas thivervalensis (g-proteobacteria)	Solanum capsicoides fruit
GCF_018884105.1	SAMN14112906	Pathogen: environmental/food/other sample from Cronobacter sakazakii	Cronobacter sakazakii (enterobacteria)	Soja milk
GCF_000317245.1	SAMN02469881	Sample from Fischerella muscicola SAG 1427-1 = PCC 73103	Fischerella muscicola SAG 1427-1 = PCC 73103 (cyanobacteria)	soil, rice field
GCF_009755645.1	SAMN13494299	Neo	Pseudomonas alkylphenolica (g-proteobacteria)	Soil, Residential Rain Drainage Channel
GCF_000317515.1	SAMN02261351	MIGS Cultured Bacterial/Archaeal sample from Microcoleus sp. PCC 7113	Allocoleopsis franciscana PCC 7113 (cyanobacteria)	Soil, orchid house, San Francisco, USA, 1971
GCF_004124275.1	SAMN08370151	Pseudomonas sp. DTU12.3	Pseudomonas sp. DTU12.3 (g-proteobacteria)	Soil, covered with withered leaves
GCF_020103725.1	SAMN20309909	Microbe sample from Cystobacter gracilis	Cystobacter gracilis (d-proteobacteria)	soil with decaying plant material
GCF_003574985.1	SAMN03733601	Microbe sample from Pannonibacter phragmitetus BB	Pannonibacter phragmitetus BB (a-proteobacteria)	soil under chromium-containing slag heap
GCF_001702265.1	SAMN05325920	Microbe sample from Pseudomonas aylmerensis	Pseudomonas aylmerensis (g-proteobacteria)	soil suspension baited with corn roots
GCF_006547025.1	SAMN12142686	Microbe sample from Pseudomonas azotoformans	Pseudomonas azotoformans (g-proteobacteria)	Soil samples from resarch farm
GCF_000280555.1	SAMN02470940	Sample from Pseudomonas stutzeri XLDN-R	Pseudomonas stutzeri XLDN-R (g-proteobacteria)	soil samples collected at a site near a petroleum refinery
GCF_001306735.1	SAMN04097202	Microbe sample from Lysinibacillus sphaericus	Lysinibacillus sphaericus (firmicutes)	soil samples
GCF_002200915.1	SAMN07255466	Sample from Lysinibacillus boronitolerans JCM 21713 = 10a = NBRC 103108	Lysinibacillus boronitolerans JCM 21713 = 10a = NBRC 103108 (firmicutes)	soil sampled randomly from the experimental field of the University of Tokyo
GCF_000317125.1	SAMN02261359	MIGS Cultured Bacterial/Archaeal sample from Chroococcidiopsis thermalis PCC 7203	Chroococcidiopsis thermalis PCC 7203 (cyanobacteria)	soil sample, near Greifswald, East Germany
GCF_000213315.1	SAMN02470015	Sample from Paenibacillus elgii B69	Paenibacillus elgii B69 (firmicutes)	soil sample from Tianmu Mountain national reserve
GCF_001526505.1	SAMN04395159	MIGS Cultured Bacterial/Archaeal sample from Agrobacterium sp. D14	Agrobacterium sp. D14 (a-proteobacteria)	soil sample from arsenic pollution region
GCF_001526585.1	SAMN04395162	MIGS Cultured Bacterial/Archaeal sample from Agrobacterium sp. LY4	Agrobacterium sp. LY4 (a-proteobacteria)	soil sample from arsenic pollution region
GCF_000600335.2	SAMN02951863	Sample from Rubellimicrobium mesophilum DSM 19309	Rubellimicrobium mesophilum DSM 19309 (a-proteobacteria)	soil sample
GCF_001708505.1	SAMN05195958	Microbe sample from Pseudomonas sp. TCU-HL1	Pseudomonas sp. TCU-HL1 (g-proteobacteria)	soil sample
GCF_002240415.1	SAMN06473270	Microbe sample from Paenibacillus kribbensis	Paenibacillus kribbensis (firmicutes)	soil sample
GCF_003583765.1	SAMN09989116	Paenibacillus nanensis DSM 22867	Paenibacillus nanensis (firmicutes)	soil sample
GCF_008923245.1	SAMN12869501	Microbe sample from Cytobacillus depressus	Cytobacillus depressus (firmicutes)	soil sample
GCF_021375795.1	SAMN16534144	Microbe sample from Pseudomonas anguilliseptica	Pseudomonas anguilliseptica (g-proteobacteria)	soil sample
GCF_001590685.1	SAMN04515682	Microbe sample from Sporosarcina psychrophila	Sporosarcina psychrophila (firmicutes)	soil or river water
GCF_002216325.1	SAMN07286077	Pathogen: environmental/food/other sample from Pseudomonas aeruginosa	Pseudomonas aeruginosa (g-proteobacteria)	soil on farm
GCF_000296715.2	SAMN02469906	Sample from Brevibacillus brevis X23	Brevibacillus brevis X23 (firmicutes)	soil of vegetable field
GCF_013186635.1	SAMN14995197	Microbe sample from Brevibacillus sp. HB1.3	Brevibacillus sp. HB1.3 (firmicutes)	soil of orange plantation
GCF_013332495.1	SAMN14992170	Microbe sample from Brevibacillus sp. HB1.2	Brevibacillus sp. HB1.2 (firmicutes)	soil of orange plantation
GCF_019285675.1	SAMN20011300	Microbe sample from Stenotrophomonas indicatrix	Stenotrophomonas indicatrix (g-proteobacteria)	soil of natural resort
GCF_013284345.1	SAMN15002652	Microbe sample from Brevibacillus sp. MS2.2	Brevibacillus sp. MS2.2 (firmicutes)	soil of maize field
GCF_013284245.2	SAMN14997623	Microbe sample from Brevibacillus sp. DP1.3A	Brevibacillus sp. DP1.3A (firmicutes)	soil of Citrus sinensis plantation
GCF_013284275.1	SAMN14997697	Microbe sample from Brevibacillus sp. HB2.2	Brevibacillus sp. HB2.2 (firmicutes)	soil of Citrus sinensis plantation
GCF_013284285.1	SAMN14997622	Microbe sample from Brevibacillus sp. HB1.4B	Brevibacillus sp. HB1.4B (firmicutes)	soil of Citrus sinensis plantation
GCF_002082015.1	SAMN04619968	Microbe sample from Sporosarcina ureae	Sporosarcina ureae (firmicutes)	soil near tree
GCF_000262065.2	SAMN02471394	Sample from Pseudomonas furukawaii	Pseudomonas furukawaii (g-proteobacteria)	soil near a biphenyl manufacturing plant, then grown by enrichment culture with biphenyl as sole carbon source
GCF_003008615.1	SAMN08683323	Microbe sample from Pseudomonas mendocina	Pseudomonas mendocina (g-proteobacteria)	soil isolate
GCF_003693445.1	SAMN10262276	Microbe sample from Aquitalea	Aquitalea sp. MWU14-2217 (b-proteobacteria)	soil from wild cranberry bog
GCF_000758725.1	SAMN03025771	Microbe sample from Paenibacillus odorifer	Paenibacillus odorifer (firmicutes)	Soil from wheat roots
GCF_013184165.1	SAMN14775820	G4S2	Stenotrophomonas maltophilia (g-proteobacteria)	Soil from swine farm
GCF_001854885.1	SAMN04964169	Microbe sample from Ensifer sp. LCM 4579	Ensifer sp. LCM 4579 (a-proteobacteria)	soil from surrounding area
GCF_010095445.1	SAMN13020140	Microbe sample from Pseudomonas sp. TNT3	Pseudomonas sp. TNT3 (g-proteobacteria)	soil from seashore
GCF_005870085.1	SAMN11518981	Microbe sample from Aquibacillus sediminis	Aquibacillus sediminis (firmicutes)	soil from salt field
GCF_013284355.2	SAMN15002423	Microbe sample from Brevibacillus sp. M2.1A	Brevibacillus sp. M2.1A (firmicutes)	soil from maize field
GCF_003596405.1	SAMN10055711	Pseudomonas sp. K1S02-6	Pseudomonas cavernicola (g-proteobacteria)	soil from karst cave
GCF_002909835.2	SAMN08359433	Microbe sample from Pseudomonas sp. MWU12-2115	Pseudomonas sp. MWU12-2115 (g-proteobacteria)	soil from cranberry bog
GCF_009295765.1	SAMN12984565	Pseudomonas MWU12-2323	Pseudomonas sp. MWU12-2323 (g-proteobacteria)	soil from cranberry bog
GCF_000802655.2	SAMN03223810	Paenibacillus sp. IHB B 3415 from cold environment soil	Paenibacillus sp. IHB B 3415 (firmicutes)	soil from cold environments
GCF_015711605.1	SAMN14970433	PLM1.fasta	Planomonospora sp. ID67723 (high GC Gram+)	Soil from a Beta vulgaris field
GCF_002005165.1	SAMN06310877	MIGS Cultured Bacterial/Archaeal sample from Novibacillus thermophilus SG-1	Novibacillus thermophilus (firmicutes)	soil flooded by seawater
GCF_003704305.1	SAMN09840060	MIGS Cultured Bacterial/Archaeal sample from Pantoea agglomerans	Pantoea agglomerans (enterobacteria)	soil core
GCF_008728215.1	SAMN09843991	MIGS Cultured Bacterial/Archaeal sample from Erwinia billingiae	Erwinia billingiae (enterobacteria)	soil core
GCF_004369025.1	SAMN11046846	Microbe sample from Pseudomonas sp. HS-2	Pseudomonas sp. HS-2 (g-proteobacteria)	soil contaminated with bisphenol compounds
GCF_002222515.1	SAMN07136241	Microbe sample from Pantoea agglomerans	Pantoea agglomerans (enterobacteria)	soil contaminated by antibiotics
GCF_008807375.1	SAMN12607303	Microbe sample from Pseudomonas lalkuanensis	Pseudomonas lalkuanensis (g-proteobacteria)	Soil containing e-waste
GCF_000280535.1	SAMN02470653	Sample from Clostridium beijerinckii G117	Clostridium beijerinckii G117 (firmicutes)	soil collected from tropical lawn
GCF_000235605.1	SAMN02261424	MIGS Cultured Bacterial/Archaeal sample from Desulfosporosinus orientis DSM 765	Desulfosporosinus orientis DSM 765 (firmicutes)	Soil at pumping station near rising main Rangoon Road
GCF_012641385.1	SAMN14598716	Microbe sample from Rhizobium sp. P28RR-XV	Rhizobium sp. P28RR-XV (a-proteobacteria)	soil associated roots
GCF_012641435.1	SAMN14598857	Microbe sample from Rhizobium sp. P38BS-XIX	Rhizobium sp. P38BS-XIX (a-proteobacteria)	soil associated roots
GCF_000319815.1	SAMN02471757	Sample from Pseudomonas chengduensis	Pseudomonas chengduensis (g-proteobacteria)	soil artificially polluted with chromate
GCF_000236035.1	SAMN02471366	Sample from Halomonas boliviensis LC1	Halomonas boliviensis LC1 (g-proteobacteria)	soil around the hypersaline lake Laguna Colorada
GCF_013284365.1	SAMN15002666	Microbe sample from Brevibacillus sp. RS1.1	Brevibacillus sp. RS1.1 (firmicutes)	soil adjacent to rice plant
GCF_003833245.1	SAMN10375218	EDO6	Paenibacillus xylanexedens (firmicutes)	soil / grassland
GCF_003833305.1	SAMN10375214	FH5	Priestia endophytica (firmicutes)	soil / grassland
GCF_001573935.1	SAMN03780006	Microbe sample from Clostridium botulinum	Clostridium botulinum (firmicutes)	soil - colony variant of SU1575
GCF_000177235.2	SAMN00007429	Bacillus cellulosilyticus DSM 2522, complete genome.	Evansella cellulosilytica DSM 2522 (firmicutes)	soil
GCF_000179615.1	SAMN00015377	Generic sample from Paenibacillus curdlanolyticus YK9	Paenibacillus curdlanolyticus YK9 (firmicutes)	soil
GCF_000247645.1	SAMN02470161	Sample from Salinibacterium sp. PAMC 21357	Salinibacterium sp. PAMC 21357 (high GC Gram+)	soil
GCF_000258535.2	SAMN02603635	Sample from Paenibacillus mucilaginosus K02	Paenibacillus mucilaginosus K02 (firmicutes)	soil
GCF_000262005.1	SAMN02470886	Sample from Pseudomonas monteilii QM	Pseudomonas monteilii QM (g-proteobacteria)	soil
GCF_000282775.1	SAMN02470941	Sample from Pseudomonas luteola XLDN4-9	Pseudomonas luteola XLDN4-9 (g-proteobacteria)	soil
GCF_000283315.1	SAMN02471152	Sample from Paenibacillus sp. OSY-SE	Paenibacillus sp. OSY-SE (firmicutes)	soil
GCF_000287915.1	SAMN02470946	Sample from Pseudomonas putida S12	Pseudomonas putida S12 (g-proteobacteria)	soil
GCF_000292285.1	SAMN02471844	Sample from Pseudomonas sp. S13.1.2	Pseudomonas sp. S13.1.2 (g-proteobacteria)	soil
GCF_000293785.1	SAMN02469994	Sample from Rhodovulum sp. PH10	Rhodovulum sp. PH10 (a-proteobacteria)	soil
GCF_000297275.1	SAMN02471996	Sample from Pseudomonas aeruginosa ATCC 14886	Pseudomonas aeruginosa ATCC 14886 (g-proteobacteria)	soil
GCF_000306015.1	SAMN02470134	Sample from Pseudomonas sp. Chol1	Pseudomonas sp. Chol1 (g-proteobacteria)	soil
GCF_000328325.1	SAMN02469862	Sample from Halobacillus sp. BAB-2008	Halobacillus sp. BAB-2008 (firmicutes)	soil
GCF_000388135.1	SAMN02469982	Sample from Amycolatopsis vancoresmycina DSM 44592	Amycolatopsis vancoresmycina DSM 44592 (high GC Gram+)	soil
GCF_000463565.1	SAMN02471156	Sample from Paenibacillus polymyxa	Paenibacillus polymyxa (firmicutes)	soil
GCF_000504165.1	SAMN02469795	Sample from Bacillus sp. FJAT-14578	Bacillus sp. FJAT-14578 (firmicutes)	soil
GCF_000590475.1	SAMN02673421	Pseudomonas stutzeri 28a24 (DBL332)	Pseudomonas stutzeri (g-proteobacteria)	soil
GCF_000691565.1	SAMN02730082	Microbe sample from Pseudomonas putida	Pseudomonas putida (g-proteobacteria)	soil
GCF_000714555.1	SAMN02893934	Sample from Thalassospira permensis NBRC 106175	Thalassospira permensis NBRC 106175 (a-proteobacteria)	soil
GCF_000716445.1	SAMN02645189	Microbe sample from Streptomyces wedmorensis	Streptomyces wedmorensis (high GC Gram+)	soil
GCF_000724775.3	SAMN02892976	MIGS Cultured Bacterial sample from Lysinibacillus fusiformis RB21	Lysinibacillus fusiformis (firmicutes)	soil
GCF_000729805.1	SAMN02866106	Microbe sample from Pseudomonas putida	Pseudomonas putida (g-proteobacteria)	soil
GCF_000733585.1	SAMN02867719	General Sample for Lysinibacillus sphaericus	Lysinibacillus sphaericus (firmicutes)	soil
GCF_000743575.1	SAMN02983206	Microbe sample from Devosia riboflavina	Devosia riboflavina (a-proteobacteria)	soil
GCF_000746525.1	SAMN02929205	Microbe sample of Pseudomonas alkylphenolia	Pseudomonas alkylphenolica (g-proteobacteria)	soil
GCF_000755455.1	SAMN03014286	Microbe sample from Lysinibacillus fusiformis	Lysinibacillus fusiformis (firmicutes)	soil
GCF_000757885.1	SAMN02996812	Microbe sample from Paenibacillus wynnii	Paenibacillus wynnii (firmicutes)	soil
GCF_000758175.1	SAMN02808312	Halomonas salina	Halomonas salina (g-proteobacteria)	soil
GCF_000785125.1	SAMN03078485	Microbe sample from Pseudomonas simiae	Pseudomonas simiae (g-proteobacteria)	soil
GCF_000802155.2	SAMN03445110	Microbe sample from Pseudomonas frederiksbergensis	Pseudomonas frederiksbergensis (g-proteobacteria)	soil
GCF_000802185.1	SAMN03072810	Microbe soil sample from Belnapia	Belnapia sp. F-4-1 (a-proteobacteria)	soil
GCF_000813425.1	SAMN03265391	Microbe sample from Sporosarcina sp. ZBG7A	Sporosarcina sp. ZBG7A (firmicutes)	soil
GCF_000935845.1	SAMN02617790	Cultured Bacterial/Archaeal sample for Paenibacillus alvei	Paenibacillus sp. E194 (firmicutes)	soil
GCF_000949425.1	SAMN03342438	Microbe sample from Paenibacillus sp. IHBB 10380	Paenibacillus sp. IHBB 10380 (firmicutes)	soil
GCF_000952175.1	SAMN03339945	Microbe sample from Pseudomonas sp. ES3-33	Pseudomonas sp. ES3-33 (g-proteobacteria)	soil
GCF_000955815.1	SAMN03340300	Isolate 5	Pseudomonas sp. 5 (g-proteobacteria)	soil
GCF_000955865.1	SAMN03340301	Isolate 2	Pseudomonas sp. 2(2015) (g-proteobacteria)	soil
GCF_000960475.2	SAMN03353335	Microbe sample from Nocardioides luteus	Nocardioides luteus (high GC Gram+)	soil
GCF_000968575.1	SAMN03401053	Microbe sample from Pseudomonas kilonensis 1855-344	Pseudomonas ogarae (g-proteobacteria)	soil
GCF_000970465.2	SAMN03431276	Microbe sample from Devosia insulae DS-56	Devosia insulae DS-56 (a-proteobacteria)	soil
GCF_000972745.1	SAMN03470070	Xanthomonas campestris 17	Xanthomonas arboricola (g-proteobacteria)	soil
GCF_000987155.1	SAMN02380720	Pseudomonas putida KG-4	Pseudomonas putida KG-4 (g-proteobacteria)	soil
GCF_001023535.1	SAMN03395035	Microbe sample from Pseudomonas chlororaphis	Pseudomonas chlororaphis (g-proteobacteria)	soil
GCF_001028775.2	SAMN03763311	Microbe sample from Massilia sp. WF1 soil isolat	Massilia sp. WF1 (b-proteobacteria)	soil
GCF_001183985.1	SAMN03840769	Microbe sample from Peribacillus loiseleuriae	Peribacillus loiseleuriae (firmicutes)	soil
GCF_001238395.1	SAMN03793174	Not applicable	Pseudomonas lini (g-proteobacteria)	soil
GCF_001238505.1	SAMN03793180	Not applicable	Priestia megaterium (firmicutes)	soil
GCF_001238615.1	SAMN03793177	Not applicable	Pantoea vagans (enterobacteria)	soil
GCF_001273905.1	SAMN03853468	Microbe sample from Paenibacillus sp. FJAT-27812	Paenibacillus sp. FJAT-27812 (firmicutes)	soil
GCF_001275675.1	SAMN04002530	Microbe sample from Lysinibacillus sp. FJAT-14745	Lysinibacillus sp. FJAT-14745 (firmicutes)	soil
GCF_001277345.1	SAMN04009153	Microbe sample from Paenibacillus solani	Paenibacillus solani (firmicutes)	soil
GCF_001278705.1	SAMN04009091	Microbe sample from Bacillus gobiensis	Bacillus gobiensis (firmicutes)	soil
GCF_001294575.1	SAMN04076495	Microbe sample from Pseudomonas versuta	Pseudomonas versuta (g-proteobacteria)	soil
GCF_001412595.2	SAMN04017855	Microbe sample from Massilia sp. WG5	Massilia sp. WG5 (b-proteobacteria)	soil
GCF_001420585.1	SAMN04038044	Microbe sample from Psychrobacillus sp. FJAT-21963	Psychrobacillus sp. FJAT-21963 (firmicutes)	soil
GCF_001420695.1	SAMN04038047	Microbe sample from Brevibacillus choshinensis	Brevibacillus choshinensis (firmicutes)	soil
GCF_001431415.1	SAMN03701675	Microbe sample from Stenotrophomonas humi	Stenotrophomonas humi (g-proteobacteria)	soil
GCF_001431465.1	SAMN03701677	Microbe sample from Stenotrophomonas terrae	Stenotrophomonas terrae (g-proteobacteria)	soil
GCF_001461805.1	SAMN04074888	Microbe sample from [Enterobacter] lignolyticus	[Enterobacter] lignolyticus (enterobacteria)	soil
GCF_001465275.1	SAMN02910217	Microbe sample from Paenibacillus sp. 32O-W	Paenibacillus sp. 32O-W (firmicutes)	soil
GCF_001515585.1	SAMN04380944	Microbe sample from Pseudomonas putida	Pseudomonas putida (g-proteobacteria)	soil
GCF_001541095.1	SAMN04102797	Microbe sample from Paenibacillus sp. FJAT-26967	Paenibacillus sp. FJAT-26967 (firmicutes)	soil
GCF_001544575.2	SAMEA3731257	Burkholderia cordobensis LMG 27620	Caballeronia cordobensis (b-proteobacteria)	soil
GCF_001544915.2	SAMEA3731267	Burkholderia sp. LMG 29323	Caballeronia pedi (b-proteobacteria)	soil
GCF_001562215.1	SAMN04451766	Microbe sample from Stenotrophomonas sp. KCTC 12332	Stenotrophomonas sp. KCTC 12332 (g-proteobacteria)	soil
GCF_001573885.1	SAMN03779962	Pathogen: environmental/food/other sample from Clostridium botulinum	Clostridium botulinum (firmicutes)	soil
GCF_001575085.1	SAMN04497594	ESRM sample Pseudomonas stutzeri ODKF13	Pseudomonas stutzeri (g-proteobacteria)	soil
GCF_001579805.1	SAMN04505798	Microbe sample from Pseudomonas azotoformans	Pseudomonas azotoformans (g-proteobacteria)	soil
GCF_001602135.1	SAMN04572923	Microbe sample from Pseudomonas chlororaphis	Pseudomonas chlororaphis (g-proteobacteria)	soil
GCF_001605965.1	SAMN04498955	Microbe sample from Pseudomonas koreensis	Pseudomonas koreensis (g-proteobacteria)	soil
GCF_001637165.1	SAMN04574061	Paenibacillus macquariensis DSM 2	Paenibacillus macquariensis subsp. macquariensis (firmicutes)	soil
GCF_001637205.1	SAMN04574067	Paenibacillus glacialis DSM 22343	Paenibacillus glacialis (firmicutes)	soil
GCF_001644605.1	SAMN03287568	Microbe sample from Paenibacillus swuensis	Paenibacillus swuensis (firmicutes)	soil
GCF_001644955.1	SAMN04500978	ESRM sample Pseudomonas putida CBF10-2	Pseudomonas putida (g-proteobacteria)	soil
GCF_001649505.1	SAMN04606799	Microbe sample from Brevibacillus brevis	Brevibacillus brevis (firmicutes)	soil
GCF_001673705.1	SAMN04904108	Microbe sample from Brevibacillus sp. WF146	Brevibacillus sp. WF146 (firmicutes)	soil
GCF_001682865.1	SAMN04994729	Microbe sample from Bacillus sp. FJAT-26390	Bacillus sp. FJAT-26390 (firmicutes)	soil
GCF_001705235.1	SAMN05447592	Microbe sample from Clostridium pasteurianum	Clostridium pasteurianum (firmicutes)	soil
GCF_001726065.1	SAMN05715906	Soil isolate of Lysinibacillus fusiformis M5	Lysinibacillus fusiformis (firmicutes)	soil
GCF_001758645.1	SAMN04320692	Microbe sample from Janthinobacterium sp. MP5059B	Janthinobacterium sp. MP5059B (b-proteobacteria)	soil
GCF_001853345.1	SAMN05729391	Sphingomonas haloaromaticamans soil isolate P3	Sphingomonas haloaromaticamans (a-proteobacteria)	soil
GCF_001887095.2	SAMN05990718	Microbe sample from Shewanella sp. SACH	Shewanella sp. SACH (g-proteobacteria)	soil
GCF_001984215.1	SAMN06187687	MIGS Cultured Bacterial/Archaeal sample from Mycobacterium sp. MS1601	Mycobacterium sp. MS1601 (high GC Gram+)	soil
GCF_002019665.1	SAMN05934582	Microbe sample from Sutcliffiella halmapala	Sutcliffiella halmapala (firmicutes)	soil
GCF_002019735.1	SAMN05934583	Microbe sample from Salipaludibacillus agaradhaerens	Salipaludibacillus agaradhaerens (firmicutes)	soil
GCF_002021565.1	SAMN06191537	Microbe sample from Paenibacillus selenitireducens	Paenibacillus selenitireducens (firmicutes)	soil
GCF_002079985.1	SAMN06234460	MIGS Cultured Bacterial/Archaeal sample from Pseudomonas sp. T	Pseudomonas sp. T (g-proteobacteria)	soil
GCF_002101375.1	SAMN04623202	Microbe sample from Sporosarcina ureae	Sporosarcina ureae (firmicutes)	soil
GCF_002104015.1	SAMN06022749	Pathogen: environmental/food/other sample from Clostridium botulinum	Clostridium botulinum (firmicutes)	soil
GCF_002156385.1	SAMN06339694	Microbe sample from Alkalihalobacillus urbisdiaboli	Alkalihalobacillus urbisdiaboli (firmicutes)	soil
GCF_002156865.1	SAMN06693592	Microbe sample from Gottfriedia luciferensis	Gottfriedia luciferensis (firmicutes)	soil
GCF_002161835.1	SAMN06556602	Microbe sample from Brevibacillus brevis	Brevibacillus brevis (firmicutes)	soil
GCF_002189495.1	SAMN06477806	Microbe sample from Arthrobacter globiformis	Arthrobacter globiformis (high GC Gram+)	soil
GCF_002196875.1	SAMN06463607	Microbe sample from Pseudomonas sp. A46	Pseudomonas sp. A46 (g-proteobacteria)	soil
GCF_002204635.1	SAMN07249578	Microbe sample from Pseudomonas nitroreducens	Pseudomonas nitroreducens (g-proteobacteria)	soil
GCF_002205895.1	SAMN07204269	Microbe sample from Saccharibacillus khetrinensis	Saccharibacillus sp. O23 (firmicutes)	soil
GCF_002208115.1	SAMN06764627	Whole genome sequence of Bdellovibrio bacteriovorus SSB218315	Bdellovibrio bacteriovorus (proteobacteria)	soil
GCF_002209355.1	SAMN06763661	Whole genome sequence of Bdellovibrio bacteriovorus SKB1291214	Bdellovibrio sp. SKB1291214 (proteobacteria)	soil
GCF_002215075.1	SAMN06028204	Bacterium Brevibacillus formosus NF2 isolated from rhizosphere of Kiwi fruit plant	Brevibacillus formosus (firmicutes)	soil
GCF_002220865.2	SAMN07152227	Microbe sample from Paenibacillus xerothermodurans	Paenibacillus xerothermodurans (firmicutes)	soil
GCF_002224835.1	SAMN05429002	Microbe sample from Paenibacillus sp. SSG-1	Paenibacillus sp. SSG-1 (firmicutes)	soil
GCF_002238085.1	SAMN07280108	Microbe sample from Thermoanaerobacterium thermosaccharolyticum	Thermoanaerobacterium thermosaccharolyticum (firmicutes)	soil
GCF_002277735.1	SAMN07253293	Microbe sample from Stenotrophomonas maltophilia	Stenotrophomonas maltophilia (g-proteobacteria)	soil
GCF_002277815.1	SAMN07259965	Pseudomonas sp. ERMR1:02: Environmental isolate from Sikkim Himalaya	Pseudomonas sp. ERMR1:02 (g-proteobacteria)	soil
GCF_002335805.1	SAMN07212143	Microbe sample from Bacillus sp. FJAT-45350	Bacillus sp. FJAT-45350 (firmicutes)	soil
GCF_002355315.1	SAMN07632931	MIGS Cultured Bacterial/Archaeal sample from Pseudomonas frederiksbergensis	Pseudomonas frederiksbergensis (g-proteobacteria)	soil
GCF_002567005.1	SAMN07598375	Microbe sample from Bacillus sp. AFS073361	Bacillus sp. AFS073361 (firmicutes)	soil
GCF_002569785.1	SAMN07598411	Microbe sample from Priestia aryabhattai	Priestia aryabhattai (firmicutes)	soil
GCF_002585305.1	SAMN07597887	Microbe sample from Bacillus sp. AFS037270	Bacillus sp. AFS037270 (firmicutes)	soil
GCF_002749945.1	SAMN07839333	Microbe sample from Clostridium combesii	Clostridium combesii (firmicutes)	soil
GCF_002797395.1	SAMN07249152	Microbe sample from Bacillus solitudinis	Bacillus solitudinis (firmicutes)	soil
GCF_002811475.1	SAMN07411431	MCA2-B-A3	Leptospira hartskeerlii (bacteria)	soil
GCF_002811765.1	SAMN07411425	FH4-C-A2	Leptospira saintgironsiae (bacteria)	soil
GCF_002811825.1	SAMN07411423	FH2-C-A2	Leptospira wolffii (bacteria)	soil
GCF_002811865.1	SAMN07411418	FH1-B-C1	Leptospira perolatii (bacteria)	soil
GCF_002811925.1	SAMN07411424	FH4-C-A1	Leptospira barantonii (bacteria)	soil
GCF_002812015.1	SAMN07411415	ES1-C-A2	Leptospira meyeri (bacteria)	soil
GCF_002812045.1	SAMN07411410	ATI7-C-A4	Leptospira haakeii (bacteria)	soil
GCF_002812075.1	SAMN07411407	ATI2-C-A2	Leptospira meyeri (bacteria)	soil
GCF_002812085.1	SAMN07411430	MCA2-B-A1	Leptospira levettii (bacteria)	soil
GCF_002812125.1	SAMN07411426	JW2-C-A2	Leptospira brenneri (bacteria)	soil
GCF_002812205.1	SAMN07411416	ES4-C-A1	Leptospira neocaledonica (bacteria)	soil
GCF_002814235.1	SAMN08100099	Microbe sample from Pseudomonas sp. QS1027	Pseudomonas sp. QS1027 (g-proteobacteria)	soil
GCF_002834385.1	SAMN08117194	Microbe sample from Rahnella sp. AA	Rahnella sp. AA (enterobacteria)	soil
GCF_002844145.1	SAMN08158245	Microbe sample from Pseudomonas chlororaphis	Pseudomonas chlororaphis (g-proteobacteria)	soil
GCF_002872435.1	SAMN08289412	Microbe sample from Paenibacillus sp. lzh-N1	Paenibacillus sp. lzh-N1 (firmicutes)	soil
GCF_002872495.1	SAMN08287499	Microbe sample from Priestia megaterium	Priestia megaterium (firmicutes)	soil
GCF_002874965.1	SAMN08280921	Microbe sample from Pseudomonas sp. NC02	Pseudomonas sp. NC02 (g-proteobacteria)	soil
GCF_002884445.1	SAMN07249101	Microbe sample from Paenibacillus castaneae	Paenibacillus castaneae (firmicutes)	soil
GCF_002884495.1	SAMN07249127	Microbe sample from Rummeliibacillus pycnus	Rummeliibacillus pycnus (firmicutes)	soil
GCF_002915355.2	SAMN08359507	Microbe sample from Pseudomonas sp. MWU12-2534b	Pseudomonas sp. MWU12-2534b (g-proteobacteria)	soil
GCF_002930105.1	SAMN08180812	Microbe sample from Halomonas saliphila	Halomonas saliphila (g-proteobacteria)	soil
GCF_002940685.1	SAMN08294902	Microbe sample from Ensifer adhaerens	Ensifer adhaerens (a-proteobacteria)	soil
GCF_002948105.1	SAMN08475770	Microbe sample from Pseudomonas sp. SWI36	Pseudomonas sp. SWI36 (g-proteobacteria)	soil
GCF_002951615.1	SAMN06209637	Rouxiella sp. ERMR1:05: Environmental isolate from Sikkim Himalaya	Rahnella sp. ERMR1:05 (enterobacteria)	soil
GCF_002952135.1	SAMN07311720	Microbe sample from Proteobacteria bacterium	Chromobacterium vaccinii (b-proteobacteria)	soil
GCF_002967995.1	SAMN08606293	Microbe sample from Pseudomonas frederiksbergensis	Pseudomonas frederiksbergensis (g-proteobacteria)	soil
GCF_002968015.1	SAMN08606295	Microbe sample from Massilia phosphatilytica	Massilia phosphatilytica (b-proteobacteria)	soil
GCF_003013355.1	SAMN08475993	Microbe sample from Pseudomonas sp. S5D5	Pseudomonas sp. S5D5 (g-proteobacteria)	soil
GCF_003013395.1	SAMN08719550	Microbe sample from Brevibacillus fortis	Brevibacillus fortis (firmicutes)	soil
GCF_003013445.1	SAMN08719554	Microbe sample from Brevibacillus sp. NRRL NRS-603	Brevibacillus sp. NRRL NRS-603 (firmicutes)	soil
GCF_003024455.1	SAMN08661303	Microbe sample from Ensifer sp. NM-2	Ensifer sp. NM-2 (a-proteobacteria)	soil
GCF_003024605.1	SAMN08731599	Microbe sample from Rhizobium	Rhizobium sp. JAB6 (a-proteobacteria)	soil
GCF_003046795.1	SAMN08644595	Microbe sample from Desulfonatronum sp. SC1	Desulfonatronum sp. SC1 (d-proteobacteria)	soil
GCF_003049575.1	SAMN08796414	Microbe sample from Lysinibacillus parviboronicapiens BAM-582	Lysinibacillus parviboronicapiens (firmicutes)	soil
GCF_003097355.1	SAMN08797595	Microbe sample from Arthrobacter sp. H-02-3	Arthrobacter sp. H-02-3 (high GC Gram+)	soil
GCF_003097365.1	SAMN08797593	Microbe sample from Pseudomonas sp. B1(2018)	Pseudomonas sp. B1(2018) (g-proteobacteria)	soil
GCF_003122265.1	SAMN08794445	Pseudomonas prosekii 2406	Pseudomonas prosekii (g-proteobacteria)	soil
GCF_003122325.1	SAMN09039335	Microbe sample from Rhizobium album	Rhizobium album (a-proteobacteria)	soil
GCF_003143835.1	SAMN09205971	Microbe sample from Stenotrophomonas maltophilia	Stenotrophomonas maltophilia (g-proteobacteria)	soil
GCF_003151075.1	SAMN09211539	Microbe sample from Pseudomonas sp. 31-12	Pseudomonas sp. 31-12 (g-proteobacteria)	soil
GCF_003173355.1	SAMN09236929	MIGS Cultured Bacterial/Archaeal sample from Methanospirillum lacunae	Methanospirillum lacunae (euryarchaeotes)	soil
GCF_003254375.1	SAMN04590024	Microbe sample from Methylobacterium sp. XJLW	Methylobacterium sp. XJLW (a-proteobacteria)	soil
GCF_003290365.1	SAMN08335960	Microbe sample from Pseudomonas putida	Pseudomonas putida (g-proteobacteria)	soil
GCF_003382345.1	SAMN08399259	Microbe sample from Priestia megaterium	Priestia megaterium (firmicutes)	soil
GCF_003410335.1	SAMN09829193	Pseudomonas fluorescens Pf275	Pseudomonas fluorescens (g-proteobacteria)	soil
GCF_003432075.1	SAMN09862201	Microbe sample from Shinella sp. WSJ-2	Shinella sp. WSJ-2 (a-proteobacteria)	soil
GCF_003545865.1	SAMN09216390	Leptospira yasudae B21 isolated from Brazilian soil	Leptospira yasudae (bacteria)	soil
GCF_003545925.1	SAMN09216371	Leptospira yasudae F1 isolated from Brazilian soil	Leptospira yasudae (bacteria)	soil
GCF_003575225.1	SAMN09935165	Microbe sample from Clostridium chromiireducens	Clostridium chromiireducens (firmicutes)	soil
GCF_003586545.1	SAMN07701444	Microbe sample from Stenotrophomonas sp. Pemsol	Stenotrophomonas sp. Pemsol (g-proteobacteria)	soil
GCF_003612935.1	SAMN09762565	Microbe sample from Pseudomonas fluorescens	Pseudomonas fluorescens (g-proteobacteria)	soil
GCF_003640395.1	SAMN10160271	Microbe sample from Pseudomonas urumqiensis	Pseudomonas urumqiensis (g-proteobacteria)	soil
GCF_003713065.1	SAMN10259933	Microbe sample from Cohnella sp	Cohnella candidum (firmicutes)	soil
GCF_003722295.1	SAMN10390430	Pathogen: environmental/food/other sample from Leptospira kmetyi	Leptospira kmetyi (bacteria)	soil
GCF_003851145.1	SAMN08359198	Microbe sample from Pseudomonas chlororaphis	Pseudomonas chlororaphis (g-proteobacteria)	soil
GCF_003933735.1	SAMN10502104	Microbe sample from Aquabacterium sp.	Aquabacterium soli (b-proteobacteria)	soil
GCF_003940785.1	SAMN10523265	Microbe sample from Pseudomonas entomophila	Pseudomonas entomophila (g-proteobacteria)	soil
GCF_003940825.1	SAMN10524910	Microbe sample from Pseudomonas oryziphila	Pseudomonas oryziphila (g-proteobacteria)	soil
GCF_003952225.1	SAMN10531477	Microbe sample from Paenibacillus	Paenibacillus albus (firmicutes)	soil
GCF_003953935.1	SAMN10526606	Microbe sample from Massilia sp. SOD	Massilia atriviolacea (b-proteobacteria)	soil
GCF_003986975.1	SAMN08100245	Microbe sample from Aliidiomarina soli Y4G10-17	Aliidiomarina soli (g-proteobacteria)	soil
GCF_003994465.1	SAMN10579155	Microbe sample from Paenibacillus sp. 3-5-3	Paenibacillus zeisoli (firmicutes)	soil
GCF_003999895.1	SAMN10240652	Microbe sample from Stenotrophomonas indicatrix	Stenotrophomonas indicatrix (g-proteobacteria)	soil
GCF_004006335.1	SAMN07972601	Microbe sample from Pseudomonas syringae	Pseudomonas syringae (g-proteobacteria)	soil
GCF_004011755.1	SAMN07173783	Pseudomonas sp. RU47	Pseudomonas sp. RU47 (g-proteobacteria)	soil
GCF_004023665.1	SAMN10696590	Microbe sample from Afifella aestuarii	Afifella aestuarii (a-proteobacteria)	soil
GCF_004332175.1	SAMN10883036	Microbe sample from Lysinibacillus sp. OL1	Lysinibacillus sp. OL1 (firmicutes)	soil
GCF_004344915.1	SAMN11053588	Microbe sample from Paenibacillus sp. 18JY21-1	Paenibacillus albiflavus (firmicutes)	soil
GCF_004346925.1	SAMN09521105	not changed	Stenotrophomonas sp. ASS1 (g-proteobacteria)	soil
GCF_004346945.1	SAMN09724453	Microbe sample from Stenotrophomonas maltophilia	Stenotrophomonas maltophilia (g-proteobacteria)	soil
GCF_004354045.1	SAMN11098701	Microbe sample from Paenibacillus piri	Paenibacillus piri (firmicutes)	soil
GCF_004357765.1	SAMN11104591	Microbe sample from Pseudomonas putida	Pseudomonas putida (g-proteobacteria)	soil
GCF_004357995.1	SAMN11109503	Microbe sample from Arthrobacter crusticola	Arthrobacter crusticola (high GC Gram+)	soil
GCF_004402115.1	SAMN11152769	Microbe sample from Pseudomonas sp. F01002	Pseudomonas sp. F01002 (g-proteobacteria)	soil
GCF_004521915.1	SAMN10511178	Microbe sample from Brevibacillus sp. CFH S0501	Brevibacillus migulae (firmicutes)	soil
GCF_004551645.1	SAMN11109673	Microbe sample from Erwinia sp. QL-Z3	Erwinia sp. QL-Z3 (enterobacteria)	soil
GCF_004564235.1	SAMN11164850	Microbe sample from Cohnella luojiensis	Cohnella luojiensis (firmicutes)	soil
GCF_004769185.1	SAMN10316444	Microbe sample from Leptospira kmetyi	Leptospira kmetyi (bacteria)	soil
GCF_004769225.1	SAMN10316434	Microbe sample from Leptospira kanakyensis	Leptospira kanakyensis (bacteria)	soil
GCF_004769265.1	SAMN10316420	Microbe sample from Leptospira levettii	Leptospira levettii (bacteria)	soil
GCF_004769275.1	SAMN10316418	Microbe sample from Leptospira yanagawae	Leptospira yanagawae (bacteria)	soil
GCF_004769295.1	SAMN10316423	Microbe sample from Leptospira brenneri	Leptospira brenneri (bacteria)	soil
GCF_004769455.1	SAMN10316425	Microbe sample from Leptospira montravelensis	Leptospira montravelensis (bacteria)	soil
GCF_004769485.1	SAMN10316422	Microbe sample from Leptospira levettii	Leptospira levettii (bacteria)	soil
GCF_004769515.1	SAMN10316421	Microbe sample from Leptospira levettii	Leptospira levettii (bacteria)	soil
GCF_004769525.1	SAMN10316419	Microbe sample from Leptospira bouyouniensis	Leptospira bouyouniensis (bacteria)	soil
GCF_004769555.1	SAMN10316414	Microbe sample from Leptospira koniambonensis	Leptospira koniambonensis (bacteria)	soil
GCF_004769575.1	SAMN10316412	Microbe sample from Leptospira perdikensis	Leptospira perdikensis (bacteria)	soil
GCF_004769635.1	SAMN10316405	Microbe sample from Leptospira jelokensis	Leptospira jelokensis (bacteria)	soil
GCF_004769655.1	SAMN10316427	Microbe sample from Leptospira bourretii	Leptospira bourretii (bacteria)	soil
GCF_004769775.1	SAMN10316395	Microbe sample from Leptospira jelokensis	Leptospira jelokensis (bacteria)	soil
GCF_004770055.1	SAMN10316449	Microbe sample from Leptospira semungkisensis	Leptospira semungkisensis (bacteria)	soil
GCF_004770105.1	SAMN10316440	Microbe sample from Leptospira andrefontaineae	Leptospira andrefontaineae (bacteria)	soil
GCF_004770135.1	SAMN10316441	Microbe sample from Leptospira yasudae	Leptospira yasudae (bacteria)	soil
GCF_004770145.1	SAMN10316416	Microbe sample from Leptospira bourretii	Leptospira bourretii (bacteria)	soil
GCF_004770215.1	SAMN10316398	Microbe sample from Leptospira congkakensis	Leptospira congkakensis (bacteria)	soil
GCF_004770625.1	SAMN10316435	Microbe sample from Leptospira bouyouniensis	Leptospira bouyouniensis (bacteria)	soil
GCF_004770635.1	SAMN10316431	Microbe sample from Leptospira wolffii	Leptospira wolffii (bacteria)	soil
GCF_004770765.1	SAMN10316428	Microbe sample from Leptospira noumeaensis	Leptospira noumeaensis (bacteria)	soil
GCF_004770795.1	SAMN10316399	Microbe sample from Leptospira barantonii	Leptospira barantonii (bacteria)	soil
GCF_004771275.1	SAMN10316443	Microbe sample from Leptospira fluminis	Leptospira fluminis (bacteria)	soil
GCF_004795185.1	SAMN11356702	Microbe sample from Ensifer adhaerens YX1	Ensifer adhaerens (a-proteobacteria)	soil
GCF_004798225.1	SAMN11097312	Enterobacter_sp_AD2-3	Enterobacter sp. AD2-3 (enterobacteria)	soil
GCF_004798585.1	SAMN08391533	Microbe sample from Massilia sp. Mn16-1_5	Massilia sp. Mn16-1_5 (b-proteobacteria)	soil
GCF_004801935.1	SAMN11356701	Microbe sample from Pseudomonas sp.	Pseudomonas atacamensis (g-proteobacteria)	soil
GCF_004916975.1	SAMN11394124	MIGS Cultured Bacterial/Archaeal sample from Paenibaciilus chibens	Paenibacillus dokdonensis (firmicutes)	soil
GCF_004923295.1	SAMN11382551	Microbe sample from Azospirillum sp. TSH100	Azospirillum sp. TSH100 (a-proteobacteria)	soil
GCF_005049045.1	SAMN11353026	Microbe sample from Cohnella sp. CAU 1483	Cohnella pontilimi (firmicutes)	soil
GCF_005281435.1	SAMN11523821	Microbe sample from Pantoea sp. SO10	Pantoea sp. SO10 (enterobacteria)	soil
GCF_005877905.1	SAMN11465145	Microbe sample from Pseudomonas nicosulfuronedens	Pseudomonas nicosulfuronedens (g-proteobacteria)	soil
GCF_005938045.2	SAMN11620946	Microbe sample from Pseudomonas sp. KBS0710	Pseudomonas sp. KBS0710 (g-proteobacteria)	soil
GCF_005938625.1	SAMN11840292	Microbe sample from Pseudomonas fluorescens	Pseudomonas fluorescens (g-proteobacteria)	soil
GCF_006148815.1	SAMN11633048	Microbe sample from Arthrobacter crystallopoietes	Arthrobacter crystallopoietes (high GC Gram+)	soil
GCF_006151795.1	SAMN11936020	Microbe sample from Pseudomonas jessenii	Pseudomonas jessenii (g-proteobacteria)	soil
GCF_006228405.1	SAMN09273299	Microbe sample from Stenotrophomonas sp. pho	Stenotrophomonas sp. pho (g-proteobacteria)	soil
GCF_006351945.1	SAMN11969408	Microbe sample from Pseudomonas sp. SWI7	Pseudomonas sp. SWI7 (g-proteobacteria)	soil
GCF_006384975.1	SAMN07178305	Microbe sample from Pseudomonas psychrotolerans	Pseudomonas psychrotolerans (g-proteobacteria)	soil
GCF_006475605.1	SAMN11356879	Microbe sample from Asticcacaulis sp. 3.1105	Asticcacaulis tiandongensis (a-proteobacteria)	soil
GCF_006542765.1	SAMN11053862	Microbe sample from Paenibacillus luteus	Paenibacillus luteus (firmicutes)	soil
GCF_006864285.1	SAMN06917517	SDF0028 Soil sample from Paenibacillus spp.	Paenibacillus sp. SDF0028 (firmicutes)	soil
GCF_006970545.1	SAMN11783636	Microbe sample from Agrobacterium sp. T29	Agrobacterium sp. T29 (a-proteobacteria)	soil
GCF_007725005.1	SAMN12347649	Microbe sample from Brevibacillus brevis	Brevibacillus brevis (firmicutes)	soil
GCF_007786445.1	SAMN12359320	Microbe sample from Paenibacillus sp. JC52	Paenibacillus sp. JC52 (firmicutes)	soil
GCF_007786455.1	SAMN12359318	Microbe sample from Paenibacillus sp. N4	Paenibacillus sp. N4 (firmicutes)	soil
GCF_007786475.1	SAMN12359319	Microbe sample from Cohnella sp. G13	Cohnella terricola (firmicutes)	soil
GCF_007833495.1	SAMN07411800	Microbe sample from Pseudomonas putida	Pseudomonas putida (g-proteobacteria)	soil
GCF_007833795.1	SAMN10160529	Microbial isolate Pantoea dispersa DSM 32899	Pantoea dispersa (enterobacteria)	soil
GCF_007858415.1	SAMN12389287	Microbe sample from Paenibacillus polymyxa	Paenibacillus polymyxa (firmicutes)	soil
GCF_007858535.1	SAMN11401877	Microbe sample from Arthrobacter sp. UKPF54-2	Arthrobacter sp. UKPF54-2 (high GC Gram+)	soil
GCF_007896435.1	SAMN11656138	MIGS Cultured Bacterial/Archaeal sample from Rummeliibacillus suwonensis	Rummeliibacillus suwonensis (firmicutes)	soil
GCF_007896505.1	SAMN11656392	MIGS Cultured Bacterial/Archaeal sample from Rummeliibacillus sp. SL167	Rummeliibacillus sp. SL167 (firmicutes)	soil
GCF_008033135.1	SAMN12169316	Microbe sample from Chitinolyticbacter meiyuanensis	Chitinolyticbacter meiyuanensis (b-proteobacteria)	soil
GCF_008365385.1	SAMN09652584	Microbe sample from Pseudomonas laoshanensis	Pseudomonas laoshanensis (g-proteobacteria)	soil
GCF_008632285.1	SAMN12736605	Microbe sample from Pseudomonas veronii	Pseudomonas veronii (g-proteobacteria)	soil
GCF_008632295.1	SAMN12736603	Microbe sample from Pseudomonas panacis	Pseudomonas panacis (g-proteobacteria)	soil
GCF_008632315.1	SAMN12736604	Microbe sample from Pseudomonas veronii	Pseudomonas veronii (g-proteobacteria)	soil
GCF_008632325.1	SAMN12736602	Microbe sample from Pseudomonas lactis	Pseudomonas lactis (g-proteobacteria)	soil
GCF_008824165.1	SAMN12838355	Microbe sample from Pseudomonas umsongensis	Pseudomonas umsongensis (g-proteobacteria)	soil
GCF_008923895.1	SAMN12881151	Microbe sample from Pseudomonas sp. GXM4	Pseudomonas sp. GXM4 (g-proteobacteria)	soil
GCF_009189165.1	SAMN13016713	Microbe sample from Pseudomonas sp. SCB32	Pseudomonas sp. SCB32 (g-proteobacteria)	soil
GCF_009363135.1	SAMN13053191	Microbe sample from Kosakonia arachidis	Kosakonia arachidis (enterobacteria)	soil
GCF_009602435.1	SAMN12818507	Microbe sample from Sediminibacillus terrae	Sediminibacillus terrae (firmicutes)	soil
GCF_009662095.1	SAMN12544031	Microbe sample from Pseudomonas sp. JG-B	Pseudomonas sp. JG-B (g-proteobacteria)	soil
GCF_009664365.1	SAMN12781025	Microbe sample from Paenibacillus xylanilyticus W4	Paenibacillus xylanilyticus (firmicutes)	soil
GCF_009729095.1	SAMN12642642	Microbe sample from Mycolicibacterium sp. CBMA 247	Mycolicibacterium sp. CBMA 247 (high GC Gram+)	soil
GCF_009737085.1	SAMN13441176	Microbe sample from Paenibacillus sp. NEAU-GSW1	Paenibacillus sp. NEAU-GSW1 (firmicutes)	soil
GCF_009763355.1	SAMN13495592	Microbe sample from Massilia sp. NEAU-DD11	Massilia sp. NEAU-DD11 (b-proteobacteria)	soil
GCF_009789195.1	SAMN13483412	Microbe sample from paenibacillus sp.	Paenibacillus sp. MMS18-CY102 (firmicutes)	soil
GCF_009789595.1	SAMN13508531	Massilia flava DSM 26639T	Massilia flava (b-proteobacteria)	soil
GCF_009806575.1	SAMN10076537	Microbe sample from Bacillus marisflavi	Rossellomorea marisflavi (firmicutes)	soil
GCF_009823805.1	SAMN13671869	Microbe sample from Nocardioides flavescens	Nocardioides flavescens (high GC Gram+)	soil
GCF_009825315.1	SAMN13675672	Microbe sample from Pseudomonas moraviensis	Pseudomonas moraviensis (g-proteobacteria)	soil
GCF_009846885.1	SAMN13697518	Microbe sample from Paenibacillus puerhi	Paenibacillus puerhi (firmicutes)	soil
GCF_009861505.1	SAMN13530344	Microbe sample from Pseudomonas izuensis	Pseudomonas izuensis (g-proteobacteria)	soil
GCF_009905435.1	SAMN13831444	Microbe sample from Pseudomonas sp. R5(2019)	Pseudomonas sp. R5(2019) (g-proteobacteria)	soil
GCF_009928425.1	SAMN13826469	Microbe sample from Pseudarthrobacter sp. ATCC 49987	Pseudarthrobacter sp. ATCC 49987 (high GC Gram+)	soil
GCF_009996785.1	SAMN13881226	Microbe sample from Pantoea ananatis	Pantoea ananatis (enterobacteria)	soil
GCF_010231475.1	SAMN07508182	Microbe sample from Citrobacter sp. NCU1	Citrobacter sp. NCU1 (enterobacteria)	soil
GCF_010450895.1	SAMN13783579	Microbe sample from Rhizobium daejeonense	Rhizobium daejeonense (a-proteobacteria)	soil
GCF_010450915.1	SAMN13783698	Microbe sample from Paenibacillus jilunlii	Paenibacillus jilunlii (firmicutes)	soil
GCF_010747425.1	SAMN14008317	Microbe sample from Nostoc sp. UIC 10630	Nostoc sp. UIC 10630 (cyanobacteria)	soil
GCF_010894375.1	SAMN14091502	Stenotrophomonas pavanii isolated from radiation-polluted soil samples in Xinjiang Uyghur Autonomous Region	Stenotrophomonas sp. B1-1 (g-proteobacteria)	soil
GCF_010993935.1	SAMN13112666	MIGS Cultured Bacterial/Archaeal sample from Paenibacillus favisporus	Paenibacillus favisporus (firmicutes)	soil
GCF_010993965.1	SAMN13168797	Microbe sample from Gracilibacillus sp. YIM 98692	Gracilibacillus sp. YIM 98692 (firmicutes)	soil
GCF_010994165.1	SAMN13268851	Microbe sample from Pseudomonas nitritireducens	Pseudomonas nitritireducens (g-proteobacteria)	soil
GCF_011058275.1	SAMN14142483	Microbe sample from Priestia megaterium	Priestia megaterium (firmicutes)	soil
GCF_011074955.1	SAMN13677112	Microbe sample from Marinobacter caseinilyticus	Marinobacter caseinilyticus (g-proteobacteria)	soil
GCF_011355085.1	SAMN12740357	Microbe sample from Pseudomonas akapageensis	Pseudomonas akapageensis (g-proteobacteria)	soil
GCF_011369485.1	SAMN12736367	Microbe sample from Pseudomonas atagonensis	Pseudomonas atagonensis (g-proteobacteria)	soil
GCF_011393025.1	SAMN14299276	Microbe sample from Bacillus sp. C11	Bacillus sp. C11 (firmicutes)	soil
GCF_011421605.1	SAMN13555844	Microbe sample from Marinobacter sp. JSM 1782161	Marinobacter sp. JSM 1782161 (g-proteobacteria)	soil
GCF_011421635.1	SAMN13569955	Microbe sample from Paenibacillus turpanensis	Paenibacillus turpanensis (firmicutes)	soil
GCF_011440305.1	SAMN14332173	Microbe sample from Paenibacillus sp. S3N08	Paenibacillus sp. S3N08 (firmicutes)	soil
GCF_011604605.1	SAMN14342413	Microbe sample from Stenotrophomonas rhizophila	Stenotrophomonas rhizophila (g-proteobacteria)	soil
GCF_011605305.1	SAMN14372156	Pseudomonas koreensis strain 4047	Pseudomonas koreensis (g-proteobacteria)	soil
GCF_011605315.1	SAMN14371141	Microbe sample from Pseudomonas sp. D-134-1	Pseudomonas sp. D-134-1 (g-proteobacteria)	soil
GCF_011682055.1	SAMN14371143	Microbe sample from Massilia sp. TW-1	Massilia sp. TW-1 (b-proteobacteria)	soil
GCF_011769985.2	SAMN11478956	Microbe sample from Sulfurospirillum sp. ACSDCE	Sulfurospirillum sp. ACSDCE (e-proteobacteria)	soil
GCF_011777485.1	SAMN14435805	MIGS Cultured Bacterial/Archaeal sample from Pseudomonas fulva	Pseudomonas fulva (g-proteobacteria)	soil
GCF_012274305.1	SAMN14342341	Microbe sample from Pseudomonas veronii	Pseudomonas veronii (g-proteobacteria)	soil
GCF_012927165.1	SAMN14642252	Microbe sample from Zoogloea dura	Zoogloea dura (b-proteobacteria)	soil
GCF_012927405.1	SAMN14642910	Microbe sample from Novosphingobium olei	Novosphingobium olei (a-proteobacteria)	soil
GCF_012974785.1	SAMN08644036	Microbe sample from Pseudomonas fluorescens	Pseudomonas fluorescens (g-proteobacteria)	soil
GCF_013000965.1	SAMN14678003	Microbe sample from Halomonas sp. PA5	Halomonas sp. PA5 (g-proteobacteria)	soil
GCF_013116635.1	SAMN14859668	Microbe sample from Paenibacillus alvei	Paenibacillus alvei (firmicutes)	soil
GCF_013285305.1	SAMN15052423	Microbe sample from Pseudomonas rhodesiae	Pseudomonas rhodesiae (g-proteobacteria)	soil
GCF_013347265.1	SAMN15163174	Microbe sample from Paenibacillus cellulosilyticus	Paenibacillus cellulosilyticus (firmicutes)	soil
GCF_013347285.1	SAMN15164507	Microbe sample from Azospirillum oryzae	Azospirillum oryzae (a-proteobacteria)	soil
GCF_013347305.1	SAMN15163825	Microbe sample from Paenibacillus barcinonensis	Paenibacillus barcinonensis (firmicutes)	soil
GCF_013359905.1	SAMN14931884	Genome of Paenibacillus taichungensis DSM 19942	Paenibacillus taichungensis (firmicutes)	soil
GCF_013359945.1	SAMN14987153	Microbe sample from Paenibacillus agri	Paenibacillus agri (firmicutes)	soil
GCF_013364355.1	SAMN15090286	Microbe sample from Stenotrophomonas sp. NA06056	Stenotrophomonas sp. NA06056 (g-proteobacteria)	soil
GCF_013752535.1	SAMN15375886	Microbe sample from Bdellovibrio sp. KM01	Bdellovibrio sp. KM01 (proteobacteria)	soil
GCF_013778375.1	SAMN15455291	Microbe sample from Paenibacillus sp.	Paenibacillus sp. CGMCC 1.16610 (firmicutes)	soil
GCF_014126615.1	SAMN15685211	Microbe sample from Ciceribacter thiooxidans	Ciceribacter thiooxidans (a-proteobacteria)	soil
GCF_014164785.1	SAMN15656869	Pseudomonas sp. SR9 isolated from soil	Pseudomonas guryensis (g-proteobacteria)	soil
GCF_014217835.1	SAMN15236437	Microbe sample from Metabacillus sp. KUDC1714	Metabacillus sp. KUDC1714 (firmicutes)	soil
GCF_014596085.1	SAMN15507233	Microbe sample from Azospirillum tabaci	Azospirillum tabaci (a-proteobacteria)	soil
GCF_014843515.1	SAMN16231213	Microbe sample from Pseudomonas sp. ADPe	Pseudomonas sp. ADPe (g-proteobacteria)	soil
GCF_014851585.1	SAMN15951400	Microbe sample from Agrobacterium sp. AGB01	Agrobacterium sp. AGB01 (a-proteobacteria)	soil
GCF_014851675.1	SAMN15951397	Microbe sample from Rhizobium sp. ARZ01	Rhizobium sp. ARZ01 (a-proteobacteria)	soil
GCF_014851685.1	SAMN15951399	Microbe sample from Pseudomonas sp. PDM05	Pseudomonas sp. PDM05 (g-proteobacteria)	soil
GCF_014851695.1	SAMN15951395	Microbe sample from Pseudoxanthomonas sp. PXM04	Pseudoxanthomonas sp. PXM04 (g-proteobacteria)	soil
GCF_014851765.1	SAMN15951393	Microbe sample from Pseudomonas sp. PDM04	Pseudomonas sp. PDM04 (g-proteobacteria)	soil
GCF_014851775.1	SAMN15951390	Microbe sample from Ensifer sp. ENS01	Ensifer sp. ENS01 (a-proteobacteria)	soil
GCF_014851795.1	SAMN15951394	Microbe sample from Pseudomonas sp. Pdm06	Pseudomonas sp. Pdm06 (g-proteobacteria)	soil
GCF_014851865.1	SAMN15951389	Microbe sample from Pseudomonas sp. PDM16	Pseudomonas sp. PDM16 (g-proteobacteria)	soil
GCF_014851895.1	SAMN15951388	Microbe sample from Ensifer sp. ENS11	Ensifer sp. ENS11 (a-proteobacteria)	soil
GCF_014851965.1	SAMN15951384	Microbe sample from Pseudomonas sp. PDM22	Pseudomonas sp. PDM22 (g-proteobacteria)	soil
GCF_014852035.1	SAMN15951380	Microbe sample from Ensifer sp. ENS03	Ensifer sp. ENS03 (a-proteobacteria)	soil
GCF_014852095.1	SAMN15951374	Microbe sample from Ensifer sp. ENS05	Ensifer sp. ENS05 (a-proteobacteria)	soil
GCF_014852135.1	SAMN15951375	Microbe sample from Stenotrophomonas sp. STM01	Stenotrophomonas sp. STM01 (g-proteobacteria)	soil
GCF_014852195.1	SAMN15951370	Microbe sample from Ensifer sp. ENS08	Ensifer sp. ENS08 (a-proteobacteria)	soil
GCF_014852205.1	SAMN15951373	Microbe sample from Ensifer sp. ENS06	Ensifer sp. ENS06 (a-proteobacteria)	soil
GCF_014852285.1	SAMN15951364	Microbe sample from Pseudomonas sp. PDM02	Pseudomonas sp. PDM02 (g-proteobacteria)	soil
GCF_014852385.1	SAMN15951363	Microbe sample from Pseudomonas sp. PDM03	Pseudomonas sp. PDM03 (g-proteobacteria)	soil
GCF_014852425.1	SAMN15951360	Microbe sample from Ensifer sp. ENS09	Ensifer sp. ENS09 (a-proteobacteria)	soil
GCF_014852515.1	SAMN15951355	Microbe sample from Pantoea sp. PNT03	Pantoea sp. PNT03 (enterobacteria)	soil
GCF_014863505.1	SAMN16249838	Microbe sample from Pseudomonas sp. IzPS59	Pseudomonas sp. IzPS59 (g-proteobacteria)	soil
GCF_015354265.1	SAMN16622914	Microbe sample from Simulacricoccus sp 17bor-14	Simulacricoccus sp. 17bor-14 (d-proteobacteria)	soil
GCF_015390205.1	SAMN12282945	Microbe sample from Azospirillum sp. INR13	Azospirillum sp. INR13 (a-proteobacteria)	soil
GCF_015694465.1	SAMN16833214	Microbe sample from Microvirga alba	Microvirga alba (a-proteobacteria)	soil
GCF_015704865.1	SAMN16830298	Microbe sample from Actinoplanes sp. NEAU-A11	Actinoplanes sp. NEAU-A11 (high GC Gram+)	soil
GCF_016093545.1	SAMN16630897	Microbe sample from Massilia rhizosphaerae	Massilia rhizosphaerae (b-proteobacteria)	soil
GCF_016735695.1	SAMN17312467	Microbe sample from Microvirga zambiensis WSM3693	Microvirga zambiensis WSM3693 (a-proteobacteria)	soil
GCF_016809815.1	SAMN17141365	Microbe sample from Enterobacter sp. E1	Enterobacter sp. E1 (enterobacteria)	soil
GCF_016887925.1	SAMN17719187	Microbe sample from Pseudomonas sp. MIL9	Pseudomonas sp. MIL9 (g-proteobacteria)	soil
GCF_016937655.1	SAMN17981208	Microbe sample from Chromobacterium alkanivorans	Chromobacterium alkanivorans (b-proteobacteria)	soil
GCF_017577085.1	SAMN18317231	MISAG Single Amplified Genome sample from Pseudomonas stutzeri	Pseudomonas stutzeri (g-proteobacteria)	soil
GCF_017671885.1	SAMN18354433	Microbe sample from Cohnella sp. LGH	Cohnella sp. LGH (firmicutes)	soil
GCF_017844975.1	SAMN18325118	Pathogen: environmental/food/other sample from Cronobacter sakazakii	Cronobacter sakazakii (enterobacteria)	soil
GCF_017844985.1	SAMN18346762	Pathogen: environmental/food/other sample from Cronobacter sakazakii	Cronobacter sakazakii (enterobacteria)	soil
GCF_017845015.1	SAMN18346327	Pathogen: environmental/food/other sample from Cronobacter sakazakii	Cronobacter sakazakii (enterobacteria)	soil
GCF_017845235.1	SAMN18353909	Pathogen: environmental/food/other sample from Cronobacter sakazakii	Cronobacter sakazakii (enterobacteria)	soil
GCF_018130035.1	SAMN17707960	Microbe sample from Bradyrhizobium liaoningense	Bradyrhizobium liaoningense (a-proteobacteria)	soil
GCF_018130405.1	SAMN17707980	Microbe sample from Bradyrhizobium ottawaense	Bradyrhizobium ottawaense (a-proteobacteria)	soil
GCF_018130615.1	SAMN17707990	Microbe sample from Bradyrhizobium manausense	Bradyrhizobium manausense (a-proteobacteria)	soil
GCF_018130665.1	SAMN17707991	Microbe sample from Bradyrhizobium manausense	Bradyrhizobium manausense (a-proteobacteria)	soil
GCF_018130725.1	SAMN17707996	Microbe sample from Bradyrhizobium liaoningense	Bradyrhizobium liaoningense (a-proteobacteria)	soil
GCF_018130855.1	SAMN17707997	Microbe sample from Bradyrhizobium liaoningense	Bradyrhizobium liaoningense (a-proteobacteria)	soil
GCF_018130985.1	SAMN17708007	Microbe sample from Bradyrhizobium manausense	Bradyrhizobium manausense (a-proteobacteria)	soil
GCF_018131235.1	SAMN17707930	Microbe sample from Bradyrhizobium ottawaense	Bradyrhizobium ottawaense (a-proteobacteria)	soil
GCF_018141005.1	SAMN13316206	Genome sequencing and assembly of Erwinia sp.E602	Erwinia sp. E602 (enterobacteria)	soil
GCF_018304925.1	SAMN17215112	Microbe sample from Pseudomonas sp. PCH44	Pseudomonas sp. PCH44 (g-proteobacteria)	soil
GCF_018320795.1	SAMN14238446	Microbe sample from Stenotrophomonas sp. PE591	Stenotrophomonas sp. PE591 (g-proteobacteria)	soil
GCF_018678105.1	SAMN19314418	Microbe sample from Arthrobacter sp. GN70	Arthrobacter sp. GN70 (high GC Gram+)	soil
GCF_018682595.1	SAMN18118494	Microbe sample from Janthinobacterium sp. JC611	Janthinobacterium sp. JC611 (b-proteobacteria)	soil
GCF_018863195.1	SAMN19571514	Microbe sample from Sphingomonas sp. XMGL2	Sphingomonas sp. XMGL2 (a-proteobacteria)	soil
GCF_018966525.1	SAMN19653587	Microbe sample from Paenibacillus sophorae	Paenibacillus sophorae (firmicutes)	soil
GCF_019219005.1	SAMN19994139	Microbe sample from Ensifer sp. ENS12	Ensifer sp. ENS12 (a-proteobacteria)	soil
GCF_019219205.1	SAMN19994134	Microbe sample from Pseudomonas sp. PDM27	Pseudomonas sp. PDM27 (g-proteobacteria)	soil
GCF_019219265.1	SAMN19994130	Microbe sample from Pseudomonas sp. PDM33	Pseudomonas sp. PDM33 (g-proteobacteria)	soil
GCF_019265955.1	SAMN20180514	Ensifer sesbaniae isolated from antimony mine	Ensifer adhaerens (a-proteobacteria)	soil
GCF_019266585.1	SAMN14572009	Pathogen: clinical or host-associated sample from Leptospira dzianensis	Leptospira yasudae (bacteria)	soil
GCF_019443845.1	SAMN14422719	Microbe sample from Enterobacter cloacae	Enterobacter sp. DNB-S2 (enterobacteria)	soil
GCF_019641515.1	SAMN20583981	Microbe sample from Pseudomonas sp. S5F11	Pseudomonas sp. S5F11 (g-proteobacteria)	soil
GCF_019852195.1	SAMN20841191	Microbe sample from Paenibacillus polymyxa	Paenibacillus polymyxa (firmicutes)	soil
GCF_019969665.1	SAMN20394481	Microbe sample from Lysinibacillus sphaericus	Lysinibacillus sphaericus (firmicutes)	soil
GCF_020002245.1	SAMN21156371	Microbe sample from Bacillus badius	Bacillus badius (firmicutes)	soil
GCF_020035495.1	SAMN21155890	Ensifer adhaerens W2-A: initial strain	Ensifer adhaerens (a-proteobacteria)	soil
GCF_020176695.1	SAMN21561450	Microbe sample from Massilia sp. MS-15	Massilia sp. MS-15 (b-proteobacteria)	soil
GCF_020251185.1	SAMN21849813	Microbe sample from Priestia megaterium	Priestia megaterium (firmicutes)	soil
GCF_020405145.1	SAMN21874386	Microbe sample from Ensifer sesbaniae	Ensifer adhaerens (a-proteobacteria)	soil
GCF_020423045.1	SAMN20860556	Microbe sample from Pseudomonas sp. MM213	Pseudomonas sp. MM213 (g-proteobacteria)	soil
GCF_021233075.1	SAMN23443333	Microbe sample from Pseudomonas sp. 7-41	Pseudomonas sp. 7-41 (g-proteobacteria)	soil
GCF_021287825.1	SAMN24193129	Pathogen: environmental/food/other sample from Enterobacter ludwigii	Enterobacter ludwigii (enterobacteria)	soil
GCF_021288405.1	SAMN24193130	Pathogen: environmental/food/other sample from Enterobacter kobei	Enterobacter kobei (enterobacteria)	soil
GCF_021341715.1	SAMN24405749	Microbe sample from Stenotrophomonas acidaminiphila	Stenotrophomonas acidaminiphila (g-proteobacteria)	soil
GCF_021352225.1	SAMN14466051	Microbe sample from Methylobacterium sp. C25	Methylobacterium sp. C25 (a-proteobacteria)	soil
GCF_021398735.1	SAMN24424671	Microbe sample from Methylobacterium oryzae	Methylobacterium oryzae (a-proteobacteria)	soil
GCF_021398855.1	SAMN24429177	Microbe sample from Pseudomonas kribbensis	Pseudomonas kribbensis (g-proteobacteria)	soil
GCF_021560055.1	SAMN24908264	Microbe sample from Pseudomonas sesami	Pseudomonas sesami (g-proteobacteria)	soil
GCF_021733715.1	SAMN19718400	Microbe sample from Paenibacillus xylanexedens	Paenibacillus xylanexedens (firmicutes)	soil
GCF_022023855.1	SAMN15595115	Microbe sample from Azospirillum brasilense	Azospirillum brasilense (a-proteobacteria)	soil
GCF_022214735.1	SAMN25742044	Microbe sample from Methylorubrum extorquens	Methylorubrum extorquens (a-proteobacteria)	soil
GCF_022267435.1	SAMN21855210	Pathogen: environmental/food/other sample from Leptospira bandrabouensis	Leptospira bandrabouensis (bacteria)	soil
GCF_002196695.1	SAMN06602701	Pathogen: clinical sample from Shewanella sp.	Shewanella sp. Shew256 (g-proteobacteria)	soft tissue
GCF_900163635.1	SAMEA80404168	Leucobacter sp. 7(1)	Leucobacter sp. 7(1) (high GC Gram+)	Soft smear-ripened cheese
GCF_007210685.1	SAMN11579563	Microbe sample from Dickeya sp. ws52	Dickeya sp. ws52 (enterobacteria)	soft rotten stem
GCF_002887555.1	SAMN08333636	Genome sequence from Dickeya zeae MS2	Dickeya zeae (enterobacteria)	soft rot lesion
GCF_018219365.1	SAMN16131363	Microbe sample from Pectobacterium versatile	Pectobacterium versatile (enterobacteria)	soft rot
GCF_001545155.1	SAMN04281796	Microbe sample from Halomonas chromatireducens	Halomonas chromatireducens (g-proteobacteria)	soda solonchak soils of the Kulunda steppe
GCF_001866055.1	SAMN05916141	Microbe sample from Anaerobacillus alkalidiazotrophicus	Anaerobacillus alkalidiazotrophicus (firmicutes)	soda solonchak soil
GCF_002869965.1	SAMN07829410	Microbe sample from Janthinobacterium sp. ROICE36	Janthinobacterium sp. ROICE36 (b-proteobacteria)	snow
GCF_011682045.1	SAMN12721297	Description of novel Massilia sp. CCM 8693 isolated in Antarctica	Massilia aquatica (Massilia sp. II)	small stones
GCF_001020955.1	SAMN03571542	Microbe sample from Thioalkalivibrio versutus	Thioalkalivibrio versutus (g-proteobacteria)	slush of soda lake
GCF_000092945.1	SAMN02598533	Sample from Thermincola potens JR	Thermincola potens JR (firmicutes)	sludge reactor
GCF_003432035.1	SAMN09630405	Microbe sample from Clostridium indicum	Clostridium indicum (firmicutes)	sludge of industrial effluent plant
GCF_013085485.1	SAMN11269565	Microbe sample from Aeromonas media	Aeromonas media (g-proteobacteria)	sludge from bioreactor treating oxytetracycline bearing wastewater
GCF_013085725.1	SAMN11269566	Microbe sample from Aeromonas media	Aeromonas media (g-proteobacteria)	sludge from bioreactor treating oxytetracycline bearing wastewater
GCF_020217405.1	SAMN21380732	Anaerobic quencher	Lysinibacillus capsici (firmicutes)	sludge from anaerobic membrane bioreactor
GCF_001431595.1	SAMN03701729	Microbe sample from Stenotrophomonas acidaminiphila	Stenotrophomonas acidaminiphila (g-proteobacteria)	Sludge from a lab-scale anaerobic chemical waste water reactor
GCF_000696485.1	SAMN02798098	Halomonas campaniensis LS21	Halomonas campaniensis (g-proteobacteria)	Sludge and plant debris samples were collected from Dabancheng salt lake
GCF_000144625.1	SAMN00017134	Clostridium saccharolyticum WM1, complete genome.	[Clostridium] saccharolyticum WM1 (firmicutes)	sludge
GCF_000742775.1	SAMN02947409	Microbe sample from Pseudomonas sp. 1-7	Pseudomonas sp. 1-7 (g-proteobacteria)	sludge
GCF_001654435.1	SAMN05178539	Pseudomonas citronellolis SJTE-3	Pseudomonas citronellolis (g-proteobacteria)	sludge
GCF_003417535.1	SAMN09789156	Hydrogenophaga sp. LA-38 isolated from sludge	Hydrogenophaga borbori (b-proteobacteria)	sludge
GCF_007923505.1	SAMN09837228	Microbe sample from Lysinibacillus fusiformis	Lysinibacillus fusiformis (firmicutes)	sludge
GCF_017920415.1	SAMN14604972	Microbe sample from Pantoea ananatis	Pantoea ananatis (enterobacteria)	slender amaranth
GCF_016653635.2	SAMN16268782	Microbe sample from Skermanella sp. TT6	Skermanella sp. TT6 (a-proteobacteria)	skin
GCF_017116865.1	SAMN17981634	Microbe sample from Methylobacterium sp. OT2	Methylobacterium sp. OT2 (a-proteobacteria)	skin
GCF_900290285.1	SAMEA104588906	Selenomonas massiliensis genome	Selenomonas massiliensis (firmicutes)	skin
GCF_900604315.1	SAMEA4979743	Erwinia mediterraneensis genome	[Erwinia] mediterraneensis (enterobacteria)	skin
GCF_002157365.2	SAMN06673971	Microbe sample from Shewanella putrefaciens	Shewanella putrefaciens (g-proteobacteria)	sink handle in ICU Room in Military Hospital
GCF_000648515.1	SAMN02713684	Microbe sample for Citrobacter freundii CFNIH1	Citrobacter freundii CFNIH1 (enterobacteria)	sink aerator
GCF_017378035.1	SAMN18219105	Microbe sample from Lysinibacillus sphaericus	Lysinibacillus sphaericus (firmicutes)	Singapore
GCF_000697965.2	SAMN02781308	Microbe sample from Ensifer adhaerens	Ensifer adhaerens (a-proteobacteria)	silty clay loam soil (pH 6.1)
GCF_005502275.1	SAMN11519462	Microbe sample from Robertmurraya siralis	Robertmurraya siralis (firmicutes)	silage
GCF_013114615.1	SAMN12668363	Microbe sample from Vibrio pectenicida	Vibrio pectenicida (g-proteobacteria)	sick geoduck seed
GCF_019448995.1	SAMN20500143	Pathogen: clinical or host-associated sample from Enterobacter roggenkampii	Enterobacter roggenkampii (enterobacteria)	Shunt fluid
GCF_001601275.1	SAMN04324267	Microbe sample from Marinobacter sp. YWL01	Marinobacter sp. YWL01 (g-proteobacteria)	Shuangpantu aquacultural pond
GCF_002887595.1	SAMN07818930	Microbe sample from Bowmanella denitrificans	Bowmanella denitrificans (g-proteobacteria)	shrimp farm
GCF_000164865.1	SAMN00116754	Enterobacter lignolyticus SCF1, complete genome	[Enterobacter] lignolyticus SCF1 (enterobacteria)	Short Cloud Forest soil
GCF_008933955.1	SAMN12908310	Microbe sample from Heliorestis acidaminivorans	Heliorestis acidaminivorans (firmicutes)	shoreline sediment
GCF_002009255.1	SAMN06210484	Halomonas from Soap Lake, Washington USA	Halomonas sp. 'Soap Lake #7' (g-proteobacteria)	Shore Line Sediment
GCF_001399455.2	SAMN04145357	Microbe sample from Vibrio bivalvicida	Vibrio bivalvicida (g-proteobacteria)	Shellfish hatchery
GCF_013154935.1	SAMN14921098	Pathogen: environmental/food/other sample from Vibrio europaeus	Vibrio europaeus (g-proteobacteria)	Shellfish hatchery
GCF_000784875.1	SAMN02709496	Microbe sample for Pantoea sp. PSNIH1	Pantoea sp. PSNIH1 (enterobacteria)	shelf
GCF_000251185.1	SAMN02471737	Sample from Pseudomonas fuscovaginae UPB0736	Pseudomonas fuscovaginae UPB0736 (g-proteobacteria)	sheath brown rot lesion on the rice type IRRI Elite
GCF_013385175.1	SAMN15375879	Microbe sample from Allochromatium humboldtianum	Allochromatium humboldtianum (g-proteobacteria)	shallow water, soft marine sediments
GCF_000316625.1	SAMN02261332	MIGS Cultured Bacterial/Archaeal sample from Nostoc sp. PCC 7107	Nostoc sp. PCC 7107 (cyanobacteria)	shallow pond
GCF_019203165.1	SAMN19906550	Microbe sample from Pseudomonas stutzeri	Pseudomonas stutzeri (g-proteobacteria)	shale
GCF_021441865.1	SAMN24492124	Microbe sample from Stenotrophomonas maltophilia	Stenotrophomonas maltophilia (g-proteobacteria)	shale
GCF_002920045.2	SAMN07572933	Pectobacterium parmentieri str. PB20	Pectobacterium parmentieri (enterobacteria)	sewage water at the washing station of potato storage facility
GCF_001431505.1	SAMN03701730	Microbe sample from Stenotrophomonas daejeonensis	Stenotrophomonas daejeonensis (g-proteobacteria)	sewage water
GCF_002007805.1	SAMN06323809	Enterobacter cloacae R11	Enterobacter roggenkampii (enterobacteria)	sewage water
GCF_003428825.1	SAMN09862722	Microbe sample from Stenotrophomonas sp.	Stenotrophomonas sp. G4 (g-proteobacteria)	sewage water
GCF_014792105.1	SAMN16229201	Microbe sample from Pseudomonas asiatica	Pseudomonas asiatica (g-proteobacteria)	Sewage water
GCF_013376475.1	SAMN13087126	Microbe sample from Desulfolutivibrio sulfoxidireducens	Desulfolutivibrio sulfoxidireducens (d-proteobacteria)	sewage treatment plant
GCF_013376495.1	SAMN13087125	Microbe sample from Desulfolutivibrio sulfoxidireducens	Desulfolutivibrio sulfoxidireducens (d-proteobacteria)	sewage treatment plant
GCF_016653355.1	SAMN07156351	Microbe sample from Rhodoplanes elegans	Rhodoplanes elegans (a-proteobacteria)	sewage treatment plant
GCF_001940565.1	SAMN04516209	Microbe sample from Tissierella creatinophila DSM 6911	Tissierella creatinophila DSM 6911 (firmicutes)	sewage sludge sediment
GCF_000179595.2	SAMN02256541	MIGS Cultured Bacterial/Archaeal sample from Acetivibrio cellulolyticus CD2	Acetivibrio cellulolyticus CD2 (firmicutes)	sewage sludge
GCF_000266945.1	SAMN02232013	MIGS Cultured Bacterial/Archaeal sample from Desulfomonile tiedjei DSM 6799	Desulfomonile tiedjei DSM 6799 (d-proteobacteria)	sewage sludge
GCF_000465595.1	SAMN02469684	Sample from Pseudomonas simiae	Pseudomonas simiae (g-proteobacteria)	sewage sludge
GCF_001262605.1	SAMN03938399	Microbe sample from Pseudobacteroides cellulosolvens ATCC 35603 = DSM 2933	Pseudobacteroides cellulosolvens ATCC 35603 = DSM 2933 (firmicutes)	sewage sludge
GCF_003576045.1	SAMN09879878	MIGS Cultured Bacterial/Archaeal sample from Pseudomonas monteilii	Pseudomonas monteilii (g-proteobacteria)	sewage sludge
GCF_005144475.1	SAMN11509942	Microbe sample from Rhodobacter capsulatus	Rhodobacter capsulatus (a-proteobacteria)	sewage pond
GCF_001010585.1	SAMN02581416	Sample from Aliarcobacter butzleri L348	Aliarcobacter butzleri L348 (e-proteobacteria)	Sewage Outfall
GCF_013184035.1	SAMN14775808	G1W4	Stenotrophomonas maltophilia (g-proteobacteria)	Sewage from swine farm
GCF_001766835.1	SAMN04121044	Microbe sample from Acetobacterium wieringae	Acetobacterium wieringae (firmicutes)	sewage digester
GCF_001695625.1	SAMN05415086	Pseudomonas sp. WCHP16	Pseudomonas defluvii (g-proteobacteria)	sewage
GCF_003231275.1	SAMN09302770	The Microbe sample of Pseudomonas huaxiensis strain WCHPs060044	Pseudomonas huaxiensis (g-proteobacteria)	Sewage
GCF_003231305.1	SAMN09302769	The Microbe sample of Pseudomonas sichuanensis strain WCHPs060039	Pseudomonas sichuanensis (g-proteobacteria)	Sewage
GCF_003710965.1	SAMN10331152	Microbe sample from Brevibacillus nitrificans	Brevibacillus nitrificans (firmicutes)	sewage
GCF_004115775.1	SAMN07709794	Microbe sample from Arcobacter defluvii	Arcobacter defluvii (e-proteobacteria)	Sewage
GCF_004348785.1	SAMN09724454	Microbe sample from Stenotrophomonas sp. TEPEL	Stenotrophomonas sp. TEPEL (g-proteobacteria)	Sewage
GCF_007179295.1	SAMN11521871	Pathogen: Aeromonas caviae WCW1-2 from environmental sample	Aeromonas caviae (g-proteobacteria)	Sewage
GCF_013201725.1	SAMN03737950	Microbe sample from Arcobacter defluvii	Arcobacter defluvii (e-proteobacteria)	Sewage
GCF_013201935.1	SAMN03737947	Microbe sample from Arcobacter cloacae	Arcobacter cloacae (e-proteobacteria)	Sewage
GCF_014892695.1	SAMN11664857	Microbe sample from Aeromonas simiae	Aeromonas simiae (g-proteobacteria)	sewage
GCF_019834525.1	SAMN15074831	W1	Enterobacter sichuanensis (enterobacteria)	Sewage
GCF_011395035.1	SAMN07998282	Microbe sample from Pantoea cypripedii	Pantoea cypripedii (enterobacteria)	Sesbania spp. root nodule
GCF_001563225.1	SAMN04440740	Desulfovibrio indicus J2	Pseudodesulfovibrio indicus (d-proteobacteria)	serpentinized peridotite in Indian Ocean
GCF_002858665.1	SAMN08176625	Pathogen: environmental/food/other sample from Pseudomonas sp. FFUP_PS_473	Pseudomonas sp. FFUP_PS_473 (g-proteobacteria)	Septic tank
GCF_012985845.1	SAMN14381967	Microbe sample from Pseudomonas sp. WS 5013	Pseudomonas sp. WS 5013 (g-proteobacteria)	semi-finished milk product
GCF_003217775.1	SAMN09270603	Microbe sample from Paenibacillus sp.	Paenibacillus flagellatus (firmicutes)	selenium mineral soil
GCF_000265295.1	SAMN02232056	MIGS Cultured Bacterial/Archaeal sample from Sulfurospirillum barnesii SES-3	Sulfurospirillum barnesii SES-3 (e-proteobacteria)	selenate-contaminated freshwater marsh sediment
GCF_001636055.1	SAMN03765648	Pseudomonas putida PC2 from seeds of Pistacia chinensis	Pseudomonas putida (g-proteobacteria)	seeds
GCF_003369485.1	SAMN07807602	Microbe sample from Pantoea agglomerans	Pantoea agglomerans (enterobacteria)	seeds
GCF_011066255.1	SAMN13916370	Microbe sample from Cronobacter sp. EKM101R	Cronobacter sp. EKM101R (enterobacteria)	seeds
GCF_003584185.1	SAMN09943154	Microbe sample from Azospirillum brasilense	Azospirillum brasilense (a-proteobacteria)	seedlings
GCF_008692105.1	SAMN12612900	endophyte	Pseudomonas extremaustralis (g-proteobacteria)	seedlings
GCF_000582575.1	SAMN02951867	Sample from Pantoea ananatis Sd-1	Pantoea ananatis Sd-1 (enterobacteria)	seed
GCF_000588855.1	SAMN02645881	Cultured Bacterial/Archaeal sample for Xanthomonas axonopodis pv. phaseoli	Xanthomonas phaseoli pv. phaseoli CFBP 6546 (g-proteobacteria)	seed
GCF_001597625.1	SAMN04572589	Microbe sample from Pantoea agglomerans	Pantoea agglomerans (enterobacteria)	seed
GCF_001641135.1	SAMN04857056	Pantoea sp. OXWO6B1	Pantoea sp. OXWO6B1 (enterobacteria)	seed
GCF_003236715.1	SAMN07522550	Pantoea sp. ARC607	Pantoea sp. ARC607 (enterobacteria)	seed
GCF_003602375.1	SAMN08470183	Microbe sample from Xanthomonas campestris CFBP7700	Xanthomonas campestris (g-proteobacteria)	Seed
GCF_005233485.1	SAMN09062824	Microbe sample from Pseudomonas sp. CFBP13509	Pseudomonas sp. CFBP13509 (g-proteobacteria)	Seed
GCF_005233495.1	SAMN09062489	Microbe sample from Pantoea agglomerans CFBP13505	Pantoea agglomerans (enterobacteria)	Seed
GCF_005233505.1	SAMN09062476	Microbe sample from Pseudomonas koreensis CFBP13504	Pseudomonas koreensis (g-proteobacteria)	Seed
GCF_005233515.1	SAMN09062492	Microbe sample from Pseudomonas sp. CFBP13508	Pseudomonas sp. CFBP13508 (g-proteobacteria)	Seed
GCF_005233605.1	SAMN09064919	Microbe sample from Stenotrophomonas rhizophila CFBP13529	Stenotrophomonas rhizophila (g-proteobacteria)	Seed
GCF_005233685.1	SAMN09062490	Microbe sample from Pseudomonas sp. CFBP13506	Pseudomonas sp. CFBP13506 (g-proteobacteria)	Seed
GCF_005233705.1	SAMN09063421	Microbe sample from Paenibacillus sp. CFBP13512	Paenibacillus sp. CFBP13512 (firmicutes)	Seed
GCF_005233795.1	SAMN09064883	Microbe sample from Pantoea agglomerans CFBP13516	Pantoea agglomerans (enterobacteria)	Seed
GCF_006505885.1	SAMN09062466	Microbe sample from Stenotrophomonas rhizophila CFBP 13503	Stenotrophomonas rhizophila (g-proteobacteria)	Seed
GCF_008119705.1	SAMN07256657	Microbe sample from Xanthomonas sacchari PPL2	Xanthomonas sontii (g-proteobacteria)	seed
GCF_008119715.1	SAMN07256652	Microbe sample from Xanthomonas sacchari PPL1	Xanthomonas sontii (g-proteobacteria)	seed
GCF_008705275.1	SAMN07256658	Microbe sample from Xanthomonas sacchari PPL3	Xanthomonas sontii (g-proteobacteria)	seed
GCF_009192885.1	SAMN07256688	Microbe sample from Xanthomonas sp. LMG12462	Xanthomonas sp. LMG 12462 (g-proteobacteria)	seed
GCF_009192905.1	SAMN07256659	Microbe sample from Xanthomonas sp. LMG12459	Xanthomonas sp. LMG 12459 (g-proteobacteria)	seed
GCF_009192935.1	SAMN07256661	Microbe sample from Xanthomoas sp. LMG12461	Xanthomonas sp. LMG 12461 (g-proteobacteria)	seed
GCF_009498735.1	SAMN12917601	Microbe sample from Gracilibacillus oryzae	Gracilibacillus oryzae (firmicutes)	seed
GCF_014838805.1	SAMN16238321	Microbe sample from Pseudomonas fluorescens subgroup CFBP8796	Pseudomonas fluorescens (g-proteobacteria)	Seed
GCF_014838815.1	SAMN16238278	Microbe sample from Pantoea agglomerans CFBP8800	Pantoea agglomerans (enterobacteria)	Seed
GCF_014838825.1	SAMN16238323	Microbe sample from Erwinia persicina CFBP8797	Erwinia persicina (enterobacteria)	Seed
GCF_014838905.1	SAMN16238273	Microbe sample from Pantoea agglomerans CFBP8791	Pantoea agglomerans (enterobacteria)	Seed
GCF_014838975.1	SAMN16238279	Microbe sample from Pantoea agglomerans CFBP8792	Pantoea agglomerans (enterobacteria)	Seed
GCF_014839015.1	SAMN16237914	Microbe sample from Pantoea agglomerans CFBP8786	Pantoea agglomerans (enterobacteria)	Seed
GCF_014839025.1	SAMN16237931	Microbe sample from Pseudomonas fluorescens subgroup CFBP8787	Pseudomonas fluorescens (g-proteobacteria)	Seed
GCF_014839205.1	SAMN16237653	Microbe sample from Pantoea agglomerans CFBP8756	Pantoea agglomerans (enterobacteria)	Seed
GCF_014839225.1	SAMN16237857	Microbe sample from Pseudomonas fluorescens subgroup CFBP13533	Pseudomonas fluorescens (g-proteobacteria)	Seed
GCF_014839525.1	SAMN16237033	Microbe sample from Pantoea agglomerans CFBP13593	Pantoea agglomerans (enterobacteria)	Seed
GCF_014839545.1	SAMN16237032	Microbe sample from Pantoea agglomerans CFBP13583	Pantoea agglomerans (enterobacteria)	Seed
GCF_014841345.1	SAMN16237876	Microbe sample from Pseudomonas syringae group CFBP13571	Pseudomonas syringae (g-proteobacteria)	Seed
GCF_014841465.1	SAMN16237802	Microbe sample from Pantoea agglomerans CFBP8774	Pantoea agglomerans (enterobacteria)	Seed
GCF_014841935.1	SAMN16237356	Microbe sample from Stenotrophomonas CFBP13725	Stenotrophomonas sp. CFBP 13725 (g-proteobacteria)	Seed
GCF_014841975.1	SAMN16237355	Microbe sample from Stenotrophomonas CFBP13724	Stenotrophomonas sp. CFBP 13724 (g-proteobacteria)	Seed
GCF_014842145.1	SAMN16237142	Microbe sample from Stenotrophomonas CFBP13718	Stenotrophomonas sp. CFBP 13718 (g-proteobacteria)	Seed
GCF_000267545.1	SAMN02603608	Sample from Pseudomonas stutzeri CCUG 29243	Pseudomonas stutzeri CCUG 29243 (g-proteobacteria)	sediments of the West Mediterranean Sea
GCF_004005375.1	SAMN10662230	Microbe sample from Rheinheimera sediminis	Rheinheimera sp. YQF-1 (g-proteobacteria)	sediments of coastal wetland
GCF_021404305.1	SAMN14838973	MIGS Cultured Bacterial/Archaeal sample from Halomonas sp. MCCC 1A11081	Halomonas sp. MCCC 1A11081 (g-proteobacteria)	sediments in shrimp culture ponds
GCF_020177125.1	SAMN21374187	Pathogen: environmental/food/other sample from Enterobacter kobei	Enterobacter kobei (enterobacteria)	Sediments from irrigation channel
GCF_002761295.1	SAMN05908879	Microbe sample from Methanohalophilus portucalensis	Methanohalophilus portucalensis (euryarchaeotes)	sediments from a salinarium in Figeria da Foz
GCF_004099695.1	SAMN10743956	MIGS Cultured Bacterial/Archaeal sample from Methanosarcina sp. MSH10X1	Methanosarcina sp. MSH10X1 (euryarchaeotes)	sediments associated with methane hydrate from KG basin
GCF_001010885.1	SAMN03571283	Microbe sample from Clostridium sp. C8	Clostridium sp. C8 (firmicutes)	sediment sludge
GCF_000814075.1	SAMN03262811	Pantoea agglomerans strain LMAE-2	Pantoea agglomerans (enterobacteria)	Sediment seabed next to the discharge of tannery localizated in Tenglo channel
GCF_004127935.1	SAMN09288589	HVFE1	Fictibacillus sp. S7 (firmicutes)	sediment sample obtained from the 1589 meters deep Okinawa Trough
GCF_000705555.1	SAMN02745957	Microbe sample from Marinobacterium sp. AK27	Marinobacterium sp. AK27 (g-proteobacteria)	sediment sample from brackwater
GCF_004354305.1	SAMN10916473	Microbe sample from Shewanella decolorationis	Shewanella decolorationis (g-proteobacteria)	sediment permeated by freshwater in a pond at the Anse Coco beach, La Digue Island, Republic of Seychelles
GCF_000364845.1	SAMN02469788	Sample from Marinobacter nanhaiticus D15-8W	Marinobacter nanhaiticus D15-8W (g-proteobacteria)	sediment of the South China Sea
GCF_013265555.1	SAMN11940085	MIGS Cultured Bacterial/Archaeal sample from Tenuifilum thalassicum	Tenuifilum thalassicum (CFB group bacteria)	Sediment of shallow water hydrothermal vent
GCF_003254665.1	SAMN09111885	Microbe sample from Halomonas sp.	Halomonas lactosivorans (g-proteobacteria)	sediment of salt lake
GCF_004123195.1	SAMN10511186	Microbe sample from Ammoniphilus sp. CFH 90114	Ammoniphilus sp. CFH 90114 (firmicutes)	sediment of salt lake
GCF_000313755.1	SAMN02470611	Sample from Pseudomonas nitroreducens TX1	Pseudomonas nitroreducens TX1 (g-proteobacteria)	sediment of Bai-how river where it runs through National Central University
GCF_006175995.1	SAMN11953764	MIGS Cultured Bacterial/Archaeal sample from Desulfobotulus mexicanus	Desulfobotulus mexicanus (d-proteobacteria)	sediment of an alkaline crater lake
GCF_000217995.1	SAMN02232039	MIGS Cultured Bacterial/Archaeal sample from Methanosalsum zhilinae DSM 4017	Methanosalsum zhilinae DSM 4017 (euryarchaeotes)	sediment of alkaline lake
GCF_017309585.1	SAMN18092149	Microbe sample from Nitrogeniibacter aestuarii	Nitrogeniibacter aestuarii (b-proteobacteria)	sediment in spartina alterniflora
GCF_020858035.1	SAMN16250139	Microbe sample from Janthinobacterium sp. EB271-G4-3-2	Janthinobacterium sp. EB271-G4-3-2 (b-proteobacteria)	sediment from well EB271
GCF_020858075.1	SAMN16250137	Microbe sample from Janthinobacterium sp. EB271-G4-7A	Janthinobacterium sp. EB271-G4-7A (b-proteobacteria)	sediment from well EB271
GCF_011022235.1	SAMN14124564	Microbe sample from Magnetospirillum aberrantis SpK	Magnetospirillum aberrantis SpK (a-proteobacteria)	sediment from the Olkhovka River
GCF_002201535.1	SAMN07175639	Microbe sample from Alteromonadaceae	Lacimicrobium sp. SS2-24 (g-proteobacteria)	sediment from sea cucumber culture pond
GCF_013036995.1	SAMN14352044	Microbe sample from Hungatella xylanolytica	Hungatella xylanolytica (firmicutes)	sediment from industrial effluent treatment plant
GCF_000306965.1	SAMN02472174	Sample from Amphibacillus jilinensis Y1	Amphibacillus jilinensis Y1 (firmicutes)	sediment from a soda lake
GCF_002807665.1	SAMN07816203	Microbe sample from Alteromonas sp. P0213	Alteromonas facilis (g-proteobacteria)	sediment from a sea cucumber culture pond
GCF_000732605.1	SAMN02925385	Microbe sample from Lacrimispora celerecrescens	Lacrimispora celerecrescens (firmicutes)	Sediment associated with methane hydrate from Krishna Godavari Basin
GCF_000732635.1	SAMN02925393	Microbe sample from Clostridium sulfidigenes	Clostridium sulfidigenes (firmicutes)	Sediment associated with methane hydrate from Krishna Godavari Basin
GCF_000372645.1	SAMN02470743	Sample from Caulobacter vibrioides OR37	Caulobacter vibrioides OR37 (a-proteobacteria)	sediment
GCF_000978955.1	SAMN02708974	MIGS Cultured Bacterial/Archaeal sample from Methanosarcina mazei	Methanosarcina mazei (euryarchaeotes)	sediment
GCF_000978965.1	SAMN02708961	MIGS Cultured Bacterial/Archaeal sample from Methanosarcina mazei	Methanosarcina mazei (euryarchaeotes)	sediment
GCF_000979015.1	SAMN02708987	MIGS Cultured Bacterial/Archaeal sample from Methanosarcina mazei	Methanosarcina mazei (euryarchaeotes)	sediment
GCF_000979025.1	SAMN02708951	MIGS Cultured Bacterial/Archaeal sample from Methanosarcina mazei	Methanosarcina mazei (euryarchaeotes)	sediment
GCF_000979295.1	SAMN02708994	MIGS Cultured Bacterial/Archaeal sample from Methanosarcina sp. 1.H.T.1A.1	Methanosarcina sp. 1.H.T.1A.1 (euryarchaeotes)	sediment
GCF_000979345.1	SAMN02708981	MIGS Cultured Bacterial/Archaeal sample from Methanosarcina mazei	Methanosarcina mazei (euryarchaeotes)	sediment
GCF_000979385.1	SAMN02708992	MIGS Cultured Bacterial/Archaeal sample from Methanosarcina sp. 2.H.A.1B.4	Methanosarcina sp. 2.H.A.1B.4 (euryarchaeotes)	sediment
GCF_000979415.1	SAMN02708988	MIGS Cultured Bacterial/Archaeal sample from Methanosarcina sp. 2.H.T.1A.15	Methanosarcina sp. 2.H.T.1A.15 (euryarchaeotes)	sediment
GCF_000979425.1	SAMN02708989	MIGS Cultured Bacterial/Archaeal sample from Methanosarcina sp. 2.H.T.1A.3	Methanosarcina sp. 2.H.T.1A.3 (euryarchaeotes)	sediment
GCF_000979975.1	SAMN02708993	MIGS Cultured Bacterial/Archaeal sample from Methanosarcina sp. 1.H.A.2.2	Methanosarcina sp. 1.H.A.2.2 (euryarchaeotes)	sediment
GCF_001613805.1	SAMN04332629	Genome sequence of Thalassospira lucentensis MCCC 1A02072	Thalassospira lucentensis (a-proteobacteria)	sediment
GCF_001908275.1	SAMN06109053	MIGS Cultured Bacterial/Archaeal sample from Paenibacillus xylanexedens	Paenibacillus xylanexedens (firmicutes)	sediment
GCF_001996445.1	SAMN05335612	Microbe sample from Paenibacillus sp. nov. IHBB 9951	Paenibacillus ihbetae (firmicutes)	sediment
GCF_002019595.1	SAMN05934486	Microbe sample from Priestia abyssalis	Priestia abyssalis (firmicutes)	sediment
GCF_002211105.1	SAMN02950934	Microbe sample from Halomonas campaniensis	Halomonas campaniensis (g-proteobacteria)	sediment
GCF_002741055.1	SAMN05335590	A noval sp. of Paenibacillus with antimicrobial activity.	Paenibacillus ihbetae (firmicutes)	sediment
GCF_003121985.1	SAMN08997829	Marinilabilia rubrum WTE16 isolated from saltern sediment	Marinilabilia rubra (CFB group bacteria)	sediment
GCF_003326725.1	SAMN02927979	Microbe sample from Thalassospira xiamenensis	Thalassospira xiamenensis (a-proteobacteria)	sediment
GCF_003362755.1	SAMN09377739	Microbe sample from Marinomonas piezotolerans	Marinomonas piezotolerans (g-proteobacteria)	sediment
GCF_003363435.1	SAMN09736164	Microbe sample from Anaerosacchriphilus polymeriproducens	Anaerosacchariphilus polymeriproducens (firmicutes)	sediment
GCF_003710825.1	SAMN10330925	Microbe sample from Brevibacillus fluminis	Brevibacillus fluminis (firmicutes)	sediment
GCF_003966225.1	SAMN10599935	Microbe sample from Shewanella canadensis	Shewanella canadensis (g-proteobacteria)	sediment
GCF_003966265.1	SAMN10599942	Microbe sample from Shewanella atlantica	Shewanella atlantica (g-proteobacteria)	sediment
GCF_004353845.1	SAMN11080768	Microbe sample from Citrobacter arsenatis	Citrobacter arsenatis (enterobacteria)	sediment
GCF_004919535.4	SAMN11287943	Microbe sample from Pseudomonas veronii	Pseudomonas veronii (g-proteobacteria)	sediment
GCF_005222705.1	SAMN11431135	Microbe sample from Paenibacillus sp. SY21-1	Paenibacillus sp. SY21-1 (firmicutes)	sediment
GCF_006546655.1	SAMN12136587	Microbe sample from Methanolobus vulcani	Methanolobus vulcani (euryarchaeotes)	sediment
GCF_007785795.1	SAMN12292084	Microbe sample from Thalassolituus sp. C2-1	Thalassolituus sp. C2-1 (g-proteobacteria)	sediment
GCF_008001235.1	SAMN11866835	Microbe sample from Desulfovibrio sp. IOR2	Desulfovibrio sp. IOR2 (d-proteobacteria)	sediment
GCF_008107725.1	SAMN12161918	Microbe sample from Marinobacter sp. BW6	Marinobacter sp. BW6 (g-proteobacteria)	sediment
GCF_008180855.1	SAMN12612697	Microbe sample from Rossellomorea aquimaris	Rossellomorea aquimaris (firmicutes)	sediment
GCF_008180865.1	SAMN12612698	Microbe sample from Rossellomorea aquimaris	Rossellomorea aquimaris (firmicutes)	sediment
GCF_008364765.1	SAMN12604083	Microbe sample from Bacillus sp. CH30_1T	Bacillus sp. CH30_1T (firmicutes)	sediment
GCF_008368715.1	SAMN11081988	MCC2863	Nitrincola tapanii (g-proteobacteria)	sediment
GCF_008369725.1	SAMN12676117	Microbe sample from Paenibacillus antarcticus	Paenibacillus antarcticus (firmicutes)	sediment
GCF_008711325.1	SAMN12687845	Microbe sample from Roseibium Sediminis	Roseibium sediminis (a-proteobacteria)	sediment
GCF_009372175.1	SAMN12496327	Microbe sample from Shewanella sp. YLB-09	Shewanella sp. YLB-09 (g-proteobacteria)	sediment
GCF_009377275.1	SAMN12496319	Microbe sample from Shewanella sp. YLB-07	Shewanella sp. YLB-07 (g-proteobacteria)	sediment
GCF_009930795.1	SAMN05727966	Microbe sample from antarctica	Marisediminicola antarctica (high GC Gram+)	sediment
GCF_009931695.1	SAMN13738321	Genome sequencing of Anaercolumna sp. CBA3638	Anaerocolumna sedimenticola (firmicutes)	sediment
GCF_011393045.1	SAMN14001052	Microbe sample from Tritonibacter mobilis	Tritonibacter mobilis (a-proteobacteria)	sediment
GCF_012985365.1	SAMN14381991	Microbe sample from Pseudomonas veronii	Pseudomonas veronii (g-proteobacteria)	sediment
GCF_016632405.1	SAMN17256624	Microbe sample from Azospirillum sp. YIM DDC1	Azospirillum sp. YIM DDC1 (a-proteobacteria)	sediment
GCF_017354945.1	SAMN18035030	Microbe sample from Shewanella avicenniae	Shewanella avicenniae (g-proteobacteria)	sediment
GCF_020992295.1	SAMN23076622	Microbe sample from Rubrivivax sp. JA1024	Rubrivivax sp. JA1024 (b-proteobacteria)	sediment
GCF_003544855.1	SAMN03737953	Microbe sample from Malaciobacter marinus	Malaciobacter marinus (e-proteobacteria)	Seaweed/starfish/sea water
GCF_000967665.1	SAMN03323953	Microbe sample from Marinomonas sp. S3726	Marinomonas sp. S3726 (g-proteobacteria)	Seaweed
GCF_003122305.1	SAMN08794446	Pseudomonas prosekii P2673	Pseudomonas prosekii (g-proteobacteria)	seaweed
GCF_005886415.1	SAMN08093510	Microbe sample from Pseudoalteromonas sp. S327	Pseudoalteromonas sp. S327 (g-proteobacteria)	Seaweed
GCF_005886885.1	SAMN08093570	Microbe sample from Pseudoalteromonas phenolica	Pseudoalteromonas phenolica (g-proteobacteria)	Seaweed
GCF_005886915.1	SAMN08093565	Microbe sample from Pseudoalteromonas sp. S3776	Pseudoalteromonas sp. S3776 (g-proteobacteria)	Seaweed
GCF_005887365.1	SAMN08093566	Microbe sample from Pseudoalteromonas sp. S3785	Pseudoalteromonas sp. S3785 (g-proteobacteria)	Seaweed
GCF_006517115.1	SAMN12078926	Alteromonas mediterranea PT15	Alteromonas mediterranea (g-proteobacteria)	seawater surface
GCF_020782145.1	SAMN22211690	FXH-213sgenome	Stappia indica (a-proteobacteria)	seawater layers
GCF_003789045.1	SAMN10320203	Microbe sample from Marinobacter sp. R17	Marinobacter sp. R17 (g-proteobacteria)	seawater in oil enrichment culture
GCF_003952205.1	SAMN10465388	Microbe sample from Pseudoalteromonas sp	Pseudoalteromonas sp. Xi13 (g-proteobacteria)	Seawater bacteria liquid
GCF_002964665.1	SAMN08380953	Microbe sample from pseudoalteromonas	Pseudoalteromonas sp. T1lg23B (g-proteobacteria)	seawater at sediment depth
GCF_002964745.1	SAMN08380956	Microbe sample from pseudoalteromonas	Pseudoalteromonas sp. T1lg24 (g-proteobacteria)	seawater at sediment depth
GCF_001939825.1	SAMN05898096	Microorganism sample from Stenotrophomonas sp.TD3	Stenotrophomonas sp. TD3 (g-proteobacteria)	Seawater and soil samples
GCF_013328345.1	SAMN15080916	Microbe sample from Marinifaba aquimaris	Marinifaba aquimaris (g-proteobacteria)	seawater 50 meter in depth
GCF_000291685.1	SAMN02470074	Sample from Moritella marina ATCC 15381	Moritella marina ATCC 15381 (g-proteobacteria)	seawater
GCF_000310105.2	SAMN02470817	Sample from Pseudoalteromonas sp. Bsw20308	Pseudoalteromonas sp. Bsw20308 (g-proteobacteria)	seawater
GCF_000763295.1	SAMN02947206	Microbe sample from Thalassospira australica	Thalassospira australica (a-proteobacteria)	seawater
GCF_001266795.1	SAMN03776897	Marinobacter spp. CP1 from biocathode biofilm	Marinobacter sp. CP1 (g-proteobacteria)	seawater
GCF_001601315.1	SAMN04332635	Genome sequence of Tistrella mobilis MCCC 1A02139	Tistrella mobilis (a-proteobacteria)	seawater
GCF_001681255.1	SAMN03339838	Microbe sample from Tritonibacter mobilis	Tritonibacter mobilis (a-proteobacteria)	seawater
GCF_001707825.1	SAMN05007540	Enterovibrio pacificus type strain CAIM 1920T	Enterovibrio pacificus (g-proteobacteria)	seawater
GCF_001730215.1	SAMN05587054	Aeromonas caviae CH129	Aeromonas caviae (g-proteobacteria)	seawater
GCF_001886395.1	SAMN05991972	Microbe sample from Alteromonas mediterranea	Alteromonas mediterranea (g-proteobacteria)	seawater
GCF_001886435.1	SAMN05991974	Microbe sample from Alteromonas mediterranea	Alteromonas mediterranea (g-proteobacteria)	seawater
GCF_001969345.1	SAMN06234523	Phaeobacter inhibens DOK1-1 isolated from seawater in Dokdo	Phaeobacter inhibens (a-proteobacteria)	seawater
GCF_001983425.1	SAMN02722721	Microbe sample from Thalassospira sp. MCCC 1A02803	Thalassospira sp. MCCC 1A02803 (a-proteobacteria)	seawater
GCF_002407505.1	SAMN04096401	Pseudoalteromonas sp	Pseudoalteromonas sp. 1_2015MBL_MicDiv (g-proteobacteria)	seawater
GCF_002954715.1	SAMN06134495	Microbe sample from Aliivibrio sifiae	Aliivibrio sifiae (g-proteobacteria)	seawater
GCF_003326675.1	SAMN02927981	Microbe sample from Thalassospira profundimaris	Thalassospira profundimaris (a-proteobacteria)	seawater
GCF_003326715.1	SAMN02927982	Microbe sample from Thalassospira xiamenensis	Thalassospira xiamenensis (a-proteobacteria)	seawater
GCF_003326755.1	SAMN02927983	Microbe sample from Thalassospira profundimaris	Thalassospira profundimaris (a-proteobacteria)	seawater
GCF_003326795.1	SAMN02927984	Microbe sample from Thalassospira profundimaris	Thalassospira profundimaris (a-proteobacteria)	seawater
GCF_003326805.1	SAMN02927977	Microbe sample from Thalassospira profundimaris	Thalassospira profundimaris (a-proteobacteria)	seawater
GCF_003336705.1	SAMN09425405	Microbe sample from Marinobacter litoralis	Marinobacter litoralis (g-proteobacteria)	seawater
GCF_003402235.1	SAMN08997836	Microbe sample from Parahaliea mediterranea	Parahaliea mediterranea (g-proteobacteria)	seawater
GCF_003403095.1	SAMN09789051	Microbe sample from Thalassospira indica	Thalassospira indica (a-proteobacteria)	seawater
GCF_003515105.1	SAMN09939547	Microbe sample from Pseudoalteromonas donghaensis	Pseudoalteromonas donghaensis (g-proteobacteria)	seawater
GCF_003856525.1	SAMN10372278	Microbe sample from Vibrio LJC006 sp.	Vibrio viridaestus (g-proteobacteria)	seawater
GCF_004104355.1	SAMN10345552	Microbe sample from Photobacterium	Photobacterium chitinilyticum (g-proteobacteria)	seawater
GCF_004214845.1	SAMN08296066	Microbe sample from Pseudoalteromonas phenolica	Pseudoalteromonas phenolica (g-proteobacteria)	seawater
GCF_005877035.1	SAMN11811722	Microbe sample from Pseudoalteromonas distincta	Pseudoalteromonas distincta (g-proteobacteria)	seawater
GCF_005886345.1	SAMN08093522	Microbe sample from Pseudoalteromonas phenolica	Pseudoalteromonas phenolica (g-proteobacteria)	seawater
GCF_005887275.1	SAMN08093523	Microbe sample from Pseudoalteromonas phenolica	Pseudoalteromonas phenolica (g-proteobacteria)	seawater
GCF_009496005.1	SAMN13112825	Microbe sample from Tritonibacter litoralis	Tritonibacter litoralis (a-proteobacteria)	seawater
GCF_009649995.1	SAMN13108120	Microbe sample from Paenibacillus sp. B01	Paenibacillus sp. B01 (firmicutes)	seawater
GCF_009910675.1	SAMN10511211	Microbe sample from Photobacterium alginatilyticum	Photobacterium alginatilyticum (g-proteobacteria)	seawater
GCF_012926505.1	SAMN14667155	Microbe sample from Pacificispira spongiicola	Pacificispira spongiicola (a-proteobacteria)	seawater
GCF_014230145.1	SAMN15676578	Microbe sample from Pelagicoccus albus	Pelagicoccus albus (verrucomicrobia)	seawater
GCF_014490785.1	SAMN14560643	Microbe sample from Kosakonia sp. SMBL-WEM22	Kosakonia sp. SMBL-WEM22 (enterobacteria)	seawater
GCF_015143595.1	SAMN13814254	Microbe sample from Sneathiella sp. P13V-1	Sneathiella sp. P13V-1 (a-proteobacteria)	seawater
GCF_018394335.1	SAMN19103065	Microbe sample from Shewanella dokdonensis	Shewanella dokdonensis (g-proteobacteria)	seawater
GCF_001305855.1	SAMN04013460	Microbe sample from Rossellomorea vietnamensis	Rossellomorea vietnamensis (firmicutes)	seagrass sediment
GCF_001896125.1	SAMN06090297	Microbe sample from Pseudomonas moraviensis	Pseudomonas moraviensis (g-proteobacteria)	Seagrass leaf
GCF_004327985.1	SAMN10995300	Microbe sample from Marinobacter sp. YJ-S3-2	Marinobacter halodurans (g-proteobacteria)	sea-tidal flat sediment
GCF_000712975.1	SAMN02691833	Microbe sample from Halomonas alkaliantarctica	Halomonas alkaliantarctica (g-proteobacteria)	Sea Water offshore
GCF_000712635.2	SAMN02678192	Microbe sample from Shewanella xiamenensis	Shewanella xiamenensis (g-proteobacteria)	sea water from Xiamen
GCF_000952155.1	SAMN03354289	Microbe sample from Aliterella atlantica CENA595	Aliterella atlantica CENA595 (cyanobacteria)	sea water column at depth of maximum chlorophyll layer
GCF_003975315.1	SAMN10478479	Microbe sample from Pseudomonas aeruginosa	Pseudomonas aeruginosa (g-proteobacteria)	Sea water (open ocean)
GCF_003837405.1	SAMN07424069	Microbe sample from Pseudomonas aeruginosa	Pseudomonas aeruginosa (g-proteobacteria)	Sea water (coastal)
GCF_000576675.1	SAMN02639474	Microbe sample from Pseudoalteromonas lipolytica SCSIO 04301	Pseudoalteromonas lipolytica SCSIO 04301 (g-proteobacteria)	Sea water
GCF_000690055.1	SAMN02708809	Cultured Bacterial sample for Alteromonas fuiginea (Pseudoalteromonas citrea)	Pseudoalteromonas fuliginea (g-proteobacteria)	sea water
GCF_000830985.1	SAMN02401946	Generic sample from Marinobacter sp. A3d10	Marinobacter similis (g-proteobacteria)	Sea water
GCF_001247655.1	SAMN03797428	Microbe sample from Gallaecimonas pentaromativorans	Gallaecimonas pentaromativorans (g-proteobacteria)	sea water
GCF_001482485.1	SAMN03976055	Lysinibacillus sp. strain F5 from Tropical Sea Water	Lysinibacillus sp. F5 (firmicutes)	Sea Water
GCF_001717765.1	SAMN04917425	Microbe sample from Marinobacter adhaerens	Marinobacter adhaerens (g-proteobacteria)	sea water
GCF_001885765.1	SAMN03267160	Microbe sample from Enterococcus aquimarinus	Enterococcus aquimarinus (firmicutes)	sea water
GCF_001932535.1	SAMN02687544	Microbe sample for Thalassolituus oleivorans	Thalassolituus oleivorans (g-proteobacteria)	sea water
GCF_002242685.1	SAMN06648056	Oceanimonas doudoroffii	Oceanimonas doudoroffii (g-proteobacteria)	sea water
GCF_002863865.1	SAMN06011404	Microbe sample from Ketobacter alkanivorans	Ketobacter alkanivorans (g-proteobacteria)	sea water
GCF_003668795.1	SAMN10233602	Microbe sample from Pseudoalteromonas agarivorans Hao 2018	Pseudoalteromonas agarivorans (g-proteobacteria)	sea water
GCF_003721245.1	SAMN10284718	Microbe sample from Marinomonas hwangdonensis	Marinomonas hwangdonensis (g-proteobacteria)	sea water
GCF_004923195.1	SAMN09835477	Microbe sample from Marinifilum sp.	Marinifilum sp. JC120 (CFB group bacteria)	sea water
GCF_005116665.1	SAMN11402287	Ferrimonas sp. IMCC35002 whole genome sequence	Ferrimonas aestuarii (g-proteobacteria)	Sea water
GCF_006151785.1	SAMN11928014	Paracoccus haeundaensis	Paracoccus marcusii (a-proteobacteria)	sea water
GCF_008370345.1	SAMN12587485	Microbe sample from Marinobacter sp. ZYF650	Marinobacter salinexigens (g-proteobacteria)	sea water
GCF_010468615.1	SAMN13503957	Microbe sample from Pseudodesulfovibrio JC047 sp.	Pseudodesulfovibrio sp. JC047 (d-proteobacteria)	Sea water
GCF_010470665.1	SAMN12221795	Microbe sample from Desulfovibrio sp. JC022	Desulfovibrio sp. JC022 (d-proteobacteria)	Sea water
GCF_010470675.1	SAMN12221510	Microbe sample from Desulfovibrio JC010 sp.	Desulfovibrio sp. JC010 (d-proteobacteria)	Sea water
GCF_013177635.1	SAMN03737961	Microbe sample from Arcobacter aquimarinus	Arcobacter aquimarinus (e-proteobacteria)	Sea water
GCF_015864365.1	SAMN16825372	Microbe sample from Pseudoalteromonas sp. SWXJ133	Pseudoalteromonas sp. SWXJ133 (g-proteobacteria)	sea water
GCF_019042715.1	SAMN19789024	Microbe sample from Paenibacillus sp. AK121	Paenibacillus sp. AK121 (firmicutes)	sea water
GCF_020216105.1	SAMN21243184	MIGS Cultured Bacterial/Archaeal sample from Enterobacter	Enterobacter sp. K16B (enterobacteria)	Sea water
GCF_020320405.1	SAMN15097647	MIGS Cultured Bacterial sample from Thalassolituus sp. ST750PaO-4	Thalassolituus sp. ST750PaO-4 (g-proteobacteria)	sea water
GCF_900574125.1	SAMEA4921595	Epibacterium mobile	Tritonibacter mobilis (a-proteobacteria)	sea water
GCF_002192415.1	SAMN06833332	Microbe sample from Paenibacillus donghaensis	Paenibacillus donghaensis (firmicutes)	sea sediment
GCF_005771485.1	SAMN11567986	Microbe sample from Cohaesibacter sp. CAU 1516	Cohaesibacter sp. CAU 1516 (a-proteobacteria)	sea sediment
GCF_009193265.1	SAMN12824482	Microbe sample from Marinobacter changyiensis	Marinobacter changyiensis (g-proteobacteria)	sea sediment
GCF_009882985.1	SAMN13558515	Microbe sample from Paenibacillus silvestris	Paenibacillus silvestris (firmicutes)	sea sand
GCF_019795155.1	SAMN20345381	Microbe sample from Marinobacterium sp. CAU 1594	Marinobacterium sp. CAU 1594 (g-proteobacteria)	sea sand
GCF_004014715.1	SAMN10642653	Microbe sample from Pseudoalteromonas sp. R3	Pseudoalteromonas sp. R3 (g-proteobacteria)	sea mud
GCF_007954275.1	SAMN10785818	Colwellia demingiae ACAM 459(T) type strain	Colwellia demingiae (g-proteobacteria)	sea ice algal assemblage
GCF_005876835.1	SAMN08296079	Microbe sample from Pseudoalteromonas phenolica S3663	Pseudoalteromonas phenolica (g-proteobacteria)	Sea Chest
GCF_000948975.1	SAMN03278135	Microbe sample from Japanese sea anemone	Thalassomonas actiniarum (g-proteobacteria)	Sea anemone
GCF_008365235.1	SAMN12648938	Microbe sample from Enterobacter kobei	Enterobacter kobei (enterobacteria)	screening swab
GCF_008297955.1	SAMN12651339	Microbe sample from Halomonas pellis	Halomonas pellis (g-proteobacteria)	scrap leather
GCF_016009275.1	SAMN10436426	Pathogen: environmental/food/other sample from Pseudomonas citronellolis	Pseudomonas citronellolis (g-proteobacteria)	scope
GCF_000495815.1	SAMN02469918	Sample from Asticcacaulis sp. AC466	Asticcacaulis sp. AC466 (a-proteobacteria)	school street marsh
GCF_004168465.1	SAMN10622688	Siccibacter turicensis from kangaroo scats	Siccibacter turicensis (enterobacteria)	scats
GCF_013283835.1	SAMN10884415	Microbe sample from Poseidonibacter lekithochrous	Poseidonibacter lekithochrous (e-proteobacteria)	Scallop larva
GCF_000770635.1	SAMN02650962	Microbe sample for Pontibacillus yanchengensis	Pontibacillus yanchengensis Y32 (firmicutes)	Sanwei salt field
GCF_003015185.1	SAMN08714471	Ahniella affigens D13	Ahniella affigens (g-proteobacteria)	Sandy soil near a stream
GCF_003028855.1	SAMN08793633	Microbe sample from Massilia armeniaca	Massilia armeniaca (b-proteobacteria)	sand soil
GCF_001531445.1	SAMN04383605	MIGS Cultured Bacterial/Archaeal sample from Sporosarcina koreensis	Sporosarcina koreensis (firmicutes)	Sand from a barchan sand dune
GCF_002200845.1	SAMN07255464	Sample from Ureibacillus sinduriensis BLB-1 = JCM 15800	Ureibacillus sinduriensis BLB-1 = JCM 15800 (firmicutes)	samples of tidal flat sediment in the Yellow Sea
GCF_001858025.1	SAMN05208169	MIGS Cultured Bacterial/Archaeal sample from Trichormus sp. NMC-1	Trichormus sp. NMC-1 (cyanobacteria)	saltwater lake
GCF_000283255.1	SAMN02470187	Sample from Priestia filamentosa	Priestia filamentosa (firmicutes)	saltern of West Sea
GCF_000336495.1	SAMN02471938	Sample from Pseudoalteromonas ruthenica CP76	Pseudoalteromonas ruthenica CP76 (g-proteobacteria)	saltern
GCF_003143555.1	SAMN09065712	Microbe sample from Saliniradius amylolyticus	Saliniradius amylolyticus (g-proteobacteria)	saltern
GCF_017963645.1	SAMN18679671	MIGS Cultured Bacterial/Archaeal sample from Marivibrio halodurans	Marivibrio halodurans (a-proteobacteria)	salt mine
GCF_002237105.1	SAMN04009396	Microbe sample from Shewanella algae	Shewanella algae (g-proteobacteria)	salt marsh sediment
GCF_000496855.1	SAMN02469734	Sample from Sediminibacillus halophilus NSP9.3	Sediminibacillus halophilus NSP9.3 (firmicutes)	salt marsh of the Great Rann of Kutch
GCF_016583795.1	SAMN07535018	Microbe sample from Rhabdochromatium marinum	Rhabdochromatium marinum (g-proteobacteria)	salt marsh
GCF_016653175.1	SAMN07156359	Microbe sample from Afifella marina	Afifella marina (a-proteobacteria)	salt lake
GCF_020783375.1	SAMN22746559	Microbe sample from Pseudomonas chloritidismutans	Pseudomonas chloritidismutans (g-proteobacteria)	Salt base soil
GCF_001029205.1	SAMN02741403	Isolate VT13-400	Paenibacillus sp. VT-400 (firmicutes)	saliva
GCF_002027255.1	SAMN06446694	Pathogen: clinical or host-associated sample from Paenibacillus sp. VT-16-81	Paenibacillus sp. VT-16-81 (firmicutes)	saliva
GCF_005864315.1	SAMN11653950	Marinilactibacillus psychrotolerans	Marinilactibacillus psychrotolerans (firmicutes)	saline solution
GCF_002933275.1	SAMN08383635	Marinobacter maroccanus	Marinobacter maroccanus (g-proteobacteria)	saline soil, wetland
GCF_000359605.1	SAMN02470131	Sample from Gracilibacillus halophilus YIM-C55.5	Gracilibacillus halophilus YIM-C55.5 (firmicutes)	saline soil sample from a beach of the Xiaochaidamu salt lake
GCF_000397065.2	SAMN02471937	Sample from Marinobacter lipolyticus SM19	Marinobacter lipolyticus SM19 (g-proteobacteria)	saline soil
GCF_002156405.1	SAMN06348413	Microbe sample from Pseudomonas sp. SCPG-7	Pseudomonas sp. SCPG-7 (g-proteobacteria)	saline soil
GCF_003614885.1	SAMN10102126	Microbe sample from Photobacterium salinisoli	Photobacterium salinisoli (g-proteobacteria)	saline soil
GCF_009650095.1	SAMN13151296	Microbe sample from Gracilibacillus salitolerans	Gracilibacillus salitolerans (firmicutes)	saline soil
GCF_013184495.1	SAMN14299683	Microbe sample from Sporosarcina jiandibaonis	Sporosarcina jiandibaonis (firmicutes)	saline soil
GCF_000968715.2	SAMN03366765	Microbe sample from Halomonas sp. HG01	Halomonas sp. HG01 (g-proteobacteria)	saline lake
GCF_001672295.1	SAMN03282654	MIGS Cultured Bacterial/Archaeal sample from Halodesulfovibrio spirochaetisodalis	Halodesulfovibrio spirochaetisodalis (d-proteobacteria)	saline habitats; sediments
GCF_012062845.1	SAMN13675364	MIGS Eukaryotic sample from Halomonas sp. G5-11	Halomonas sp. G5-11 (g-proteobacteria)	saline estuarine water
GCF_005860795.2	SAMN11783631	Microbe sample from Peteryoungia desertarenae	Peteryoungia desertarenae (a-proteobacteria)	Saline Desert Soil
GCF_002286955.1	SAMN07572982	Microbe sample from Halomonas humidisoli	Halomonas humidisoli (g-proteobacteria)	saline alkaline soil
GCF_002286975.1	SAMN07573017	Microbe sample from Halomonas salipaludis	Halomonas salipaludis (g-proteobacteria)	saline alkaline soil
GCF_002287035.1	SAMN07573094	Microbe sample from Pseudomonas sp. WN033	Pseudomonas sp. WN033 (g-proteobacteria)	saline alkaline soil
GCF_002117105.1	SAMN06075352	Microbe sample from Oceanicoccus sagamiensis	Oceanicoccus sagamiensis (g-proteobacteria)	Sagami Bay Station P
GCF_007858175.1	SAMN12034758	Microbe sample from Pseudomonas panacis	Pseudomonas panacis (g-proteobacteria)	rusty root lesions
GCF_021391355.1	SAMN24200291	Microbe sample from Paradesulfovibrio bizertensis	Paradesulfovibrio bizertensis (d-proteobacteria)	rust layer
GCF_000495775.1	SAMN02469914	Sample from Asticcacaulis benevestitus DSM 16100 = ATCC BAA-896	Asticcacaulis benevestitus DSM 16100 = ATCC BAA-896 (a-proteobacteria)	Russian tundra land
GCF_021378925.1	SAMN23829287	MIGS Cultured Bacterial/Archaeal sample from Pseudomonas sp. LM20	Pseudomonas sp. LM20 (g-proteobacteria)	Rural backyard soil
GCF_009908205.1	SAMN13831441	Microbe sample from Pseudomonas sp. Fl5BN2	Pseudomonas sp. Fl5BN2 (g-proteobacteria)	runoff water
GCF_009908285.1	SAMN13831440	Microbe sample from Pseudomonas sp. Fl4BN1	Pseudomonas sp. Fl4BN1 (g-proteobacteria)	runoff water
GCF_000401215.1	SAMN02469632	Sample from Clostridium sartagoforme AAU1	Clostridium sartagoforme AAU1 (firmicutes)	rumen liquor
GCF_000401235.1	SAMN02469633	Sample from Niallia nealsonii AAU1	Niallia nealsonii AAU1 (firmicutes)	rumen liquor
GCF_002334685.1	SAMN07640931	Microbe sample from Desulfovibrio sp. G11	Desulfovibrio sp. G11 (d-proteobacteria)	Rumen Fluid
GCF_013267085.1	SAMN14531562	Microbe sample from Pseudomonas stutzeri	Pseudomonas stutzeri (g-proteobacteria)	rumen fluid
GCF_001663585.1	SAMN05178639	Paenibacillus polymyxa ND24	Paenibacillus polymyxa (firmicutes)	rumen
GCF_003175155.1	SAMN07694637	Microbe sample from Butyrivibrio fibrisolvens	Butyrivibrio fibrisolvens (firmicutes)	rumen
GCF_003625485.1	SAMN10131279	Microbe sample from Butyrivibrio sp. CB08	Butyrivibrio sp. CB08 (firmicutes)	rumen
GCF_013450275.1	SAMN14598232	Pantoea nemavictus - BIGb0393	Pantoea sp. BIGb0393 (enterobacteria)	Rotting Plant Stem
GCF_002975295.1	SAMN07581393	C. elegans microbiome	Pseudomonas trivialis (g-proteobacteria)	Rotting apple
GCF_002979735.1	SAMN07581370	C. elegans microbiome	Pseudomonas sp. MYb3 (g-proteobacteria)	Rotting apple
GCF_002980095.1	SAMN07581346	C. elegans microbiome	Erwinia billingiae (enterobacteria)	Rotting apple
GCF_002980135.1	SAMN07581344	C. elegans microbiome	Pseudomonas poae (g-proteobacteria)	Rotting apple
GCF_009764675.1	SAMN10960838	Microbe sample from Mycolicibacterium smegmatis	Mycolicibacterium smegmatis (high GC Gram+)	Rotten wood
GCF_003485445.1	SAMN07482636	Erwinia persicina B64 from rotten onion bulb	Erwinia persicina (enterobacteria)	rotten onion bulb
GCF_018732205.1	SAMN19340384	Microbe sample from Pseudoalteromonas sp. SiA1	Pseudoalteromonas sp. SiA1 (g-proteobacteria)	Ross Sea
GCF_000263695.1	SAMN02436384	Generic sample from Pseudomonas fluorescens Q8r1-96	Pseudomonas fluorescens Q8r1-96 (g-proteobacteria)	roots of wheat grown in an agricultural field near Quincy
GCF_008364955.1	SAMN12661906	Microbe sample from Azospirillum lipoferum	Azospirillum lipoferum (a-proteobacteria)	roots of wheat
GCF_002891565.1	SAMN04554943	Microbe sample from Pseudomonas protegens	Pseudomonas protegens (g-proteobacteria)	roots of healthy hydroponic lambs lettuce plants
GCF_001888805.2	SAMN05967246	Microbe sample from Enterobacter sp. SA187	Enterobacter sp. SA187 (enterobacteria)	roots of desert plants
GCF_001702295.1	SAMN05332126	Microbe sample from Pseudomonas sp. S3E12	Pseudomonas sp. S3E12 (g-proteobacteria)	roots drenched with soil suspension
GCF_001541845.1	SAMN03983770	Microbe sample from Pseudomonas palleroniana	Pseudomonas palleroniana (g-proteobacteria)	roots
GCF_001658025.2	SAMN04419549	Microbe sample from Kosakonia oryzae	Kosakonia oryzae (enterobacteria)	roots
GCF_001675835.1	SAMN04490973	Microbe sample from Enterobacter roggenkampii	Enterobacter roggenkampii (enterobacteria)	roots
GCF_002510255.1	SAMN05935543	Complete genome sequence of Kosakonia oryzendophyticus type strain LMG 26432Draft genome sequence of nitrogen-fixing Kosakonia pseudosacchari strain NN143 isolated from sugarcane roots	Kosakonia pseudosacchari (enterobacteria)	roots
GCF_002895265.1	SAMN08336918	Microbe sample from Azospirillum brasilense	Azospirillum brasilense (a-proteobacteria)	roots
GCF_003989665.1	SAMN10587691	Azospirillum griseus sp. nov. , isolated from freshwater in Baiyang Lake	Azospirillum doebereinerae (a-proteobacteria)	roots
GCF_004764705.1	SAMN10941523	Paenibacillus sp. R196 isolated from Cymbidium goeringii roots	Paenibacillus cymbidii (firmicutes)	roots
GCF_006265175.1	SAMN11774449	Microbe sample from Paenibacillus hemerocallicola	Paenibacillus hemerocallicola (firmicutes)	roots
GCF_006443685.1	SAMN12058266	Microbe sample from Rhizobium sp.	Rhizobium glycinendophyticum (a-proteobacteria)	roots
GCF_009176975.1	SAMN12995083	Microbe sample from Aureimonas psammosilene	Aureimonas psammosilenae (a-proteobacteria)	roots
GCF_009761815.1	SAMN10523784	Microbe sample from Pseudomonas sp. PB120	Pseudomonas sp. PB120 (g-proteobacteria)	roots
GCF_009764265.1	SAMN10522280	Microbe sample from Pseudomonas sp. PB101	Pseudomonas sp. PB101 (g-proteobacteria)	roots
GCF_009764635.1	SAMN10523755	Microbe sample from Pseudomonas sp. PB103	Pseudomonas sp. PB103 (g-proteobacteria)	roots
GCF_009764645.1	SAMN10523758	Microbe sample from Pseudomonas sp. PB106	Pseudomonas sp. PB106 (g-proteobacteria)	roots
GCF_009806555.1	SAMN12567564	Methylobacterium sp. strain 2A isolated from potato roots	Methylobacterium sp. 2A (a-proteobacteria)	roots
GCF_009935965.1	SAMN09237652	Genome from Pseudomonas sp. strain L13	Pseudomonas sp. L13 (g-proteobacteria)	roots
GCF_009935975.1	SAMN09237650	Genome from Pseudomonas sp. strain Q1	Pseudomonas sp. Q1 (g-proteobacteria)	roots
GCF_010686645.1	SAMN14073231	Microbe sample from Paenibacillus elgii	Paenibacillus elgii (firmicutes)	roots
GCF_013204845.1	SAMN15016032	Microbe sample from Paenibacillus qinlingensis	Paenibacillus qinlingensis (firmicutes)	roots
GCF_013204885.1	SAMN15015941	Microbe sample from Paenibacillus tritici	Paenibacillus tritici (firmicutes)	roots
GCF_021088345.1	SAMN23412897	Microbe sample from Bradyrhizobium sp. A19	Bradyrhizobium sp. A19 (a-proteobacteria)	root-nodule
GCF_014892995.1	SAMN15770455	Pseudomonas sp. culture	Pseudomonas sp. EggHat1 (g-proteobacteria)	root-knot nematode infected eggplant root
GCF_001655675.1	SAMN05177220	Microbe sample from Mangrovibacter phragmitis	Mangrovibacter phragmitis (enterobacteria)	root tissues
GCF_003052585.1	SAMN08891238	Microbe sample from Pseudomonas mangrovi	Pseudomonas mangrovi (g-proteobacteria)	root segment of a mangrove plant
GCF_002858925.1	SAMN08042682	Microbe sample from Caulobacter	Caulobacter zeae (a-proteobacteria)	root of maize
GCF_002858935.1	SAMN08195396	Microbe sample from Pantoea 596	Pantoea endophytica (enterobacteria)	root of maize
GCF_003094595.1	SAMN08972771	Microbe sample from Caulobacter sp.736	Caulobacter radicis (a-proteobacteria)	root of maize
GCF_003094615.1	SAMN08972770	Microbe sample from Caulobacter sp.695	Caulobacter radicis (a-proteobacteria)	root of maize
GCF_003116815.1	SAMN08972772	Microbe sample from Caulobacter sp.774	Caulobacter endophyticus (a-proteobacteria)	root of maize
GCF_008370325.1	SAMN12360301	Rhizobium tropici from Pigeonpea (Cajanus cajan) root nodules	Rhizobium tropici (a-proteobacteria)	root nodules from wild/native soil
GCF_001657485.1	SAMN04887025	Microbe sample from Rhizobium sp. WYCCWR10014	Rhizobium sp. WYCCWR10014 (a-proteobacteria)	root nodules
GCF_001662055.1	SAMN04966274	Microbe sample from Rhizobium bangladeshense	Rhizobium bangladeshense (a-proteobacteria)	root nodules
GCF_001662075.1	SAMN04966275	Microbe sample from Rhizobium bangladeshense	Rhizobium bangladeshense (a-proteobacteria)	root nodules
GCF_001662105.1	SAMN04966276	Microbe sample from Rhizobium aegyptiacum	Rhizobium aegyptiacum (a-proteobacteria)	root nodules
GCF_001662125.1	SAMN04966277	Microbe sample from Rhizobium bangladeshense	Rhizobium bangladeshense (a-proteobacteria)	root nodules
GCF_002243365.1	SAMN07414824	Microbe sample of Rhizobium leguminosarum symbiovar viciae from CSIR-Institute of Himalayan Bioresource Technology	Rhizobium leguminosarum bv. viciae (a-proteobacteria)	root nodules
GCF_003240585.1	SAMN07689693	Microbe sample from Rhizobium tubonense	Rhizobium tubonense (a-proteobacteria)	root nodules
GCF_003985125.1	SAMN10387098	Microbe sample from Rhizobium phaseoli	Rhizobium phaseoli (a-proteobacteria)	root nodules
GCF_003985155.1	SAMN10390720	Microbe sample from Rhizobium vallis	Rhizobium vallis (a-proteobacteria)	root nodules
GCF_009827055.1	SAMN13679416	Microbe sample from Shinella kummerowiae	Shinella kummerowiae (a-proteobacteria)	root nodules
GCF_010119525.1	SAMN13940331	Microbe sample from Rhizobium laguerreae	Rhizobium laguerreae (a-proteobacteria)	root nodules
GCF_013004155.1	SAMN14770944	Microbe sample from Rhizobium laguerreae	Rhizobium laguerreae (a-proteobacteria)	root nodules
GCF_013004165.1	SAMN14770941	Microbe sample from Rhizobium laguerreae	Rhizobium laguerreae (a-proteobacteria)	root nodules
GCF_013004175.1	SAMN14770942	Microbe sample from Rhizobium laguerreae	Rhizobium laguerreae (a-proteobacteria)	root nodules
GCF_013004185.1	SAMN14770943	Microbe sample from Rhizobium laguerreae	Rhizobium laguerreae (a-proteobacteria)	root nodules
GCF_019793395.1	SAMN20700947	Microbe sample from Rhizobium sp. 8Z	Rhizobium sp. 8Z (a-proteobacteria)	root nodules
GCF_019793455.1	SAMN20700945	Microbe sample from Rhizobium sp. 9T	Rhizobium sp. 9T (a-proteobacteria)	root nodules
GCF_020179875.1	SAMN20345124	Microbe sample from Paenibacillus sp. alder61	Paenibacillus sp. alder61 (firmicutes)	root nodules
GCF_000517605.1	SAMN02769650	Microbe sample from Rhizobium leguminosarum bv. trifolii WSM1689	Rhizobium leguminosarum bv. trifolii WSM1689 (a-proteobacteria)	root nodule of Trifolium uniflorum collected on the edge of a valley
GCF_004303315.1	SAMN10618126	MIGS Cultured Bacterial/Archaeal sample from Rhizobium leguminosarum	Rhizobium leguminosarum (a-proteobacteria)	root nodule of Trifolium repens growing with Lolium perenne in an organic farm field
GCF_004303365.1	SAMN10618110	MIGS Cultured Bacterial/Archaeal sample from Rhizobium leguminosarum	Rhizobium leguminosarum (a-proteobacteria)	root nodule of Trifolium repens growing with Lolium perenne in an organic farm field
GCF_004303385.1	SAMN10618130	MIGS Cultured Bacterial/Archaeal sample from Rhizobium leguminosarum	Rhizobium leguminosarum (a-proteobacteria)	root nodule of Trifolium repens growing with Lolium perenne in an organic farm field
GCF_004303415.1	SAMN10618124	MIGS Cultured Bacterial/Archaeal sample from Rhizobium leguminosarum	Rhizobium leguminosarum (a-proteobacteria)	root nodule of Trifolium repens growing with Lolium perenne in an organic farm field
GCF_004303465.1	SAMN10618111	MIGS Cultured Bacterial/Archaeal sample from Rhizobium leguminosarum	Rhizobium leguminosarum (a-proteobacteria)	root nodule of Trifolium repens growing with Lolium perenne in an organic farm field
GCF_004303515.1	SAMN10618119	MIGS Cultured Bacterial/Archaeal sample from Rhizobium leguminosarum	Rhizobium leguminosarum (a-proteobacteria)	root nodule of Trifolium repens growing with Lolium perenne in an organic farm field
GCF_004303715.1	SAMN10618102	MIGS Cultured Bacterial/Archaeal sample from Rhizobium leguminosarum	Rhizobium leguminosarum (a-proteobacteria)	root nodule of Trifolium repens growing with Lolium perenne in an organic farm field
GCF_004303735.1	SAMN10618108	MIGS Cultured Bacterial/Archaeal sample from Rhizobium leguminosarum	Rhizobium leguminosarum (a-proteobacteria)	root nodule of Trifolium repens growing with Lolium perenne in an organic farm field
GCF_004303835.1	SAMN10618088	MIGS Cultured Bacterial/Archaeal sample from Rhizobium leguminosarum	Rhizobium leguminosarum (a-proteobacteria)	root nodule of Trifolium repens growing with Lolium perenne in an organic farm field
GCF_004303845.1	SAMN10618106	MIGS Cultured Bacterial/Archaeal sample from Rhizobium leguminosarum	Rhizobium leguminosarum (a-proteobacteria)	root nodule of Trifolium repens growing with Lolium perenne in an organic farm field
GCF_004303875.1	SAMN10618087	MIGS Cultured Bacterial/Archaeal sample from Rhizobium leguminosarum	Rhizobium leguminosarum (a-proteobacteria)	root nodule of Trifolium repens growing with Lolium perenne in an organic farm field
GCF_004303995.1	SAMN10618101	MIGS Cultured Bacterial/Archaeal sample from Rhizobium leguminosarum	Rhizobium leguminosarum (a-proteobacteria)	root nodule of Trifolium repens growing with Lolium perenne in an organic farm field
GCF_004304065.1	SAMN10618086	MIGS Cultured Bacterial/Archaeal sample from Rhizobium leguminosarum	Rhizobium leguminosarum (a-proteobacteria)	root nodule of Trifolium repens growing with Lolium perenne in an organic farm field
GCF_004304165.1	SAMN10618094	MIGS Cultured Bacterial/Archaeal sample from Rhizobium leguminosarum	Rhizobium leguminosarum (a-proteobacteria)	root nodule of Trifolium repens growing with Lolium perenne in an organic farm field
GCF_004304255.1	SAMN10618068	MIGS Cultured Bacterial/Archaeal sample from Rhizobium leguminosarum	Rhizobium leguminosarum (a-proteobacteria)	root nodule of Trifolium repens growing with Lolium perenne in an organic farm field
GCF_004304335.1	SAMN10618072	MIGS Cultured Bacterial/Archaeal sample from Rhizobium leguminosarum	Rhizobium leguminosarum (a-proteobacteria)	root nodule of Trifolium repens growing with Lolium perenne in an organic farm field
GCF_004304355.1	SAMN10618077	MIGS Cultured Bacterial/Archaeal sample from Rhizobium leguminosarum	Rhizobium leguminosarum (a-proteobacteria)	root nodule of Trifolium repens growing with Lolium perenne in an organic farm field
GCF_004304365.1	SAMN10618062	MIGS Cultured Bacterial/Archaeal sample from Rhizobium leguminosarum	Rhizobium leguminosarum (a-proteobacteria)	root nodule of Trifolium repens growing with Lolium perenne in an organic farm field
GCF_004304375.1	SAMN10618065	MIGS Cultured Bacterial/Archaeal sample from Rhizobium leguminosarum	Rhizobium leguminosarum (a-proteobacteria)	root nodule of Trifolium repens growing with Lolium perenne in an organic farm field
GCF_004304385.1	SAMN10618076	MIGS Cultured Bacterial/Archaeal sample from Rhizobium leguminosarum	Rhizobium leguminosarum (a-proteobacteria)	root nodule of Trifolium repens growing with Lolium perenne in an organic farm field
GCF_004304475.1	SAMN10618063	MIGS Cultured Bacterial/Archaeal sample from Rhizobium leguminosarum	Rhizobium leguminosarum (a-proteobacteria)	root nodule of Trifolium repens growing with Lolium perenne in an organic farm field
GCF_004304535.1	SAMN10618074	MIGS Cultured Bacterial/Archaeal sample from Rhizobium leguminosarum	Rhizobium leguminosarum (a-proteobacteria)	root nodule of Trifolium repens growing with Lolium perenne in an organic farm field
GCF_004304595.1	SAMN10618071	MIGS Cultured Bacterial/Archaeal sample from Rhizobium leguminosarum	Rhizobium leguminosarum (a-proteobacteria)	root nodule of Trifolium repens growing with Lolium perenne in an organic farm field
GCF_004304635.1	SAMN10618078	MIGS Cultured Bacterial/Archaeal sample from Rhizobium leguminosarum	Rhizobium leguminosarum (a-proteobacteria)	root nodule of Trifolium repens growing with Lolium perenne in an organic farm field
GCF_004304645.1	SAMN10618081	MIGS Cultured Bacterial/Archaeal sample from Rhizobium leguminosarum	Rhizobium leguminosarum (a-proteobacteria)	root nodule of Trifolium repens growing with Lolium perenne in an organic farm field
GCF_004304685.1	SAMN10618058	MIGS Cultured Bacterial/Archaeal sample from Rhizobium leguminosarum	Rhizobium leguminosarum (a-proteobacteria)	root nodule of Trifolium repens growing with Lolium perenne in an organic farm field
GCF_004304705.1	SAMN10618059	MIGS Cultured Bacterial/Archaeal sample from Rhizobium leguminosarum	Rhizobium leguminosarum (a-proteobacteria)	root nodule of Trifolium repens growing with Lolium perenne in an organic farm field
GCF_004304735.1	SAMN10618057	MIGS Cultured Bacterial/Archaeal sample from Rhizobium leguminosarum	Rhizobium leguminosarum (a-proteobacteria)	root nodule of Trifolium repens growing with Lolium perenne in an organic farm field
GCF_004304755.1	SAMN10618052	MIGS Cultured Bacterial/Archaeal sample from Rhizobium leguminosarum	Rhizobium leguminosarum (a-proteobacteria)	root nodule of Trifolium repens growing with Lolium perenne in an organic farm field
GCF_004304815.1	SAMN10618056	MIGS Cultured Bacterial/Archaeal sample from Rhizobium leguminosarum	Rhizobium leguminosarum (a-proteobacteria)	root nodule of Trifolium repens growing with Lolium perenne in an organic farm field
GCF_004305265.1	SAMN10618053	MIGS Cultured Bacterial/Archaeal sample from Rhizobium leguminosarum	Rhizobium leguminosarum (a-proteobacteria)	root nodule of Trifolium repens growing with Lolium perenne in an organic farm field
GCF_004305455.1	SAMN10618050	MIGS Cultured Bacterial/Archaeal sample from Rhizobium leguminosarum	Rhizobium leguminosarum (a-proteobacteria)	root nodule of Trifolium repens growing with Lolium perenne in an organic farm field
GCF_004304665.1	SAMN10618020	MIGS Cultured Bacterial/Archaeal sample from Rhizobium leguminosarum	Rhizobium leguminosarum (a-proteobacteria)	root nodule of Trifolium repens growing with Lolium perenne in a breeding trial plot
GCF_004305055.1	SAMN10618008	MIGS Cultured Bacterial/Archaeal sample from Rhizobium leguminosarum	Rhizobium leguminosarum (a-proteobacteria)	root nodule of Trifolium repens growing with Lolium perenne in a breeding trial plot
GCF_004305185.1	SAMN10618035	MIGS Cultured Bacterial/Archaeal sample from Rhizobium leguminosarum	Rhizobium leguminosarum (a-proteobacteria)	root nodule of Trifolium repens growing with Lolium perenne in a breeding trial plot
GCF_004305395.1	SAMN10618032	MIGS Cultured Bacterial/Archaeal sample from Rhizobium leguminosarum	Rhizobium leguminosarum (a-proteobacteria)	root nodule of Trifolium repens growing with Lolium perenne in a breeding trial plot
GCF_004305435.1	SAMN10618028	MIGS Cultured Bacterial/Archaeal sample from Rhizobium leguminosarum	Rhizobium leguminosarum (a-proteobacteria)	root nodule of Trifolium repens growing with Lolium perenne in a breeding trial plot
GCF_004305475.1	SAMN10618019	MIGS Cultured Bacterial/Archaeal sample from Rhizobium leguminosarum	Rhizobium leguminosarum (a-proteobacteria)	root nodule of Trifolium repens growing with Lolium perenne in a breeding trial plot
GCF_004305485.1	SAMN10618014	MIGS Cultured Bacterial/Archaeal sample from Rhizobium leguminosarum	Rhizobium leguminosarum (a-proteobacteria)	root nodule of Trifolium repens growing with Lolium perenne in a breeding trial plot
GCF_004305605.1	SAMN10618017	MIGS Cultured Bacterial/Archaeal sample from Rhizobium leguminosarum	Rhizobium leguminosarum (a-proteobacteria)	root nodule of Trifolium repens growing with Lolium perenne in a breeding trial plot
GCF_004305755.1	SAMN10618007	MIGS Cultured Bacterial/Archaeal sample from Rhizobium leguminosarum	Rhizobium leguminosarum (a-proteobacteria)	root nodule of Trifolium repens growing with Lolium perenne in a breeding trial plot
GCF_004305795.1	SAMN10618003	MIGS Cultured Bacterial/Archaeal sample from Rhizobium leguminosarum	Rhizobium leguminosarum (a-proteobacteria)	root nodule of Trifolium repens growing with Lolium perenne in a breeding trial plot
GCF_004305825.1	SAMN10617981	MIGS Cultured Bacterial/Archaeal sample from Rhizobium leguminosarum	Rhizobium leguminosarum (a-proteobacteria)	root nodule of Trifolium repens growing with Lolium perenne in a breeding trial plot
GCF_004305845.1	SAMN10617974	MIGS Cultured Bacterial/Archaeal sample from Rhizobium leguminosarum	Rhizobium leguminosarum (a-proteobacteria)	root nodule of Trifolium repens growing with Lolium perenne in a breeding trial plot
GCF_004305865.1	SAMN10617978	MIGS Cultured Bacterial/Archaeal sample from Rhizobium leguminosarum	Rhizobium leguminosarum (a-proteobacteria)	root nodule of Trifolium repens growing with Lolium perenne in a breeding trial plot
GCF_004305945.1	SAMN10617958	MIGS Cultured Bacterial/Archaeal sample from Rhizobium leguminosarum	Rhizobium leguminosarum (a-proteobacteria)	root nodule of Trifolium repens growing with Lolium perenne in a breeding trial plot
GCF_004306055.1	SAMN10618013	MIGS Cultured Bacterial/Archaeal sample from Rhizobium leguminosarum	Rhizobium leguminosarum (a-proteobacteria)	root nodule of Trifolium repens growing with Lolium perenne in a breeding trial plot
GCF_004306175.1	SAMN10617968	MIGS Cultured Bacterial/Archaeal sample from Rhizobium leguminosarum	Rhizobium leguminosarum (a-proteobacteria)	root nodule of Trifolium repens growing with Lolium perenne in a breeding trial plot
GCF_004306305.1	SAMN10618004	MIGS Cultured Bacterial/Archaeal sample from Rhizobium leguminosarum	Rhizobium leguminosarum (a-proteobacteria)	root nodule of Trifolium repens growing with Lolium perenne in a breeding trial plot
GCF_004306325.1	SAMN10617975	MIGS Cultured Bacterial/Archaeal sample from Rhizobium leguminosarum	Rhizobium leguminosarum (a-proteobacteria)	root nodule of Trifolium repens growing with Lolium perenne in a breeding trial plot
GCF_004306385.1	SAMN10618001	MIGS Cultured Bacterial/Archaeal sample from Rhizobium leguminosarum	Rhizobium leguminosarum (a-proteobacteria)	root nodule of Trifolium repens growing with Lolium perenne in a breeding trial plot
GCF_004306415.1	SAMN10618002	MIGS Cultured Bacterial/Archaeal sample from Rhizobium leguminosarum	Rhizobium leguminosarum (a-proteobacteria)	root nodule of Trifolium repens growing with Lolium perenne in a breeding trial plot
GCF_004306515.1	SAMN10617984	MIGS Cultured Bacterial/Archaeal sample from Rhizobium leguminosarum	Rhizobium leguminosarum (a-proteobacteria)	root nodule of Trifolium repens growing with Lolium perenne in a breeding trial plot
GCF_004306555.1	SAMN10617985	MIGS Cultured Bacterial/Archaeal sample from Rhizobium leguminosarum	Rhizobium leguminosarum (a-proteobacteria)	root nodule of Trifolium repens growing with Lolium perenne in a breeding trial plot
GCF_004306675.1	SAMN10617988	MIGS Cultured Bacterial/Archaeal sample from Rhizobium leguminosarum	Rhizobium leguminosarum (a-proteobacteria)	root nodule of Trifolium repens growing with Lolium perenne in a breeding trial plot
GCF_004306775.1	SAMN10617976	MIGS Cultured Bacterial/Archaeal sample from Rhizobium leguminosarum	Rhizobium leguminosarum (a-proteobacteria)	root nodule of Trifolium repens growing with Lolium perenne in a breeding trial plot
GCF_004306915.1	SAMN10617949	MIGS Cultured Bacterial/Archaeal sample from Rhizobium leguminosarum	Rhizobium leguminosarum (a-proteobacteria)	root nodule of Trifolium repens growing with Lolium perenne in a breeding trial plot
GCF_004306925.1	SAMN10617945	MIGS Cultured Bacterial/Archaeal sample from Rhizobium leguminosarum	Rhizobium leguminosarum (a-proteobacteria)	root nodule of Trifolium repens growing with Lolium perenne in a breeding trial plot
GCF_004307035.1	SAMN10617943	MIGS Cultured Bacterial/Archaeal sample from Rhizobium leguminosarum	Rhizobium leguminosarum (a-proteobacteria)	root nodule of Trifolium repens growing with Lolium perenne in a breeding trial plot
GCF_004307195.1	SAMN10617946	MIGS Cultured Bacterial/Archaeal sample from Rhizobium leguminosarum	Rhizobium leguminosarum (a-proteobacteria)	root nodule of Trifolium repens growing with Lolium perenne in a breeding trial plot
GCF_008932245.1	SAMN10600730	Microbe sample from Ensifer alkalisoli	Ensifer alkalisoli (a-proteobacteria)	root nodule of Sesbania cannabina
GCF_003013335.1	SAMN08499069	Microbe sample from Rhizobium sp. H4	Rhizobium sp. H4 (a-proteobacteria)	root nodule of Phaseolus vulgaris
GCF_000371905.1	SAMN02261296	MIGS Cultured Bacterial/Archaeal sample from Rhizobium leguminosarum bv. trifolii SRDI565	Rhizobium leguminosarum bv. trifolii SRDI565 (a-proteobacteria)	root nodule
GCF_000372105.1	SAMN02261326	MIGS Cultured Bacterial/Archaeal sample from Rhizobium leguminosarum bv. trifolii SRDI943	Rhizobium leguminosarum bv. trifolii SRDI943 (a-proteobacteria)	root nodule
GCF_002278135.2	SAMN07448707	Microbe sample from Bradyrhizobium ottawaense	Bradyrhizobium ottawaense (a-proteobacteria)	root nodule
GCF_002355115.1	SAMN07626386	Rhizobium phaseoli Y18	Rhizobium phaseoli (a-proteobacteria)	root nodule
GCF_002406495.1	SAMN07627090	Rhizobium sophoriradicis L101	Rhizobium sophoriradicis (a-proteobacteria)	root nodule
GCF_002406505.1	SAMN07627091	Rhizobium sophorriradicis JJW1	Rhizobium sophoriradicis (a-proteobacteria)	root nodule
GCF_002531575.1	SAMN07627172	Bradyrhizobium sp. Y36	Bradyrhizobium sp. Y36 (a-proteobacteria)	root nodule
GCF_002531595.1	SAMN07627055	Rhizobium phaseoli Y20	Rhizobium phaseoli (a-proteobacteria)	root nodule
GCF_002531725.1	SAMN07627167	Rhizobium sp. L43	Rhizobium sp. L43 (a-proteobacteria)	root nodule
GCF_002531755.2	SAMN07627169	Rhizobium acidisoli FH23	Rhizobium acidisoli (a-proteobacteria)	root nodule
GCF_002531805.1	SAMN07627093	Rhizobium sp. M1	Rhizobium sp. M1 (a-proteobacteria)	root nodule
GCF_002531825.1	SAMN07627102	Rhizobium sp. J15	Rhizobium sp. J15 (a-proteobacteria)	root nodule
GCF_002531885.1	SAMN07627100	Rhizobium sp. L9	Rhizobium sp. L9 (a-proteobacteria)	root nodule
GCF_002531905.1	SAMN07627166	Rhizobium sp. L18	Rhizobium sp. L18 (a-proteobacteria)	root nodule
GCF_004028065.1	SAMN10448794	Rhizobium leguminosarum CB1	Rhizobium leguminosarum (a-proteobacteria)	root nodule
GCF_004028075.1	SAMN10448822	Rhizobium leguminosarum WSM80	Rhizobium leguminosarum (a-proteobacteria)	root nodule
GCF_004028185.1	SAMN10448824	Rhizobium leguminosarum WSM448	Rhizobium leguminosarum (a-proteobacteria)	root nodule
GCF_004054145.1	SAMN10448810	Rhizobium leguminosarum WSM78	Rhizobium leguminosarum (a-proteobacteria)	root nodule
GCF_004054165.1	SAMN10448823	Rhizobium leguminosarum WSM409	Rhizobium leguminosarum (a-proteobacteria)	root nodule
GCF_004123835.1	SAMN06564165	Rhizobium leguminosarum strain Tri-43	Rhizobium leguminosarum (a-proteobacteria)	root nodule
GCF_004329975.1	SAMN10996564	Microbe sample from Rhizobium leguminosarum bv. viciae	Rhizobium leguminosarum bv. viciae (a-proteobacteria)	root nodule
GCF_004329985.1	SAMN10996562	Microbe sample from Rhizobium leguminosarum bv. viciae	Rhizobium leguminosarum bv. viciae (a-proteobacteria)	root nodule
GCF_004330005.1	SAMN10996560	Microbe sample from Rhizobium leguminosarum bv. viciae	Rhizobium leguminosarum bv. viciae (a-proteobacteria)	root nodule
GCF_004330015.1	SAMN10996561	Microbe sample from Rhizobium leguminosarum bv. viciae	Rhizobium leguminosarum bv. viciae (a-proteobacteria)	root nodule
GCF_004330075.1	SAMN10996559	Microbe sample from Rhizobium leguminosarum bv. viciae	Rhizobium leguminosarum bv. viciae (a-proteobacteria)	root nodule
GCF_004330105.1	SAMN10996556	Microbe sample from Rhizobium leguminosarum bv. viciae	Rhizobium leguminosarum bv. viciae (a-proteobacteria)	root nodule
GCF_004330175.1	SAMN10996554	Microbe sample from Rhizobium leguminosarum bv. viciae	Rhizobium leguminosarum bv. viciae (a-proteobacteria)	root nodule
GCF_004330205.1	SAMN10996552	Microbe sample from Rhizobium leguminosarum bv. viciae	Rhizobium leguminosarum bv. viciae (a-proteobacteria)	root nodule
GCF_004330235.1	SAMN10996550	Microbe sample from Rhizobium leguminosarum bv. viciae	Rhizobium leguminosarum bv. viciae (a-proteobacteria)	root nodule
GCF_004330545.1	SAMN10996545	Microbe sample from Rhizobium leguminosarum bv. viciae	Rhizobium leguminosarum bv. viciae (a-proteobacteria)	root nodule
GCF_004330625.1	SAMN10996541	Microbe sample from Rhizobium leguminosarum bv. viciae	Rhizobium leguminosarum bv. viciae (a-proteobacteria)	root nodule
GCF_004330655.1	SAMN10996540	Microbe sample from Rhizobium leguminosarum bv. viciae	Rhizobium leguminosarum bv. viciae (a-proteobacteria)	root nodule
GCF_004330715.1	SAMN10996538	Microbe sample from Rhizobium leguminosarum bv. viciae	Rhizobium leguminosarum bv. viciae (a-proteobacteria)	root nodule
GCF_004330815.1	SAMN10996533	Microbe sample from Rhizobium leguminosarum bv. viciae	Rhizobium leguminosarum bv. viciae (a-proteobacteria)	root nodule
GCF_004827385.1	SAMN10475388	Ensifer sp. MPMI2T isolated from root nodules of Pigeonpea	Ensifer sp. MPMI2T (a-proteobacteria)	root nodule
GCF_012276985.1	SAMN14532957	Microbe sample from Agrobacterium sp. a22-2	Agrobacterium sp. a22-2 (a-proteobacteria)	root nodule
GCF_013087515.1	SAMN14341971	Strain CCBAU 03386 of Rhizobium sophorae	Rhizobium sophorae (a-proteobacteria)	root nodule
GCF_013087605.1	SAMN14341972	CCBAU 71042 of Rhizobium indigoferae	Rhizobium indigoferae (a-proteobacteria)	root nodule
GCF_013087615.1	SAMN14341973	WYCCWR 11152 of Rhizobium xiningense sp. nov.	Rhizobium sp. WYCCWR 11152 (a-proteobacteria)	root nodule
GCF_013416305.1	SAMN15423376	Microbe sample from Rhizobium xininggense sp.	Rhizobium sp. WYCCWR 11128 (a-proteobacteria)	root nodule
GCF_013591995.1	SAMN15423438	Microbe sample from Rhizobium xininggense sp.	Rhizobium sp. WYCCWR 11146 (a-proteobacteria)	root nodule
GCF_015704895.1	SAMN16863676	Microbe sample from Agrobacterium leguminum	Agrobacterium leguminum (a-proteobacteria)	root nodule
GCF_007279645.1	SAMN09789717	Microbe sample from Pseudomonas putida	Pseudomonas putida (g-proteobacteria)	Root knot nematode egg mass
GCF_019946575.1	SAMN18918126	Microbe sample from Pseudomonas sp. BF-RE-09	Pseudomonas sp. BF-RE-09 (g-proteobacteria)	root from Bare Fallow land
GCF_019947155.1	SAMN18918124	Microbe sample from Pseudomonas sp. BF-RE-03	Pseudomonas sp. BF-RE-03 (g-proteobacteria)	root from Bare Fallow land
GCF_019956155.1	SAMN18918101	Microbe sample from Pseudomonas sp. BF-RE-22	Pseudomonas sp. BF-RE-22 (g-proteobacteria)	root from Bare Fallow land
GCF_019947185.1	SAMN18918113	Microbe sample from Pseudomonas sp. A-RE-7	Pseudomonas sp. A-RE-7 (g-proteobacteria)	root from Arable land
GCF_019947495.1	SAMN18918081	Microbe sample from Pseudomonas sp. A-RE-26	Pseudomonas sp. A-RE-26 (g-proteobacteria)	root from Arable land
GCF_019955975.1	SAMN18918107	Microbe sample from Pseudomonas sp. A-RE-23	Pseudomonas sp. A-RE-23 (g-proteobacteria)	root from Arable land
GCF_014489975.1	SAMN15930187	Agrobacterium tumefaciens strain BIM B-1315G	Agrobacterium tumefaciens (a-proteobacteria)	root endosphere of Glycine max
GCF_019091025.1	SAMN18679180	Microbe sample from Pantoea sp. GbtcB22	Pantoea sp. GbtcB22 (enterobacteria)	root endophyte
GCF_019091045.1	SAMN18679181	Microbe sample from Stenotrophomonas sp. GbtcB23	Stenotrophomonas sp. GbtcB23 (g-proteobacteria)	root endophyte
GCF_019091145.1	SAMN18679174	Microbe sample from Lysinibacillus sp. GbtcB16	Lysinibacillus sp. GbtcB16 (firmicutes)	root endophyte
GCF_000291725.1	SAMN02471791	Sample from Pectobacterium wasabiae CFBP 3304	Pectobacterium wasabiae CFBP 3304 (enterobacteria)	root
GCF_000300455.3	SAMN02472168	Sample from Kosakonia sacchari SP1	Kosakonia sacchari SP1 (enterobacteria)	root
GCF_000597925.1	SAMN02951886	Sample from Pseudomonas chlororaphis HT66	Pseudomonas chlororaphis HT66 (g-proteobacteria)	root
GCF_000762975.1	SAMN03020201	Microbe sample from Enterobacter sp. UCD-UG_FMILLET	Enterobacter sp. UCD-UG_FMILLET (enterobacteria)	root
GCF_000958895.1	SAMN03354161	Microbe sample from Kosakonia oryzae	Kosakonia oryzae (enterobacteria)	root
GCF_001315015.1	SAMN04005082	Type strain for Azospirillum brasilense, strain:Sp7 (DSM 1690)	Azospirillum brasilense (a-proteobacteria)	root
GCF_001939045.1	SAMN05829247	Microbe sample from Rhizobium oryziradicis	Rhizobium oryziradicis (a-proteobacteria)	root
GCF_002025685.1	SAMN06130962	Microbe sample from Enterobacter ludwigii	Enterobacter ludwigii (enterobacteria)	root
GCF_002552135.1	SAMN07598670	Microbe sample from Priestia megaterium	Priestia megaterium (firmicutes)	root
GCF_002561015.1	SAMN07597480	Microbe sample from Priestia megaterium	Priestia megaterium (firmicutes)	root
GCF_002584635.1	SAMN07597818	Microbe sample from Bacillus sp. AFS031507	Bacillus sp. AFS031507 (firmicutes)	root
GCF_003353115.1	SAMN07251577	Microbe sample from Enterobacter sp. 9-2	Enterobacter sp. 9-2 (enterobacteria)	root
GCF_005869855.1	SAMN11533725	Microbe sample from Nostoc sp. PA-18-2419	Nostoc sp. PA-18-2419 (cyanobacteria)	root
GCF_006345825.1	SAMN11812021	Microbe sample from Paenibacillus sp. py1325	Paenibacillus paridis (firmicutes)	root
GCF_006483425.1	SAMN08366482	Microbe sample from Prosthecomicrobium hirschii	Prosthecomicrobium hirschii (a-proteobacteria)	root
GCF_008329585.1	SAMN07447409	MIGS Cultured Bacterial/Archaeal sample from Mycolicibacterium sp. P9-22	Mycolicibacterium sp. P9-22 (high GC Gram+)	root
GCF_008329595.1	SAMN07447406	MIGS Cultured Bacterial/Archaeal sample from Methylobacterium sp. P1-11	Methylobacterium sp. P1-11 (a-proteobacteria)	root
GCF_009807035.1	SAMN13641159	Microbe sample from Paenibacillus sp. HJL G12	Paenibacillus sp. HJL G12 (firmicutes)	root
GCF_013179515.1	SAMN14989807	Microbe sample from Pseudomonas sp. CM27	Pseudomonas sp. CM27 (g-proteobacteria)	root
GCF_013179555.1	SAMN14989803	Microbe sample from Bacillus haikouensis	Bacillus haikouensis (firmicutes)	root
GCF_013179705.1	SAMN14989798	Microbe sample from Pseudomonas sp. CM25	Pseudomonas sp. CM25 (g-proteobacteria)	root
GCF_013248975.1	SAMN14986670	Microbe sample from Neobacillus endophyticus	Neobacillus endophyticus (firmicutes)	root
GCF_013391705.1	SAMN15422977	Strain isolated from wheat roots	Rhizobium leguminosarum bv. viciae (a-proteobacteria)	root
GCF_013403545.1	SAMN15460797	Microbe sample from Enterobacter roggenkampii	Enterobacter roggenkampii (enterobacteria)	root
GCF_013608025.1	SAMN11954086	Microbe sample from Pseudomonas brassicacearum subsp. neoaurantiaca	Pseudomonas brassicacearum subsp. neoaurantiaca (g-proteobacteria)	root
GCF_015161405.1	SAMN15929972	Microbe sample from Lysinibacillus fusiformis	Lysinibacillus fusiformis (firmicutes)	root
GCF_017565445.1	SAMN18138707	Bacterial endophyte (Stenotrophomonas maltophilia) from the root of sunflower endosphere	Stenotrophomonas maltophilia (g-proteobacteria)	root
GCF_017565455.1	SAMN18138830	Bacterial endophyte (Stenotrophomonas indicatrix) isolated from the sunflower endosphere	Stenotrophomonas indicatrix (g-proteobacteria)	root
GCF_019056475.1	SAMN13752720	Microbe sample from Pseudomonas sp. AN-B15	Pseudomonas sp. AN-B15 (g-proteobacteria)	root
GCF_019511265.1	SAMN17390270	Microbe sample from Agrobacterium deltaense	Agrobacterium deltaense (a-proteobacteria)	root
GCF_000308335.1	SAMEA2272452	BioSample entry for genome collection GCA_000308335	Stenotrophomonas maltophilia PML168 (g-proteobacteria)	rock pool
GCF_011682185.1	SAMN12726397	Novel description of Massilia sp. CCM 8694	Massilia genomosp. 1 (b-proteobacteria)	rock debris
GCF_000213255.1	SAMN02232034	MIGS Cultured Bacterial/Archaeal sample from Mahella australiensis 50-1 BON	Mahella australiensis 50-1 BON (firmicutes)	Riverslea oil field
GCF_004353925.1	SAMN11096134	Microbe sample from Pseudomonas sp. H9	Pseudomonas sp. H9 (g-proteobacteria)	riverbanks damp soil
GCF_000452865.1	SAMN02230600	Generic sample from Pseudomonas syringae UB246	Pseudomonas syringae UB246 (g-proteobacteria)	river water
GCF_000708125.1	SAMN02597482	Sample from Aeromonas jandaei Riv2	Aeromonas jandaei Riv2 (g-proteobacteria)	river water
GCF_000708715.2	SAMN02644482	Microbe sample from Pseudomonas putida W15Oct28	Pseudomonas putida W15Oct28 (g-proteobacteria)	river water
GCF_000754915.1	SAMN03018686	Microbe sample from Aeromonas media	Aeromonas media (g-proteobacteria)	river water
GCF_000828175.1	SAMN03151543	Microbe sample from Pseudomonas sp. W15Feb9B	Pseudomonas sp. W15Feb9B (g-proteobacteria)	river water
GCF_002239415.1	SAMN07327866	Pathogen: environmental/food/other sample from Pseudomonas aeruginosa	Pseudomonas aeruginosa (g-proteobacteria)	river water
GCF_002738015.1	SAMN07830263	Pathogen: environmental/food/other sample from Shewanella xiamenensis	Shewanella xiamenensis (g-proteobacteria)	river water
GCF_003086795.1	SAMN08357818	Microbe sample from Stenotrophomonas sp. SAU14A_NAIMI4_5	Stenotrophomonas sp. SAU14A_NAIMI4_5 (g-proteobacteria)	river water
GCF_003086915.1	SAMN08357819	Microbe sample from Stenotrophomonas sp. ZAC14A_NAIMI4_1	Stenotrophomonas sp. ZAC14A_NAIMI4_1 (g-proteobacteria)	river water
GCF_009857475.1	SAMN13678860	a novel species isolated from a subtropical stream in China	Massilia guangdongensis (b-proteobacteria)	river water
GCF_009857555.1	SAMN13678853	a novel species isolated from a subtropical stream in China	Duganella sp. CY15W (b-proteobacteria)	river water
GCF_009857655.1	SAMN13678846	a novel species isolated from a subtropical stream in China	Rugamonas sp. FT81W (b-proteobacteria)	river water
GCF_009857835.1	SAMN13678858	a novel species isolated from a subtropical stream in China	Duganella fentianensis (b-proteobacteria)	river water
GCF_004524015.1	SAMN09519167	Pathogen: environmental/food/other sample from Aeromonas taiwanensis	Aeromonas taiwanensis (g-proteobacteria)	river sediments
GCF_000178835.2	SAMN00013959	Clostridium lentocellum DSM 5427, complete genome.	Cellulosilyticum lentocellum DSM 5427 (firmicutes)	river sediment with paper mill waste
GCF_000317185.3	SAMN02471891	Sample from Pseudomonas sp. M1	Pseudomonas sp. M1 (g-proteobacteria)	river sediment
GCF_002968335.1	SAMN08578606	Microbe sample from Mycobacterium sp. ITM-2016-00316	Mycobacterium sp. ITM-2016-00316 (high GC Gram+)	river sediment
GCF_003086815.1	SAMN08357824	Microbe sample from Stenotrophomonas sp. YAU14D1_LEIMI4_1	Stenotrophomonas sp. YAU14D1_LEIMI4_1 (g-proteobacteria)	river sediment
GCF_003086835.1	SAMN08357821	Microbe sample from Stenotrophomonas sp. ZAC14D1_NAIMI4_6	Stenotrophomonas sp. ZAC14D1_NAIMI4_6 (g-proteobacteria)	river sediment
GCF_003086895.1	SAMN08357817	Microbe sample from Stenotrophomonas sp. ESTM1D_MKCIP4_1	Stenotrophomonas sp. ESTM1D_MKCIP4_1 (g-proteobacteria)	river sediment
GCF_003176655.1	SAMN09232169	Diclofenac tolerant Pseudomonas isolate	Pseudomonas sp. RW407 (g-proteobacteria)	river sediment
GCF_003184125.1	SAMN09232351	Diclofenac tolerant Pseudomonas isolate	Pseudomonas sp. RW409 (g-proteobacteria)	river sediment
GCF_003693285.1	SAMN10230245	Microbe sample from Clostridium autoethanogenum	Clostridium autoethanogenum (firmicutes)	river sediment
GCF_000963995.1	SAMN03389082	Microbe sample from Pantoea sp. SM3	Pantoea sp. SM3 (enterobacteria)	river in Endau-Rompin National Park
GCF_000964065.1	SAMN03389087	Microbe sample from Aquitalea magnusonii	Aquitalea magnusonii (b-proteobacteria)	river in Endau-Rompin National Park
GCF_000964075.1	SAMN03388692	Microbe sample from Brevundimonas sp. KM4	Brevundimonas sp. KM4 (a-proteobacteria)	river in Endau-Rompin National Park
GCF_901212345.1	SAMEA5282782	Genome sequencing of Aeromonas species	Aeromonas veronii (g-proteobacteria)	River Don
GCF_901212355.1	SAMEA5282780	Genome sequencing of Aeromonas species	Aeromonas veronii (g-proteobacteria)	River Don
GCF_901212365.1	SAMEA5282781	Genome sequencing of Aeromonas species	Aeromonas media (g-proteobacteria)	River Don
GCF_901212375.1	SAMEA5282778	Genome sequencing of Aeromonas species	Aeromonas hydrophila (g-proteobacteria)	River Don
GCF_901212385.1	SAMEA5282779	Genome sequencing of Aeromonas species	Aeromonas allosaccharophila (g-proteobacteria)	River Don
GCF_901212395.1	SAMEA5282783	Genome sequencing of Aeromonas species	Aeromonas veronii (g-proteobacteria)	River Don
GCF_901212405.1	SAMEA5282784	Genome sequencing of Aeromonas species	Aeromonas veronii (g-proteobacteria)	River Don
GCF_002980625.1	SAMN08625101	Microbe sample from Malikia spinosa	Malikia spinosa (b-proteobacteria)	River
GCF_003975555.1	SAMN10478454	Microbe sample from Pseudomonas aeruginosa	Pseudomonas aeruginosa (g-proteobacteria)	River
GCF_003975845.1	SAMN10478507	Microbe sample from Pseudomonas aeruginosa	Pseudomonas aeruginosa (g-proteobacteria)	River
GCF_014158035.1	SAMN15636517	MIGS Cultured Bacterial/Archaeal sample from Rhizobium sp. G21	Rhizobium sp. G21 (a-proteobacteria)	river
GCF_018596375.1	SAMN19068268	Microbe sample from Pseudomonas sp. RC3H12	Pseudomonas sp. RC3H12 (g-proteobacteria)	River
GCF_020991025.1	SAMN23297565	Microbe sample from Plesiomonas shigelloides	Plesiomonas shigelloides (enterobacteria)	river
GCF_002735945.1	SAMN07775572	Microbe sample from Chromobacterium violaceum	Chromobacterium violaceum (b-proteobacteria)	Rio Negro river
GCF_000378985.1	SAMN02261311	MIGS Cultured Bacterial/Archaeal sample from Ensifer sp. BR816	Ensifer sp. BR816 (a-proteobacteria)	Rio de Janeiro
GCF_000629045.1	SAMN02584701	Sample from Pseudomonas aeruginosa BWH035	Pseudomonas aeruginosa BWH035 (g-proteobacteria)	right ear
GCF_002743425.1	SAMN07818954	Sporosarcina sp. P7 Genome sequencing and assembly	Sporosarcina sp. P7 (firmicutes)	Rich garden soil from base of potted plant, private residence; owners do not keep dogs or cats
GCF_002224035.1	SAMN07313992	Microbe sample from Pantoea ananatis	Pantoea ananatis (enterobacteria)	ricefield
GCF_006546985.1	SAMN11577514	Microbe sample from Bacillus sp. 03113	Bacillus sp. 03113 (firmicutes)	rice soil
GCF_011765665.1	SAMN13931400	Microbe sample from Enterobacter sp. SES19	Enterobacter sp. SES19 (enterobacteria)	Rice shoot
GCF_001293465.1	SAMN03100370	Pseudomonas fuscovaginae isolated from rice sheath	Pseudomonas fuscovaginae (g-proteobacteria)	rice sheath
GCF_001293475.1	SAMN03100371	Pseudomonas fuscovaginae IRRI 7007 isolated from rice sheath	Pseudomonas fuscovaginae (g-proteobacteria)	rice sheath
GCF_000815185.1	SAMN03273272	Microbe sample from Xanthomonas sacchari	Xanthomonas sacchari (g-proteobacteria)	rice seeds
GCF_002504265.1	SAMN07713968	Microbe sample from Sphingomonas melonis	Sphingomonas melonis (a-proteobacteria)	Rice seeds
GCF_001981325.1	SAMN03406712	Microbe sample from Methylobacterium radiotolerans RE1.2	Methylobacterium radiotolerans (a-proteobacteria)	rice seed
GCF_002282995.1	SAMN06211260	MIGS Cultured Bacterial/Archaeal sample from Pseudomonas stutzeri	Pseudomonas stutzeri (g-proteobacteria)	Rice Root
GCF_001653565.1	SAMN05006722	Microbe sample from Paenibacillus oryzisoli	Paenibacillus oryzisoli (firmicutes)	rice rhizosphere soil
GCF_001675045.1	SAMN04954875	Paenibacillus sp.1Drf-4 isolate from rice rhizosphere	Paenibacillus oryzae (firmicutes)	rice rhizosphere
GCF_017491605.1	SAMN17918172	Microbe sample from Pseudomonas sp. 30_B	Pseudomonas sp. 30_B (g-proteobacteria)	rice rhizosphere
GCF_017491625.1	SAMN17918171	Microbe sample from Pseudomonas sp. 50_B	Pseudomonas sp. 50_B (g-proteobacteria)	rice rhizosphere
GCF_000264075.1	SAMN02472172	Sample from Dickeya zeae ZJU1202	Dickeya zeae ZJU1202 (enterobacteria)	rice plant stem and root
GCF_004923315.1	SAMN11382457	Microbe sample from Azospirillum sp. TSA2s	Azospirillum sp. TSA2s (a-proteobacteria)	rice paddy soil
GCF_009720735.1	SAMN13286550	Microbe sample from Heliobacterium mobile	Heliobacterium mobile (firmicutes)	rice paddy soil
GCF_012843185.1	SAMN14556209	Microbe sample from Shewanella sp. DNRA4	Shewanella sp. DNRA4 (g-proteobacteria)	rice paddy soil
GCF_012843215.1	SAMN14556206	Microbe sample from Citrobacter sp. DNRA3	Citrobacter sp. DNRA3 (enterobacteria)	rice paddy soil
GCF_012843225.1	SAMN14556207	Microbe sample from Enterobacter sp. DNRA5	Enterobacter sp. DNRA5 (enterobacteria)	rice paddy soil
GCF_012843275.1	SAMN14556204	Microbe sample from Aeromonas sp. DNRA1	Aeromonas sp. DNRA1 (g-proteobacteria)	rice paddy soil
GCF_000213805.1	SAMN00713619	Pseudomonas fulva 12-X, complete genome.	Pseudomonas fulva 12-X (g-proteobacteria)	rice paddy
GCF_002750935.1	SAMN07792458	"Stenotrophomonas maltophilia" strain LMG 10879	Stenotrophomonas sp. LMG 10879 (g-proteobacteria)	rice paddy
GCF_002216645.1	SAMN05830384	Microbe sample from Pseudomonas fluorescens	Pseudomonas fluorescens (g-proteobacteria)	rice leaves
GCF_019720835.1	SAMN20821258	Microbe sample from Pantoea ananatis	Pantoea ananatis (enterobacteria)	rice leaf
GCF_002953115.1	SAMN08290310	Microbe sample from Pseudomonas	Pseudomonas sp. XWY-1 (g-proteobacteria)	Rice Fields
GCF_004319445.1	SAMN10956070	Xanthomonas oryzae pv. leersiae strain NJ611	Xanthomonas oryzae (g-proteobacteria)	Rice fields
GCF_004319465.1	SAMN10956068	Xanthomonas oryzae pv. leersiae strain BB156-2	Xanthomonas oryzae (g-proteobacteria)	Rice fields
GCF_004319485.1	SAMN10956067	Xanthomonas oryzae pv. leersiae strain BB151-3	Xanthomonas oryzae (g-proteobacteria)	Rice fields
GCF_004319505.1	SAMN10956066	Xanthomonas oryzae pv. leersiae strain BAI23	Xanthomonas oryzae (g-proteobacteria)	Rice fields
GCF_002029235.1	SAMN06461355	Microbe sample from Clostridium oryzae	Clostridium oryzae (firmicutes)	rice field soil
GCF_000245015.1	SAMN02261399	MIGS Cultured Bacterial/Archaeal sample from Beggiatoa alba B18LD	Beggiatoa alba B18LD (g-proteobacteria)	rice field ditch
GCF_002215245.1	SAMN07201750	Microbe sample from Pantoea sp. AMG 501	Pantoea sp. AMG 501 (enterobacteria)	rice field
GCF_009372195.1	SAMN12992885	whole-genome sequencing of Nostoc sphaeroides CCNUC1	Nostoc sphaeroides CCNUC1 (cyanobacteria)	rice field
GCF_001546065.1	SAMN04005682	Microbe sample from Paenibacillus riograndensis	Paenibacillus riograndensis (firmicutes)	Rice cultivar BR-IRGA 409
GCF_000931385.1	SAMN03288244	Microbe sample from Pseudomonas sp. FeS53a	Pseudomonas sp. FeS53a (g-proteobacteria)	Rice (Oryza sativa L.) soil
GCF_000783395.1	SAMN03143392	Pseudomonas chlororaphis isolate from rice	Pseudomonas chlororaphis (g-proteobacteria)	rice
GCF_001043895.1	SAMN03217758	Methylobacterium platani SE2.11	Methylobacterium indicum (a-proteobacteria)	rice
GCF_016694755.2	SAMN17278557	MIGS Cultured Bacterial/Archaeal sample from Pseudomonas syringae	Pseudomonas syringae (g-proteobacteria)	Ribes nigrum leaves
GCF_000754705.1	SAMN03010640	Microbe sample from Pectobacterium brasiliense	Pectobacterium brasiliense (enterobacteria)	Ria Grande do Sul
GCF_001885685.1	SAMN06011245	Pseudomonas hussainii MB3 isolated from rhizospheric water of Mangrove Trees	Atopomonas hussainii (g-proteobacteria)	Rhizospheric water of Mangrove Trees
GCF_011059135.1	SAMN14086215	Microbe sample from Brevibacillus sp. SYP-B805	Brevibacillus sp. SYP-B805 (firmicutes)	rhizospheric soil of Panax notogensing
GCF_000761155.1	SAMN03077633	Pseudomonas rhizosphaerae DSM 16299	Pseudomonas rhizosphaerae (g-proteobacteria)	Rhizospheric soil of grasses
GCF_022056305.1	SAMN23191454	Microbe sample from Enterobacter sp. DRP3	Enterobacter sp. DRP3 (enterobacteria)	rhizospheric soil of Dicranopteris pteridophyte growing in nutrient deficient lateritic soil
GCF_001513785.1	SAMN04038493	Microbe sample from Rheinheimera sp. EpRS3	Rheinheimera sp. EpRS3 (g-proteobacteria)	rhizospheric soil
GCF_004150405.1	SAMN08580435	Rahnella palmitis	Rahnella variigena (enterobacteria)	rhizospheric soil
GCF_001592845.1	SAMN04452730	Microbe sample from Chilika Lake	Halobacillus sp. KGW1 (firmicutes)	rhizospheric region of Phragmites karka from brackish water lake
GCF_003732845.1	SAMN05803257	Pseudomonas sp. AF76	Pseudomonas sp. AF76 (g-proteobacteria)	rhizosphere/geocarposphere of Arachis hypogaea
GCF_009914275.1	SAMN11843839	Microbe sample from Kosakonia sacchari	Kosakonia sacchari (enterobacteria)	Rhizosphere soil, topsoil
GCF_003854965.1	SAMN10475310	Microbe sample from Paenibacillus rhizophilus	Paenibacillus rhizophilus (firmicutes)	rhizosphere soil of wheat
GCF_000346255.1	SAMN02469798	Sample from Brevibacillus brevis FJAT-0809-GLX	Brevibacillus brevis FJAT-0809-GLX (firmicutes)	rhizosphere soil of watermelon
GCF_010365285.1	SAMN13972363	Microbe sample from Paenibacillus rhizovicinus	Paenibacillus rhizovicinus (firmicutes)	rhizosphere soil of tomato plants
GCF_013378445.1	SAMN15323089	Microbe sample from Rhizobium rhizolycopersici	Rhizobium rhizolycopersici (a-proteobacteria)	rhizosphere soil of tomato plant
GCF_014947195.2	SAMN16450134	Microbe sample from Paenibacillus sp. DXFW5	Paenibacillus sp. DXFW5 (firmicutes)	rhizosphere soil of tomato plant
GCF_004116265.1	SAMN09630408	Microbe sample from Phosphatibacillus alkaliphilus	Anaerobacillus alkaliphilus (firmicutes)	Rhizosphere soil of the bayonet grass (Bolboschoenus maritimus)
GCF_000316285.1	SAMN02469471	Sample from Paenibacillus sonchi X19-5	Paenibacillus sonchi X19-5 (firmicutes)	rhizosphere soil of Sonchus oleraceus
GCF_003931565.1	SAMN10497035	Microbe sample from Caulobacter sp. 602-1	Caulobacter sp. 602-1 (a-proteobacteria)	rhizosphere soil of rice
GCF_003931575.1	SAMN10502112	Microbe sample from Pseudoxanthomonas sp. SGD-10	Pseudoxanthomonas sp. SGD-10 (g-proteobacteria)	rhizosphere soil of rice
GCF_011043625.1	SAMN14132424	Microbe sample from Caulobacter sp. 602-2	Caulobacter sp. 602-2 (a-proteobacteria)	rhizosphere soil of rice
GCF_000349865.1	SAMN02471712	Sample from Agrobacterium tumefaciens str. Cherry 2E-2-2	Agrobacterium tumefaciens str. Cherry 2E-2-2 (a-proteobacteria)	rhizosphere soil of crown gall infected cherry rootstock-Colt
GCF_013839525.1	SAMN14892248	Microbe sample from Chthonobacter sp. yh7-1T whole genomic sequence	Chthonobacter rhizosphaerae (a-proteobacteria)	rhizosphere soil of Citrus sinenesis
GCF_011043685.1	SAMN14132457	Microbe sample from Paenibacillus apii	Paenibacillus apii (firmicutes)	rhizosphere soil of Celery
GCF_002112255.1	SAMN06771399	MIGS Cultured Bacterial/Archaeal sample from Pseudomonas sp. R5(2017)	Pseudomonas sp. R5(2017) (g-proteobacteria)	rhizosphere soil from sugare cane field
GCF_002112315.1	SAMN06771397	MIGS Cultured Bacterial/Archaeal sample from Pseudomonas sp. R47(2017)	Pseudomonas sp. R47(2017) (g-proteobacteria)	rhizosphere soil from sugare cane field
GCF_002112365.1	SAMN06771393	MIGS Cultured Bacterial/Archaeal sample from Pseudomonas sp. R41(2017)	Pseudomonas sp. R41(2017) (g-proteobacteria)	rhizosphere soil from sugare cane field
GCF_002112545.1	SAMN06771379	MIGS Cultured Bacterial/Archaeal sample from Pseudomonas sp. R26(2017)	Pseudomonas sp. R26(2017) (g-proteobacteria)	rhizosphere soil from sugare cane field
GCF_002113375.1	SAMN06771389	MIGS Cultured Bacterial/Archaeal sample from Pseudomonas sp. R37(2017)	Pseudomonas sp. R37(2017) (g-proteobacteria)	rhizosphere soil from sugare cane field
GCF_002113465.1	SAMN06771377	MIGS Cultured Bacterial/Archaeal sample from Pseudomonas sp. R24(2017)	Pseudomonas sp. R24(2017) (g-proteobacteria)	rhizosphere soil from sugare cane field
GCF_002309555.1	SAMN07606279	Microbe sample from Pseudomonas mosselii	Pseudomonas mosselii (g-proteobacteria)	rhizosphere soil around rice plants
GCF_000250655.1	SAMN02603387	Sample from Paenibacillus mucilaginosus 3016	Paenibacillus mucilaginosus 3016 (firmicutes)	rhizosphere soil
GCF_000612505.1	SAMN03081446	Sample from Paenibacillus sabinae T27	Paenibacillus sabinae T27 (firmicutes)	rhizosphere soil
GCF_000733715.2	SAMN02728191	Microbe sample from Pseudomonas mendocina S5.2	Pseudomonas mendocina S5.2 (g-proteobacteria)	rhizosphere soil
GCF_001856885.1	SAMN05860607	MIGS Cultured Bacterial/Archaeal sample from Pseudomonas koreensis	Pseudomonas koreensis (g-proteobacteria)	rhizosphere soil
GCF_002028325.1	SAMN06076152	Pseudomonas veronii R02 isolated from potato rhizosphere	Pseudomonas veronii (g-proteobacteria)	rhizosphere soil
GCF_002510275.1	SAMN05935544	Draft genome sequence of nitrogen-fixing strain Kosakonia sp. HX148 isolated from sugarcane rhizosphere	Kosakonia sacchari (enterobacteria)	rhizosphere soil
[truncated: 6,607 more rows]
